# Supplementary material for: Multi-trait GWAS for diverse ancestries: mapping the knowledge gap
Source: BMC Genomics. 2024 Apr 17;25:375. doi: 10.1186/s12864-024-10293-3 (PMC11022331; doi:10.1186/s12864-024-10293-3)
Supplement: Supplementary file 6 — Supplementary Material 6. [file 12864_2024_10293_MOESM6_ESM.xlsx]

## Sheet: Table S6 EAS_SNPs
Table S6. SNPs associated with hematological traits and glycemic traits in EAS ancestry. The column ‘Discovered by’ indicates if the SNPs was identified only by the joint test. SNPs annotated 'Joint only' are identified by multivariate test only and annotated 'Both' are identified by univariate and joint tests.
hematological traits
SNP	pos	CHR	Region	start	end	P	N_clump	clump	len_clump	JASS_PVAL	UNIVARIATE_MIN_PVAL	PLEIOTROPY_INDEX	z_BCT_WBC	z_BCT_BASO	z_BCT_EO	z_BCT_HCT	z_BCT_HGB	z_BCT_MONO	z_BCT_NEUT	z_BCT_PLT	z_BCT_RBC	z_BCT_LYMPH	z_BCT_MCH	z_BCT_MCHC	z_BCT_MCV	Discovered by
rs34364874	198618114	1	109	198573897.0	198846313.0	6.919999999999997e-103	195	['rs16843346', 'rs16843350', 'rs16843358', 'rs16843363', 'rs10494780', 'rs12742531', 'rs79894581', 'rs78210986', 'rs1080976', 'rs74916451', '1:198577885:T:TAACTC', 'rs34544423', 'rs79105784', 'rs11586087', 'rs78024727', 'rs79694634', 'rs79514560', 'rs139164185', 'rs142031727', '1:198584433:C:CG', 'rs79698814', 'rs77560538', 'rs80347768', 'rs58212910', '1:198590334:T:TGTCTTTAGGGGGTTTGA', 'rs777361…	195	6.923002381829328e-103	5.123470776001642e-60	0.5384615384615384	-7.112076500275603	-6.5688182181314945	-5.013239891761073	-3.0833070860016254	-1.3636181026300842	-4.575950764260041	-4.4386898750768005	7.090882028190224	-12.063018199482553	-1.4172568868329256	16.340021651474558	6.319518983561197	15.462845546681265	Both
rs3811444	247876149	1	145	247874908.0	247885344.0	4.0499999999999995e-87	15	['rs35340377', '1:247875300:G:GA', 'rs3811445', 'rs61855715', 'rs56117576', 'rs11204538', 'rs7411965', 'rs6587385', 'rs12744113', 'rs7517721', 'rs12733196', 'rs12744266', '1:247884386:C:CT', 'rs4925756', '1:247885344:T:TA']	15	4.045747164721793e-87	5.969999999999856e-44	0.3076923076923077	6.5472658363630005	0.4594249984681491	1.9099550586980565	-2.164004552684656	2.3935985190519573	2.1184260692376653	3.6663886110796873	-6.282579912208647	3.863006557798089	2.710065116455969	-3.13254137492722	13.904237114633696	-12.039983291631868	Both
rs2360962	199035580	1	109	198894898.0	199068914.0	5.819999999999998e-66	68	['rs72739764', 'rs10800599', 'rs12123314', 'rs12142025', 'rs10919602', 'rs12130244', 'rs72739773', 'rs72739777', 'rs1275163', 'rs74896199', 'rs1275164', 'rs1040959', 'rs1040960', 'rs12096876', 'rs10800602', 'rs12048004', 'rs12023247', 'rs4915331', 'rs4915332', '1:198950337:T:TCCTGTTCCTATTA', 'rs10800603', 'rs6703089', 'rs1938038', 'rs1806813', 'rs12130381', 'rs67911021', 'rs1892432', 'rs4915335',…	68	5.816904981002079e-66	7.650424854813464e-28	0.46153846153846156	1.6308438631515536	6.519021377138957	5.47086735378416	4.618864356925624	4.1912892510856805	1.5626090874151066	0.196587954401734	-8.645182612796948	10.549555747496912	-1.7937136754626817	-8.752362488017749	0.3544825791522447	-10.937226896071207	Both
rs11264476	156337389	1	82	156238425.0	156372826.0	3.78e-56	163	['rs2736612', 'rs10908491', 'rs11264460', 'rs2075166', 'rs2075165', 'rs11264461', 'rs2241106', 'rs1804999', 'rs1043165', 'rs7542798', 'rs12024813', 'rs7542993', 'rs10908492', 'rs12142203', 'rs150541816', 'rs12139321', 'rs12142808', 'rs759329', 'rs2273832', 'rs2273833', 'rs933489', 'rs12118238', '1:156268973:C:CT', '1:156270070:C:CTT', 'rs12126696', 'rs12119005', '1:156271661:C:CCTCCTGGGTTCAAGTGAT…	163	3.776446832796494e-56	1.662146982695122e-34	0.38461538461538464	-3.6876369052367455	0.6179073293042815	-3.771661300334951	-3.4949350312369023	-6.756452501941293	-1.2337312589842542	-2.2810223519066453	2.512311486280117	-10.024674109723962	-0.6801077077893736	5.997774106283723	-8.944287405026357	12.250864437410375	Both
rs77372977	101267901	1	65	101253653.0	101266670.0	4.190000000000001e-52	11	['rs62646659', '1:101257008:C:CAATA', 'rs9434150', 'rs7546493', 'rs2038363', 'rs2392238', 'rs9433758']	7	4.192105924574266e-52	1.1099999999999867e-44	0.15384615384615385	-5.9011392719024185	-1.0221688314040576	1.26798306033962	0.01516693584565573	0.04194317247938308	1.4953773053802042	1.2016839548344658	0.9689382491382934	0.7193212593261951	-14.024107349294814	-0.33139651095772865	-0.8231582629043391	-0.3272788336669756	Both
rs3766920	154962487	1	82	154968787.0	155117537.0	4.0399999999999997e-50	4	['rs8191981', 'rs12028317', 'rs142778503', 'rs142764665']	4	4.0445909044536315e-50	6.989999999999882e-54	0.07692307692307693	-3.603467520720444	-4.671505562870979	-15.45491844727785	-3.970240896443399	-3.967600171869925	-0.91429092084895	-1.261005126884468	0.11934125533464154	-4.440380402747388	-0.554774370036596	1.0777261162652805	-0.4336123018487453	1.5311351264664799	Both
rs10873826	87247885	1	57	87235711.0	87292675.0	6.109999999999997e-45	54	['1:87235711:C:CT', 'rs6576878', 'rs6677479', '1:87240355:A:AT', 'rs58006838', 'rs61307042', 'rs7540876', 'rs1537057', 'rs6576882', 'rs6576883', 'rs7516922', 'rs11161951', 'rs10158460', 'rs10157144', 'rs3893263', 'rs7536793', 'rs6686531', '1:87248125:G:GGAGA', 'rs11161954', 'rs6692744', 'rs7413715', 'rs1330864', 'rs7547003', 'rs6692068', 'rs4279831', 'rs4266854', 'rs4655947', 'rs4655948', 'rs4262…	54	6.114402993443726e-45	5.67491879037936e-29	0.15384615384615385	0.6502385183815523	-11.170673114287627	5.604709643288978	0.4018752337902501	0.9750731087270096	1.1325134231346197	0.430945817042961	0.2974360106698383	-1.8900641973582908	0.8124326522298834	2.4897245446944347	1.047176011039147	2.624915015342744	Both
1:158603262:A:AT	158603262	1	84	158430601.0	158731182.0	5.3499999999999984e-39	248	['rs12046262', 'rs12403683', 'rs11264980', 'rs10489832', 'rs11264982', 'rs950488', 'rs879636', 'rs12041363', 'rs12024350', 'rs11264992', '1:158515650:C:CA', 'rs199914719', 'rs12044799', 'rs79607990', 'rs77773125', 'rs79630372', 'rs12405509', 'rs41273491', 'rs16840314', 'rs12042917', 'rs12045893', 'rs863343', 'rs863344', '1:158582714:C:CAATT', 'rs72698784', 'rs863366', 'rs863368', 'rs2479861', 'rs…	207	5.3493944632556744e-39	1.1856018372509237e-18	0.23076923076923078	3.383703892957527	1.5263170539119826	2.060312958223842	-0.1943063780788377	-3.024929742478053	2.0088026263987104	-1.1666501565509628	-1.2689468699033202	-5.0033920671759615	5.487295516768878	1.791265956023162	-8.816057905660884	7.893117362078887	Both
rs10531214	198722713	1	109	198646060.0	198845922.0	8.96e-31	130	['rs75864485', 'rs1326279', '1:198681659:T:TA', 'rs72264121', 'rs4915314', 'rs1326281', 'rs7410883', 'rs2359952', 'rs3767745', 'rs12144388', 'rs2182419', 'rs3767747', 'rs138775696', 'rs4915154', 'rs16843742', 'rs3736931', 'rs10800584', 'rs1326282', 'rs3767748', 'rs45541438', 'rs6696003', 'rs1011338', 'rs4483440', 'rs12120762', 'rs10919563', 'rs1932433', 'rs4915155', 'rs6683595', 'rs7540378', 'rs7…	109	8.956520732567833e-31	3.35650326565408e-20	0.3076923076923077	0.6549487816586874	5.535004567792979	4.123240167109051	2.7138981337658232	2.3852158225424884	0.4946569200031289	0.6092877876805514	-3.785790729558735	7.540308197128128	-1.8788160802630876	-8.529885418100143	-1.5701484083866608	-9.206909227901921	Both
rs6425522	171976942	1	93	171960234.0	172119078.0	2.79e-29	140	['1:171960234:T:TAG', 'rs76257386', 'rs74328299', 'rs2180747', 'rs2038479', 'rs2038480', '1:171972851:A:AAAAC', 'rs6425520', 'rs6425521', 'rs10914127', 'rs6662263', 'rs2057301', 'rs2180748', 'rs10914144', 'rs2224396', 'rs2208370', 'rs7525638', 'rs6702539', 'rs3736790', 'rs55682753', 'rs2208371', 'rs10910863', 'rs12077603', 'rs12408359', 'rs6668677', 'rs12073819', 'rs6680084', '1:171994527:G:GC', …	96	2.785817773352815e-29	1.1199999999999591e-33	0.07692307692307693	-0.2294077669131634	-1.4164663828555342	-2.144435604366099	-1.1682672037070132	-1.330465336304094	1.1653607450833945	0.22390014872721334	12.095177443015833	-1.7096749361513834	-0.8461393701274645	1.8384100861414143	-0.08638295024130246	2.084915185502523	Both
1:205680031:T:TCGGCC	205680031	1	114	205662639.0	205838376.0	5.32e-26	137	['rs16856110', 'rs11240547', 'rs4951018', 'rs1573104', 'rs7529037', 'rs3902968', 'rs6685508', '1:205671856:A:ACT', 'rs11240551', 'rs4951254', 'rs2153904', 'rs1418549', 'rs4951255', 'rs868844', 'rs1775147', 'rs1772138', 'rs6689008', 'rs1772137', 'rs1775152', 'rs1775153', 'rs1772133', 'rs4245718', 'rs4951256', 'rs12023314', 'rs28721375', 'rs11580364', '1:205684555:A:AT', 'rs6685188', 'rs6693913', '…	132	5.322246699267701e-26	3.1147206604764193e-28	0.07692307692307693	-3.633790815067817	-11.018421796840068	-2.6959084899025134	2.6936529110103127	2.656031574924442	-2.0032596281062682	-2.40758355662452	-3.6263772765028595	2.6727718676538657	0.04329130863691183	1.0034970865358654	-0.7822655196483255	0.8255257818194545	Both
1:36455056:C:CT	36455056	1	25	36394795.0	36490099.0	1.3399999999999999e-25	62	['rs6681434', 'rs4653186', 'rs4653187', 'rs61770996', 'rs6696875', 'rs58516152', 'rs12027123', 'rs74748113', '1:36407351:C:CT', 'rs61771041', 'rs16822829', 'rs78950058', 'rs117824327', 'rs871469', 'rs3007217', 'rs2994007', 'rs16822888', 'rs61771050', 'rs57413616', 'rs72663495', 'rs2275478', 'rs2282353', 'rs2236565', 'rs11263892', 'rs10157686', 'rs113497881', 'rs3931588', 'rs2039804', 'rs12748924'…	42	1.3441705024402818e-25	5.891493498361752e-27	0.15384615384615385	10.750541168694145	0.1148184427465313	0.5486658703822448	0.21977719547858526	0.026628682706138714	3.631240842966178	9.960917366973929	0.2183795935956695	1.5175739041641216	2.5197759272344955	-1.099809412988808	1.1219372763689546	-1.6444055268623097	Both
rs10923398	117708553	1	75	117646380.0	117728471.0	3.8499999999999997e-25	187	['rs10923366', 'rs10923367', 'rs170339', '1:117647756:A:AT', 'rs10923368', 'rs10801975', 'rs974088', 'rs11583912', 'rs972667', 'rs319497', 'rs17185310', 'rs17257512', 'rs17257519', 'rs10923372', 'rs7536847', 'rs11588056', 'rs67529884', 'rs7544119', 'rs10801978', 'rs10923383', 'rs11577431', 'rs7518241', 'rs72695526', 'rs12402794', 'rs12568104', 'rs7529522', 'rs72695529', 'rs10923391', 'rs147837906…	59	3.853713501374143e-25	2.3299999999999125e-28	0.15384615384615385	-0.07989847842922068	-1.5358670128899283	-0.7117235202851304	2.0587207216106607	3.489458612457798	-0.19412245437259565	-0.1730170827862133	1.5453691415608315	-3.7254074362409813	-0.18280630666392603	11.044523701745405	4.544369234575981	10.972533969886285	Both
rs1952139	198617149	1	109	198572522.0	198620446.0	7.07e-25	24	['rs2359851', 'rs1409364', 'rs12132253', 'rs1819278', 'rs9651069', 'rs7537664', 'rs57163593', 'rs1326284', 'rs1853955', 'rs72736044', 'rs7518048', 'rs2359854', 'rs61829679', 'rs12144380', 'rs74134752', 'rs12117301', 'rs1326285', 'rs12568886', 'rs1961828', 'rs16843430', '1:198612668:C:CCTGCTATGACTTTT', 'rs1326265', 'rs1326266']	23	7.073955417654588e-25	8.209999999999981e-16	0.23076923076923078	-1.8779427304343848	-3.77345851691952	-3.29278585316456	-1.7974828396928129	-1.7543649098253438	-2.118485164831383	-2.952413886906798	4.234559645338607	-6.51191237943855	1.0982393218148476	7.769494442865624	1.0030432376162195	8.051030210324996	Both
rs10888263	247877880	1	145	247862724.0	247894963.0	5.450000000000002e-22	37	['rs58759041', 'rs12118065', 'rs946696', 'rs79322592', 'rs12061165', 'rs11204527', 'rs201208658', 'rs12062391', 'rs12066672', 'rs12027924', 'rs12063391', 'rs11204528', 'rs3762324', 'rs11204530', 'rs6657427', 'rs12562065', 'rs12562817', 'rs11204531', 'rs11204532', 'rs12117966', 'rs12123108', 'rs12029078', 'rs12404622', 'rs4925746', 'rs4925747', 'rs150693069', 'rs9803874', 'rs9803999', 'rs72774609'…	37	5.448432294468595e-22	1.1799999999999825e-17	0.15384615384615385	-2.521186029816166	1.3141283950835614	-0.4068965091237772	0.7243302661979067	-2.0356849629467515	0.0976893154626221	-1.7155360052162825	-1.6574526221142696	-3.1553603230917537	-0.8294991810698298	1.7355863569280616	-8.554871602840981	6.665369668209642	Both
1:87321897:C:CA	87321897	1	57	87295498.0	87337517.0	1.4000000000000002e-21	39	['rs11807170', 'rs28366462', 'rs4119928', 'rs6695246', 'rs6576891', 'rs6675290', 'rs7546469', 'rs61773261', '1:87302886:C:CA', 'rs12744793', 'rs12745274', 'rs33998002', 'rs12410025', 'rs12409412', 'rs12048194', 'rs12044446', 'rs12044462', 'rs12048221', 'rs10873829', '1:87308037:C:CT', 'rs4655844', '1:87309487:A:ATT', 'rs34396178', 'rs12026035', 'rs35915391', 'rs35310421', 'rs72945904', 'rs7536487…	37	1.3971609471821643e-21	3.4743888249697555e-19	0.07692307692307693	0.3888539641079198	-8.952526044420004	2.5570271010157137	-0.27726214948085337	-0.3396179185126654	-1.1368767077686257	-0.03971618773423982	0.1060200690295282	-2.4651991371250666	-0.2757418681698194	1.8941537511236333	-0.1744540417091748	2.4516509366821264	Both
rs7534825	84253913	1	55	84228516.0	84264373.0	1.1599999999999994e-20	56	['1:84228516:A:AT', 'rs11488001', 'rs11163923', 'rs787858', '1:84241225:A:AT', 'rs1085727', 'rs11807612', 'rs11810942', 'rs11808517', 'rs316630', 'rs657321', 'rs1402697', 'rs12088543', 'rs11163930', 'rs634904', 'rs1402695', 'rs677124', 'rs17131413', 'rs4907050', 'rs12411158', 'rs11163933', 'rs11163934', 'rs7526798', 'rs7549996']	24	1.1603649041207512e-20	5.210807168410639e-17	0.15384615384615385	-2.8217670590932773	-5.915851020993239	-1.76248608005705	-0.6399333656848045	-0.3391987539181465	-2.217483799838292	-2.5015176705115616	-8.38183675660832	-3.4943695669249664	1.948906116063295	4.3415142275382514	2.6908922821657573	4.0270298172500105	Both
1:45619569:T:TAC	45619569	1	31	45373971.0	45869204.0	4.9800000000000004e-20	670	['rs7543428', 'rs7553318', 'rs61791362', 'rs4660851', 'rs1538969', 'rs1538970', 'rs884962', 'rs4660852', 'rs4660853', 'rs11211101', 'rs2492840', 'rs12739418', 'rs1417578', 'rs12065863', 'rs12037411', 'rs4660854', 'rs2487442', 'rs6670303', 'rs7536135', 'rs7525849', 'rs142204641', 'rs7532762', 'rs17395553', '1:45402079:A:AT', 'rs72686460', 'rs61791368', 'rs2492836', '1:45403882:G:GA', 'rs61791369',…	664	4.9828786068079635e-20	2.0573555288055036e-15	0.07692307692307693	-1.7593743626826903	-2.1872645838686737	-1.9209332231029617	4.433020634652684	3.401472991648875	0.8172749693108907	1.172845129940682	-7.9378381510843505	5.381111553094455	-2.8145970844169	-2.9170059744802703	-3.4205766005069567	-2.1839337017443317	Both
rs4970775	109728807	1	71	109703414.0	109757819.0	2.31e-18	54	['rs11101985', 'rs35817611', 'rs1292099', 'rs11101986', 'rs11579576', 'rs4970772', 'rs6669533', 'rs35677255', 'rs3754446', 'rs12137743', 'rs11101989', 'rs929166', 'rs4970773', 'rs943643', 'rs3768490', 'rs3768487', 'rs11101991', 'rs10776699', '1:109722885:G:GA', 'rs2209825', 'rs4970774', 'rs1854962', 'rs11101994', '1:109727878:A:AT', 'rs11101995', 'rs11101996', 'rs4540683', 'rs11101998', 'rs111019…	53	2.314357611253335e-18	3.4026562814347893e-12	0.07692307692307693	4.705130298006017	0.8847522351699657	2.9476525172337995	-0.9919017560263615	-1.4391090888192222	3.8991240804985536	1.9987903939715903	-6.960002943823953	-1.3468287265710492	3.657583605651601	-0.2882462065973002	-0.08776993453734447	-0.14534907303511888	Both
rs2644596	156882522	1	82	156871281.0	156912469.0	3.59e-18	86	['rs2644613', 'rs1800880', 'rs6334', 'rs2644604', 'rs2768757', 'rs2274499', 'rs2274500', 'rs72024256', 'rs943551', 'rs943552', 'rs12564129', 'rs12564828', 'rs2935226', 'rs139299000', 'rs150040517', '1:156887720:A:AT', 'rs2644619', 'rs2644620', 'rs2644621', 'rs2644622', 'rs2935228', '1:156891718:C:CT', 'rs2986716', 'rs4661066', 'rs4661067', 'rs2644623', 'rs56146253', 'rs4661069', 'rs4661070', '1:1…	76	3.59480365609204e-18	4.50769504008832e-23	0.07692307692307693	-1.425815656005529	-0.671870491390633	-1.1556836251148792	-0.053027411063204036	-0.244082051623345	-1.7036143264172257	-1.868571985373752	-9.892035106724267	0.7516722870813124	-0.9144640231159769	0.14729903614492715	2.286241108665767	-1.6851602692095442	Both
1:11978366:C:CTT	11978366	1	9	11856176.0	12043392.0	6.57e-18	160	['rs198386', 'rs7554327', 'rs4846068', 'rs75014290', 'rs2336377', 'rs4846072', 'rs77977382', 'rs4845887', 'rs12085006', 'rs1999594', 'rs11121838', 'rs12043045', 'rs7542773', 'rs4512656', 'rs10746496', 'rs1970152', 'rs4846078', 'rs6662295', 'rs11121840', 'rs75451252', 'rs12092731', 'rs12092734', 'rs10864545', 'rs4993565', 'rs4845889', 'rs6541010', 'rs7525521', 'rs12742241', 'rs12741138', 'rs751882…	160	6.566586830218727e-18	2.991954269108582e-14	0.07692307692307693	-1.7709809485788182	-4.814499980398191	-2.9769840997388397	0.05835368352854031	0.6742870703615126	-2.0928557286021023	-1.9142168377574984	7.5986674960140395	-0.2253825718751088	-0.048600096056454926	1.9696960268305304	1.367986463825374	1.300141589472693	Both
rs75110780	199157141	1	109	199155319.0	199200826.0	1.75e-16	99	['rs12072105', 'rs12739679', '1:199155475:A:ATCACTCACTCTTC', 'rs74134962', 'rs77300958', 'rs1384441', 'rs1384442', 'rs1384443', '1:199156911:A:ACT', 'rs12049402', 'rs12759915', 'rs1384444', 'rs75001512', '1:199158512:C:CTACATA', 'rs12563199', 'rs34790076', 'rs12070257', 'rs12065352', 'rs10919624', 'rs10494784', 'rs77235701', 'rs79588245', 'rs75424237', 'rs12024363', 'rs71524433', '1:199161287:T:T…	51	1.7500211344983911e-16	1.3399999999999947e-12	0.23076923076923078	-0.03815010794677151	2.7653600362605744	3.3695171688710515	1.3656431372266826	1.0339682636956051	-0.9224977565419256	-0.20583858505987496	-3.6187757414970174	5.593919434674864	-1.242465125479997	-6.374133718936218	-1.1578579745730109	-7.090115620943084	Both
1:154152104:A:AAAG	154152104	1	81	153902212.0	154297536.0	1.87e-16	292	['rs11264559', 'rs11264567', 'rs11577942', 'rs6427334', 'rs6671132', 'rs12027760', 'rs12023578', 'rs12028398', 'rs4845583', 'rs35170146', '1:153911753:C:CA', '1:153912396:G:GAATT', 'rs12032914', 'rs12033835', 'rs9427246', 'rs12033532', 'rs11581644', 'rs34665499', 'rs12032520', 'rs4845357', 'rs4845585', 'rs4845358', 'rs10796968', 'rs67372832', 'rs12406003', 'rs3748849', 'rs3748848', 'rs1572788', '…	236	1.8663530892818287e-16	1.0363603703092763e-18	0.23076923076923078	-1.4239367408099792	-0.10367417445280697	-1.9858888028376291	-0.9423437761976072	0.37160273001417227	-1.914476026480913	-0.2809612847139351	-2.7293518488041966	-5.892491334689675	-1.9086743004423865	8.747440171218535	2.607837855061697	8.831116433812673	Both
rs4660321	45901088	1	31	45869640.0	46140056.0	4.33e-16	355	['rs61783220', 'rs11211209', 'rs10890359', '1:45871220:C:CT', 'rs7540325', 'rs10890360', 'rs7540699', 'rs4660319', 'rs11211212', 'rs6682683', 'rs11211213', 'rs10890361', 'rs11211215', 'rs11211217', '1:45884054:A:AAGAAGG', 'rs10789478', 'rs12139630', 'rs7550746', 'rs12144263', 'rs10789479', 'rs7553924', 'rs4641257', 'rs6668284', 'rs6693336', 'rs6662548', 'rs7515491', 'rs11211218', 'rs10890363', 'r…	350	4.32954657164505e-16	3.4499999999999366e-12	0.15384615384615385	-0.6036776142783276	-2.2077314373011805	-1.4317268817592543	5.178230804942457	4.1932385395289735	0.9803953585049542	1.5974788881767321	-6.958056035544804	6.010457942113812	-1.8784765652752904	-2.15779209204058	-2.2912146857584723	-1.8254974211186799	Both
1:150341400:A:ATT	150341400	1	79	150278123.0	150547347.0	1.56e-15	400	['rs10788873', 'rs10157197', 'rs11205355', 'rs9126', 'rs10888578', 'rs12739706', 'rs10888579', 'rs7544900', 'rs6693697', 'rs12093148', 'rs11811885', 'rs1776275', 'rs471657', 'rs1694379', 'rs698914', 'rs834225', 'rs1260401', 'rs1260403', 'rs1260408', 'rs1776272', 'rs1260385', '1:150344763:C:CT', 'rs698917', 'rs1097066', 'rs2794680', '1:150350205:C:CT', 'rs1776265', 'rs11590406', 'rs1097069', 'rs12…	125	1.5622710443830852e-15	5.896926527626759e-15	0.07692307692307693	3.615055501724143	7.806133183202102	4.83936511567543	2.0563072004936327	2.53609224133637	4.141805619354169	1.710500793704642	3.5101136130462938	1.717416318309181	0.5237288175305659	2.387244427327589	0.4543150768747925	1.9857391179900132	Both
rs61838227	247548609	1	144	247465207.0	247549001.0	2.37e-15	73	['rs10802510', 'rs10802511', '1:247479643:A:ATAGTGTTAGC', 'rs12745203', 'rs10925053', 'rs10925055', 'rs10925061', 'rs12141850', 'rs12123109', 'rs61838187', 'rs12090434', 'rs12145791', 'rs10925064', 'rs80257886', 'rs113353497', 'rs6667471', 'rs112498392', 'rs10802519', '1:247514480:G:GCTAT', 'rs1919858', 'rs186072663', 'rs12131528', 'rs2141543', 'rs12036349', 'rs12029308', 'rs12029330', 'rs2892240…	61	2.3747502801783785e-15	5.1642706340633486e-08	0.0	-1.7818971163051	-2.7182588904591425	-0.3375572505417673	1.0191768563543102	1.3385014661613794	-1.9359822115818868	-1.0940904655407238	5.44555981017486	-1.8153708980234549	0.9884255199879742	3.2979343840671267	-0.11326256124645445	2.965178591387021	Both
rs1326269	198644825	1	109	198574308.0	198625912.0	1.08e-14	63	['rs75002688', 'rs78711554', 'rs77769591', 'rs143315718', 'rs79680758', 'rs7534438', 'rs77145757', 'rs7524951', 'rs57921826', 'rs60733642', 'rs60089118', 'rs6700882', 'rs6663403', 'rs16843434', 'rs7544491', 'rs77701940', '1:198619615:C:CT', 'rs16843518']	18	1.0830782946790825e-14	2.6735695790880986e-10	0.15384615384615385	-4.685684362268767	-4.3387696053063305	-1.4872670366211025	-2.395623041829465	-0.8836837696076747	-1.3108928159274231	-0.8634183391331924	0.7911620638202831	-5.179330958411503	-2.2407085264691298	6.3166135888928245	3.257820346115043	5.485043779909289	Both
rs7544940	166837945	1	90	166807762.0	166933803.0	2.15e-14	83	['rs7544852', 'rs6667673', 'rs6670494', 'rs6695378', 'rs2205647', 'rs6696429', 'rs2312228', 'rs2312229', 'rs2312230', 'rs2312231', 'rs2871970', 'rs6427033', 'rs6427034', 'rs4657603', 'rs10800263', 'rs10753743', 'rs2064067', 'rs2312232', 'rs2312233', 'rs2205648', 'rs2205649', 'rs972521', 'rs972522', 'rs972523', 'rs972525', 'rs10800264', 'rs7523684', 'rs2871971', 'rs2312234', 'rs6683333', 'rs199763…	72	2.1473121417389986e-14	6.86576067142327e-09	0.07692307692307693	5.7941755671910355	0.7006520968440189	2.0483451933331955	2.1982763855325564	2.5622320905553373	3.8946819404201096	2.0129662538434374	-4.745969857418214	2.763140837250191	3.580982878929256	-1.9022873547757169	1.6994067358292932	-2.7768501426953764	Both
rs10919604	198929028	1	109	198822778.0	199069120.0	2.73e-14	118	['rs6427751', 'rs10158731', 'rs6427753', 'rs2014863', '1:198840794:C:CT', 'rs984294', '1:198845863:T:TTG', 'rs7537170', '1:198852616:A:ATT', 'rs6703206', 'rs10919595', 'rs1322923', 'rs4915161', '1:198863983:T:TA', 'rs10753838', 'rs10919597', 'rs10919598', '1:198870024:A:AT', 'rs1475166', 'rs2181371', 'rs1007939', 'rs6673830', 'rs6698096', 'rs4915324', 'rs10753839', '1:198889047:A:AAC', '1:1988890…	65	2.7293804157374427e-14	1.199999999999997e-07	0.0	0.9857027492250238	4.150327429598528	2.111970262729386	1.8485349030643	2.280230859412524	1.1635707767387122	0.7231104981908598	-4.826433181060708	4.765913400687273	-1.035141144647861	-3.752614297328479	1.2266371492543335	-5.293495798870941	Both
1:200324994:A:AATTG	200324994	1	110	200312099.0	200458253.0	4.41e-14	314	['rs843925', 'rs2066123', 'rs12079801', 'rs2808473', 'rs10733062', 'rs6676472', '1:200331649:A:AT', 'rs200639793', 'rs2808480', 'rs2790114', 'rs10800696', 'rs35306155', 'rs2808486', 'rs2808487', 'rs2808488', 'rs2790126', 'rs2790127', 'rs10919909', 'rs2790128', 'rs2790129', 'rs2790130', '1:200356192:T:TAAAC', 'rs2808490', 'rs2808491', 'rs2790131', 'rs7520828', 'rs2790133', 'rs2808493', 'rs10800697…	75	4.41196489321138e-14	2.4503444086475278e-08	0.07692307692307693	-5.576763640006309	2.9981633144625564	2.1266873817556537	-1.1316764672578832	-0.27334682963997725	-3.318063653150038	-3.844581806094869	2.262444037363474	-0.5825829516016627	1.7542351760739332	1.5269412887461495	0.5459714140420073	1.1427976475263153	Both
rs59123836	36464784	1	25	36393316.0	36492612.0	8.25e-14	117	['rs16822791', 'rs11263879', 'rs11263880', 'rs11263881', 'rs11263882', 'rs11263883', 'rs61465642', 'rs59196275', 'rs56755250', 'rs16822798', 'rs16822801', 'rs6425985', 'rs6684524', 'rs12239066', 'rs4652910', '1:36396128:C:CAGG', 'rs4653185', 'rs61770988', 'rs6688171', 'rs6679885', 'rs60673492', 'rs60387533', 'rs61489192', 'rs58638705', '1:36398470:C:CA', 'rs58853238', '1:36399067:C:CA', 'rs465291…	110	8.250095245284348e-14	2.0577365187661663e-11	0.15384615384615385	-6.701866742181293	2.338278262860194	2.7921329478333883	0.9700121113821528	1.3896857179831033	-1.942024489026409	-5.638687397433146	0.2916399422602365	-0.5626039965149319	-1.6795872517075592	1.2690081702660676	-0.05045813614293294	1.3257972736210577	Both
1:150563704:C:CAAG	150563704	1	79	150554816.0	150810321.0	9.17e-14	295	['rs9659061', 'rs12124948', 'rs9659073', 'rs9728540', 'rs12116492', 'rs4971041', 'rs932054', '1:150569270:C:CA', 'rs7549723', 'rs6655975', 'rs11285885', 'rs11204666', 'rs11204668', 'rs6665912', 'rs12131809', 'rs11204669', 'rs12406712', 'rs147233979', 'rs55862611', '1:150573913:T:TCAAAA', 'rs12126271', '1:150574314:A:ATTT', 'rs6587756', 'rs878471', 'rs3738484', 'rs3738485', 'rs9803935', 'rs4970918…	100	9.174942198174343e-14	3.666733051147901e-10	0.07692307692307693	-0.9754103632980152	0.5661187298043414	1.0610438662486763	-1.6726445953634552	-1.789080955361037	6.267592291979221	-3.0474231812600365	1.7482712372071871	-1.7917426481030079	0.3779217838982008	-0.38649021000990175	-1.5136212702043268	-0.834274201697923	Both
1:205277354:T:TTTTG	205277354	1	114	205046890.0	205299675.0	9.98e-14	179	['rs1006054', 'rs3753853', 'rs115876348', 'rs112193230', 'rs113117159', 'rs3767284', 'rs3767287', 'rs112511985', 'rs77150959', 'rs3816401', 'rs6593920', 'rs4951165', 'rs3738156', 'rs12117194', 'rs6696846', 'rs11240351', '1:205080243:T:TA', 'rs111916350', 'rs11240352', 'rs45462698', 'rs3179299', 'rs147327244', 'rs7553395', 'rs2050957', 'rs4951170', 'rs112411058', 'rs112151593', 'rs4951175', 'rs113…	137	9.979114901830434e-14	1.5442346694916206e-10	0.07692307692307693	-3.41806513308782	-2.243976509773796	-2.5989459529776937	-0.01530760437458687	1.0058529380767156	-1.9479092868644101	-2.6084292643569382	4.190660050075987	-2.446940901515549	-1.9426813101046423	6.400939788492146	3.31208207886337	5.068063335822053	Both
rs11589679	198943668	1	109	198924110.0	199030424.0	1.01e-13	4	['rs16843957', 'rs11581099', 'rs76525530']	3	1.0108153171342183e-13	1.3300000000000065e-08	0.07692307692307693	-4.260467221966629	-3.0915715395670933	-2.128133698911756	-1.5976360434535393	-0.10036443993911244	-3.3025792885787344	-2.6603477925478005	2.6570831486321773	-3.9073860981440087	-0.5845267105646824	5.6821653245000645	1.9150823683932867	4.926069886979916	Both
rs7539326	45768986	1	31	45768979.0	45768981.0	8.08e-13	3	['rs573844942', 'rs541181855', 'rs147485955']	3	8.080267272535136e-13	8.559999999999886e-11	0.07692307692307693	-1.4496684423076218	-1.7222734216187707	-1.7680652260858982	4.180397469359466	3.1823205917103823	0.7911799325931592	0.7912742008650333	-6.4904154404868875	4.757505415831908	-2.303352820048584	-2.300445386563006	-2.975302246876815	-1.518446011148805	Both
rs12737668	205686896	1	114	205668838.0	205838885.0	1.14e-12	96	['rs16856135', 'rs12409639', 'rs16856139', 'rs200752153', 'rs79716096', 'rs1418653', 'rs1418652', 'rs1772139', 'rs2793374', 'rs61824662', 'rs34606094', 'rs12402185', 'rs12404824', 'rs823098', 'rs1772140', 'rs823093', 'rs823108', 'rs1772146', 'rs1772147', 'rs1620334', 'rs823109', 'rs823112', '1:205740821:G:GTA', 'rs823113', 'rs823128', 'rs823129', 'rs823131', 'rs865402', 'rs823115', '1:205753093:C…	93	1.1429855539856335e-12	5.1452835499426434e-11	0.15384615384615385	0.8896082138730992	6.566670185833802	0.3353347156798817	-0.5382111462658531	-0.7186345986979058	2.6206982977893016	1.9475370262210967	5.554396756604653	-0.14692789553341656	-0.2304567039689155	-1.311746431218524	-0.3960139071078241	-0.24796141001388344	Both
rs366684	214013919	1	119	214000033.0	214016440.0	3.37e-12	76	['1:214000033:C:CTCTG', 'rs3767848', 'rs4655477', 'rs4655478', '1:214001005:A:AC', 'rs4655479', 'rs12073658', 'rs3767846', 'rs3767845', 'rs3754140', 'rs2884890', 'rs7541039', 'rs7517701', 'rs4282786', 'rs2360068', 'rs2360069', 'rs6703121', 'rs61320678', 'rs6657185', 'rs6665764', 'rs2289002', 'rs3754138', 'rs726334', 'rs3767844', 'rs4655480', '1:214008421:A:AAC', 'rs60932796', 'rs200858131', 'rs46…	31	3.373803984712377e-12	2.0140278763781392e-17	0.23076923076923078	0.29204264323885165	1.2596106215534988	1.6440484450665107	8.492981258463496	8.102136727965608	2.0093438822984218	0.4577960320223769	-2.7805407426056514	7.791966441072136	0.3784257256939066	-0.1933004074100667	-0.13470269693290024	-0.14153782771149204	Both
1:226369968:G:GA	226369968	1	128	226349687.0	226450488.0	8.84e-12	208	['rs4653728', 'rs878367', 'rs4653729', 'rs9943081', 'rs6700864', 'rs12092726', '1:226351602:C:CA', 'rs76887998', 'rs7517174', 'rs1991865', 'rs6426551', 'rs6661762', 'rs6675327', 'rs6675427', 'rs56033994', 'rs12143101', 'rs6668851', 'rs6702917', 'rs6664761', 'rs1891108', 'rs1891107', 'rs747659', 'rs747658', 'rs752309', 'rs752308', 'rs752307', 'rs1328182573', 'rs146042055', '1:226365790:A:AAAC', '1…	125	8.84482950082519e-12	7.203310563437023e-12	0.07692307692307693	-3.5399094721435374	-2.109436911600041	1.383960294222797	-2.519747573969123	-1.773509092713061	-2.6975243740020196	-3.6073203455591383	-6.8535626048565526	-4.112056625745736	1.2224319386738312	3.6291985412657697	1.7102096952585986	2.9372649646255278	Both
rs189563787	44584396	1	30	44574437.0	44578437.0	1.06e-11	28	['rs190813339', 'rs188001117', 'rs185407690', 'rs192155321']	4	1.06190707521724e-11	0.031078999999999926	0.0	-0.5225491998385675	-1.2671966033798443	1.167860597805216	0.8442494983617885	-2.156059748554232	-1.310383892197485	-0.0682960103437738	1.5168799366696455	-0.2350473274732512	-1.1130335980661017	-1.2869635300782485	-1.04246099546223	-0.7918468174580142	Both
rs1466286	26544239	1	19	26521149.0	26574828.0	1.2199999999999999e-11	88	['rs12046497', 'rs12094989', 'rs4970466', 'rs61692526', 'rs12093376', '1:26523493:T:TA', 'rs4402166', 'rs7539320', 'rs12046614', 'rs12096570', 'rs112750178', 'rs11589734', 'rs4970483', 'rs737465', 'rs1002488', 'rs11580180', 'rs6685701', 'rs921893', 'rs4970485', 'rs201690235', 'rs4970486', 'rs12723936', 'rs17162190', 'rs2278978', 'rs4443935', 'rs10902750', 'rs2278979', 'rs7543005', 'rs4970489', 'r…	64	1.2150291653533129e-11	2.7667329700068985e-07	0.0	2.185599210543813	-0.5990444764976851	0.7961805584202897	1.4836525610586744	0.07695227491622493	-2.1668315923583954	0.3767563770944981	-3.0542553778827206	4.036005603674199	1.5347939187173738	-5.138681218133579	-0.922555771094558	-5.080333117352366	Both
rs3219476	45336998	1	31	45317712.0	45369369.0	1.52e-11	42	['rs11211093', '1:45319143:A:ATC', 'rs67931377', 'rs3219489', 'rs3219472', '1:45338750:T:TTG', 'rs74688071', 'rs3219463', '1:45341686:G:GT', 'rs9429072', 'rs9429073', 'rs2298018', 'rs2153607', 'rs2153608', 'rs2153609', 'rs2185549', 'rs9429074', 'rs9429075', 'rs7544178', 'rs9429076', 'rs4660849', 'rs4660301', 'rs9429158', 'rs9429159', '1:45360600:T:TA', 'rs9429160', 'rs9326141', 'rs2050884', 'rs76…	32	1.524827350587906e-11	3.569999999999982e-11	0.07692307692307693	-1.8545256080004653	-1.6205461926015128	-0.9321596979606684	3.3720902451524704	2.0708052438132465	0.9017512907305042	-0.169105066290336	-6.620907634460199	4.159460628543904	-0.9650016207389008	-2.8336479476157286	-2.976351831080274	-2.113698812558469	Both
rs66498229	226996476	1	129	226969907.0	227236644.0	5.26e-11	195	['rs7553837', 'rs112174602', 'rs11583489', 'rs111162993', 'rs111162994', 'rs2297412', '1:226983883:G:GT', '1:226984035:G:GT', 'rs1574184', 'rs12593', 'rs2297415', 'rs2297416', 'rs3768419', 'rs3768420', 'rs17592479', 'rs3738725', '1:226987122:A:AT', '1:226987544:C:CT', 'rs6426558', '1:226988266:C:CTCT', 'rs34267809', '1:226988463:A:ACAG', 'rs12406714', 'rs3768421', 'rs3768423', 'rs3768424', 'rs118…	158	5.2613894671367966e-11	9.576390604264971e-08	0.0	-4.8425917825226374	-1.1106292524478998	-1.4130701065945468	2.232731193819838	2.4695372449992914	-0.2113503258101127	-5.334583891628372	-2.128153620157701	4.020400127808965	-0.6295478857525163	-3.2705256772581714	1.1060018245923957	-4.8663061761433495	Both
rs11580646	117619797	1	75	117584379.0	117636325.0	5.99e-11	56	['1:117584379:A:ATG', 'rs111069042', 'rs72693584', 'rs116010600', 'rs34279246', 'rs320350', 'rs12405946', 'rs12724433', 'rs12409224', 'rs12406666', 'rs17613339', 'rs12409929', 'rs10923350', 'rs10923351', 'rs12407159', 'rs10489819', 'rs11587409', 'rs34754277', 'rs67264349', 'rs893230', 'rs1808809', 'rs10923354', 'rs11587735', 'rs67224956', 'rs35602316', 'rs3767809', 'rs3767810', 'rs34039852', 'rs1…	48	5.992391219862157e-11	2.5462709411846437e-11	0.15384615384615385	1.6533830447458588	-1.4300617448442192	-0.007724321690597422	-0.6113341589366389	-1.2818323563856255	3.948937069037716	1.0883726262368223	4.337511481387853	2.8382877668881803	0.7140940700546735	-6.229186611897463	-1.1178089635770772	-6.670676410949046	Both
1:45884977:T:TAGG	45884977	1	31	45637097.0	46134602.0	6.52e-11	218	['rs77333173', 'rs116254294', '1:45639452:T:TGTG', 'rs199997621', 'rs180934970', 'rs76059804', 'rs78188992', '1:45641119:C:CCT', 'rs147131540', 'rs201326758', 'rs80246976', 'rs114403684', 'rs77527942', 'rs74577857', 'rs79036702', 'rs74454752', 'rs76981747', 'rs117158743', 'rs200699727', 'rs117300100', 'rs117757832', 'rs77130781', 'rs76643878', 'rs78798882', 'rs144905698', '1:45674990:C:CTTCA', 'r…	207	6.519102900561024e-11	1.6414908354547084e-06	0.0	2.599708912655775	-0.7508113877673703	-0.10087724840495632	-1.5971523018151277	-1.7728726903478695	1.7834505211340408	4.793191151776502	-3.8521663794408	0.9499508893967096	-1.2376718970097849	-3.8228007418841803	-1.8917604076141468	-3.9726473407919216	Both
rs56125409	171960311	1	93	171842816.0	172053081.0	8.48e-11	15	['rs10913823', 'rs7540873', 'rs10797710', 'rs72713748', 'rs10910938', 'rs12023825', 'rs10910945', 'rs10910971', 'rs10797736']	9	8.48014209198251e-11	9.99999999999993e-13	0.07692307692307693	1.904001414213721	-0.8191234219091177	-0.4425061236788467	1.1216036477398237	1.237706252305824	-1.5266743848997868	-0.07164176724478707	-7.130506848171325	1.2094448155441535	0.8354684565448156	-0.5696634272388976	-0.4769580415276005	-0.8417837667924666	Both
rs17756214	198876020	1	109	198853645.0	198872430.0	1.08e-10	14	['rs112018479', 'rs77733063', 'rs78078089', 'rs17755872', 'rs17704988', 'rs17705018', 'rs17705094', 'rs74838206', 'rs6701884', 'rs17705190', 'rs143031547', 'rs7417080']	12	1.0809277439558076e-10	1.260000000000008e-07	0.0	0.6888542376349573	3.571457618451701	1.6259701759422798	2.8997167580307885	3.303752544123667	0.5802693398420117	0.6864632992979869	-2.0387298189492262	5.284570528351757	-2.3565818999691928	-3.0320487148150836	1.7366158496647013	-5.092700012696853	Both
rs6675584	87287093	1	57	87233875.0	87289657.0	1.4699999999999998e-10	124	['rs7546843', '1:87234167:C:CT', 'rs6576879', 'rs6576880', 'rs6669011', 'rs28379534', 'rs1109790', 'rs34524980', '1:87245955:C:CA', 'rs882573', 'rs68178951', 'rs10747342', 'rs4655936', 'rs4655937', 'rs11580964', '1:87247152:T:TA', 'rs58807374', 'rs59017401', 'rs7529367', 'rs61215335', 'rs4655939', 'rs4655940', 'rs72725846', 'rs61153856', 'rs11576880', 'rs11576898', 'rs11578693', 'rs1999273', 'rs7…	111	1.4711118949054212e-10	2.1799999999999885e-11	0.07692307692307693	-0.33117540094801384	6.693429554802579	-1.5362217637163371	0.6935076925165206	0.3984941088078076	-2.2081904477542107	-0.575756174344419	-1.5099703108749185	0.4651416795561078	0.795748896923083	0.7832709815149722	0.7152509359866135	0.1858887559182833	Both
1:35206901:C:CAA	35206901	1	25	34975154.0	35423445.0	1.74e-10	388	['rs10158282', 'rs12562704', 'rs4072108', 'rs12071044', 'rs74402415', 'rs11263872', 'rs7362', 'rs12565543', 'rs11803596', 'rs11263874', 'rs59029078', '1:34983669:G:GA', 'rs11263885', 'rs58598348', 'rs10908301', 'rs12079438', '1:34990858:C:CA', 'rs76278317', 'rs11807641', 'rs11805762', 'rs12078105', 'rs13375088', 'rs28436613', '1:34994006:C:CA', '1:34995066:A:AATAT', 'rs57359543', 'rs12407202', 'r…	343	1.7403659228037935e-10	6.592528921577584e-06	0.0	-3.728673455815286	1.5475261609494304	1.4062742410424778	2.1596145857083737	1.3386876998670616	2.3335450460354834	-4.5064368632259955	-0.3410661720283351	-0.2306590721267744	-0.9767235979718388	1.2817742104176222	-1.966776875685201	2.2739754001740624	Both
rs12122961	158629187	1	84	158553881.0	158581502.0	1.94e-10	4	['rs10908684', 'rs16840342', 'rs12724736', 'rs11265033']	4	1.9384066282115027e-10	5.55000000000004e-12	0.07692307692307693	-1.839014862943695	-1.971646280930716	0.5305134300271575	-1.1712706622253075	-0.014127826916847169	0.07237560281384021	-1.183007941659092	0.1718276846642058	2.5782921938419747	-1.5952962669800583	-3.817153840203389	3.2495198747631204	-6.890747433890502	Both
rs77263494	198830793	1	109	198954582.0	198985636.0	3.88e-10	5	['rs78044476', 'rs76713994']	2	3.8796441442431253e-10	2.62e-07	0.0	-3.03604951150805	-2.0682981034831736	-1.1878106946302922	-0.8712237399400725	-0.5906842542751244	-1.7565121421695318	-1.384243198762175	3.917155382139399	-3.651217583310282	-0.5956096926754665	5.148913259093123	1.608558110779768	4.9410574694734	Both
rs12065378	157013263	1	82	156908628.0	157065539.0	4.2500000000000003e-10	209	['rs4661076', 'rs4661011', 'rs11264581', 'rs703156', 'rs72698699', 'rs11799423', 'rs866068', '1:156928414:T:TTCC', '1:156928426:C:CTCT', 'rs883232', '1:156946848:G:GCCTATCCCTT', 'rs35283150', '1:156955297:C:CT', 'rs2275206', 'rs12136088', '1:156972835:A:AC', 'rs1336147', 'rs7415766', 'rs1007604', 'rs6674659', 'rs7532063', 'rs1572416', 'rs7541702', 'rs3737601', 'rs12141337', 'rs945507', '1:1569906…	61	4.2544275065591724e-10	4.1685108820795584e-09	0.07692307692307693	-0.9867760565010306	-1.3857887857423876	0.3840232223870076	1.144305380776959	1.5537656549448091	0.28495919150656884	-0.7118987019891171	-5.877363937711477	3.3551699539646527	-1.7655315885265896	-3.59120361518878	1.7768310849123112	-4.807509628608588	Both
rs669694	209777415	1	117	209718725.0	209859047.0	6.07e-10	190	['rs11487867', 'rs6672256', 'rs1000283', 'rs3766619', 'rs3766618', 'rs932335', 'rs12060420', 'rs6752', 'rs10863785', 'rs667681', 'rs17389184', 'rs9430016', 'rs3765240', 'rs1999826', '1:209746219:T:TAA', 'rs12034758', 'rs17389198', 'rs12030655', '1:209749051:C:CAAAT', '1:209749562:A:ACTC', 'rs6702301', 'rs10157973', 'rs9430017', 'rs6540550', 'rs6540551', 'rs679846', 'rs7521461', '1:209752950:A:AT'…	86	6.072018341772263e-10	2.9465591332970644e-05	0.0	-1.9642602034325676	-2.8390559070462014	0.8153016635011648	2.2862691447261487	1.7260953188485102	1.3933223712486782	-0.9029089640237059	-3.254658214355453	4.177557713028549	2.3018845804582533	-3.737185244199869	0.6150432850226856	-4.173273526231164	Both
rs12083655	109935230	1	71	109917108.0	109944094.0	6.38e-10	18	['rs3093044', 'rs11102029', '1:109918991:C:CAG', 'rs12089727', 'rs59539959', 'rs145167764', 'rs12080540', 'rs72974777', 'rs2229165', '1:109927145:C:CCTGA', 'rs113513551', 'rs35703818']	12	6.379513697676057e-10	9.845904083080807e-08	0.0	-5.329545151755802	-0.555840201687815	1.29195636769976	-3.700941222941655	-3.605706071763125	-3.3682543858655536	-2.272423587546643	-3.855378452680101	-1.5302742660996809	-1.9196719992531268	-2.3621965447590245	0.3380629512008593	-2.4293728052680303	Both
rs7533753	35610659	1	25	35360917.0	35858521.0	8.09e-10	253	['rs494085', 'rs607003', 'rs78958996', 'rs542339', 'rs559986', 'rs11264145', 'rs659215', 'rs6694334', 'rs12030522', 'rs3768335', 'rs1188620', '1:35402832:A:ACTTTTTC', 'rs1188627', 'rs1188626', '1:35410719:C:CT', 'rs57985804', 'rs1764675', 'rs16837333', 'rs16837335', 'rs1211184', 'rs72897173', '1:35425308:A:ATCC', 'rs77968608', 'rs1764674', 'rs57998053', 'rs78155711', 'rs80295226', 'rs12090233', '…	242	8.093068025783737e-10	0.00020310863669035446	0.0	-3.467867825579493	3.0297752888993963	3.715118315288637	0.9303458576511208	0.6545444609743231	2.5658081663937304	-2.904433156368727	1.1049054701844132	-0.9741402561907152	0.9333609039101136	2.061463181428189	-1.1284501018594295	2.597516935779509	Both
rs1368987	199080901	1	109	199065777.0	199153188.0	9.4e-10	94	['rs962793', 'rs322881', 'rs10919621', 'rs2360964', 'rs2360965', 'rs16844158', 'rs16844162', 'rs322921', 'rs322894', 'rs167735', 'rs322898', 'rs2648772', 'rs2648773', 'rs7524630', 'rs7547363', 'rs3850622', 'rs3850623', 'rs10737559', 'rs1564623']	19	9.404992372155336e-10	7.537051632282398e-06	0.0	-1.8607339080704381	-1.9848852871658311	-1.5848694499605802	-2.1031255948131062	-1.4330520954414983	-0.276797543342912	0.3252004783727221	4.4036930738323985	-4.477929402460288	-0.19733763191580034	4.178616604424265	1.6654881618703732	4.081760769454482	Both
rs11264995	158513801	1	84	158466564.0	158631265.0	9.79e-10	350	['1:158466564:A:AT', 'rs58380553', '1:158469698:A:AT', 'rs1553208347', 'rs57366633', 'rs1112915', 'rs7549123', 'rs7551497', 'rs7514555', 'rs2220633', 'rs2213947', 'rs10797009', 'rs10797010', 'rs11264976', 'rs11264977', 'rs11264978', 'rs6679056', 'rs1418843', 'rs10908651', 'rs12403685', 'rs1342946', 'rs10908652', 'rs6427438', 'rs10908653', 'rs71579620', 'rs75268045', 'rs11264981', 'rs1894038', 'rs…	256	9.787261764780638e-10	0.00010636146245841486	0.0	-0.9180791315972588	-0.7759228568974754	-0.4627738608507778	0.3654255137692218	1.4851501054398608	-1.221273523980268	1.9107186678357644	2.680352539977997	2.7955398526837927	-3.4961401869903046	-0.2031515385682283	3.875601886865472	-3.250985987900707	Both
1:87274330:G:GT	87274330	1	57	87236113.0	87324475.0	1.09e-09	41	['rs12042588', 'rs6576877', 'rs6704390', 'rs11161948', 'rs10782594', 'rs11161950', 'rs10782595', 'rs60499300', 'rs12146073', 'rs12023785', 'rs11161957', 'rs12035326', 'rs6678638', 'rs12143688', 'rs11161967', '1:87287921:G:GT', 'rs11161971', 'rs11161972', 'rs6691205', 'rs6656790', 'rs6696960', 'rs12140005', 'rs6689223', 'rs1537058', 'rs1537059', 'rs17129944', 'rs17129945', 'rs58308671', 'rs944367'…	40	1.0929665275610454e-09	0.00010438145684636226	0.0	-0.08311067990524723	3.8801747172959753	-3.7816065487030848	-0.16595571292750452	-0.3992666154757395	1.3461660297099074	-0.021834325394283864	1.8772097753822181	2.260256124633073	-1.0514301687509695	-3.1523485417008885	-1.475602722593376	-2.931094585422595	Both
1:28878968:T:TG	28878968	1	20	28857742.0	28900280.0	1.18e-09	76	['rs204082', '1:28860361:C:CT', 'rs4654327', 'rs204075', 'rs988957', 'rs204073', '1:28866878:C:CAA', 'rs204072', '1:28867209:G:GT', 'rs199784141', 'rs204071', 'rs204070', 'rs204068', 'rs204066', 'rs204065', 'rs204062', 'rs175969', '1:28872598:A:AT', 'rs182208', 'rs78062654', 'rs141420424', 'rs391360', 'rs379944', 'rs7511894', 'rs55872391', 'rs58967610', 'rs111402016', 'rs12406247', 'rs77225805', …	63	1.1800533703112157e-09	2.8322975921837165e-12	0.07692307692307693	-2.029060580044745	0.17427286887036975	2.431586771075557	-1.932861276721764	-2.199797472038862	0.4115033918698682	-1.9848286433736155	-6.9858037504166255	-3.1570469506186765	-0.014485758210045075	1.125006422886363	-1.6705431808411648	2.382082882935626	Both
1:154442788:C:CT	154442788	1	81	154422649.0	154489884.0	1.6300000000000002e-09	70	['rs11265611', 'rs4133213', 'rs6684439', 'rs6689306', 'rs12118721', 'rs12118770', 'rs12117832', 'rs10908836', 'rs10908837', 'rs10908838', 'rs4845618', 'rs6687726', 'rs6427658', 'rs6694817', 'rs7549250', 'rs7549338', 'rs7553796', 'rs56383622', 'rs4845619', 'rs59632925', 'rs4845620', 'rs7518199', 'rs7521458', 'rs4845371', 'rs6667434', 'rs79778789', 'rs4845621', '1:154437417:A:AT', '1:154437880:A:AT…	62	1.6329543426323862e-09	2.4885679250299818e-06	0.0	-0.7394738866481521	-2.1334673382546665	-0.4710222971393765	0.8429534859759303	0.7098647791942658	1.5691055105773983	0.7102915031682895	4.7090641121458106	-1.3822544892957684	-3.1372317853998952	3.0586053747328594	-0.12684563240571295	4.121240855924498	Both
1:150901205:A:ATTC	150901205	1	79	150759036.0	151001835.0	2.33e-09	207	['1:150759036:T:TTA', 'rs151223618', '1:150809439:T:TA', 'rs10305720', 'rs2089081', '1:150835814:G:GTACAGA', 'rs2039590', 'rs61817641', 'rs58304714', '1:150860204:G:GA', '1:150862577:T:TA', 'rs11204734', 'rs11204735', 'rs12758227', '1:150873305:C:CA', 'rs11204737', 'rs12410006', 'rs12410050', 'rs12404199', 'rs7412746', 'rs4970982', 'rs12402006', 'rs34372981', '1:150900657:C:CA', '1:150901880:T:TG…	62	2.32548234411459e-09	3.791209063629512e-09	0.07692307692307693	-0.7152823840449141	-2.6674809687360517	-1.5041137305534849	0.4093633412487787	0.4711698663836946	-5.893054669716103	1.3731162429371024	-3.5039929263364136	0.7192318449071535	-0.6276908415182788	0.034499290386515565	0.8005655277970851	0.3058085778755834	Both
1:35276516:C:CT	35276516	1	25	35170542.0	35352690.0	2.99e-09	75	['rs72908951', 'rs77607960', 'rs1115521', '1:35174009:T:TTG', '1:35174153:C:CTCTT', 'rs1553151218', 'rs12060085', 'rs34372802', 'rs6657092', '1:35249259:C:CTTTAT', 'rs552564', 'rs502638', 'rs616546', 'rs540172', 'rs6695754', 'rs11581846', '1:35261032:T:TGGG', 'rs2479531', 'rs479745', '1:35269385:A:AAGTGCATCTTT', 'rs6690634', 'rs561905', 'rs11264127', 'rs471839', 'rs7539248', 'rs667918', 'rs522821…	64	2.9885169346778074e-09	0.001003335176679665	0.0	-3.223113355908933	2.9660376669298936	3.289589848476333	0.7304078875577305	0.4774509764374242	2.108380576462394	-3.222325196177634	1.5807782056382738	-1.2256238948646825	0.3756693757054956	2.2637752803287157	-1.26397442032835	2.7529471067441125	Both
rs12756442	22002914	1	17	21961975.0	22019367.0	3.74e-09	189	['rs12410759', 'rs55997695', 'rs4585955', 'rs8179387', 'rs72662482', 'rs72662484', 'rs35806133', 'rs12730501', 'rs35963112', 'rs11590712', 'rs11591127', 'rs34510118', 'rs10917078', 'rs10799720', 'rs7533101', 'rs7554864', 'rs7547232', 'rs11576231', 'rs7527325', 'rs6661287', 'rs34080449', 'rs56219455', 'rs55953638', 'rs34481877', 'rs12029994', 'rs4988924', 'rs10917087', '1:21979047:C:CA', 'rs790512…	144	3.74112156038452e-09	0.00021415188169569306	0.0	2.395226397129606	-1.5789149079990572	-1.7558493770093877	1.4292041735338323	0.8583885259015177	-3.701709317143712	3.013150075616399	-2.2796154252713197	1.6421491887651636	-2.25634323173294	0.11836433526495838	-2.059355603930752	1.4802937744919669	Both
rs2336371	11889759	1	9	11874321.0	11927581.0	3.8900000000000004e-09	102	['rs198384', 'rs7545014', '1:11880757:C:CA', 'rs72864769', 'rs11588551', 'rs2336372', 'rs2336373', 'rs2336374', 'rs2336375', '1:11897489:C:CTT', '1:11897721:T:TA', 'rs57044570', '1:11901477:A:AGGCTGT', '1:11901579:C:CA', 'rs10779767', 'rs368197537', 'rs4993566', 'rs4845888', '1:11914972:T:TA', 'rs12723884', 'rs61776480', 'rs9793923']	22	3.893122881998905e-09	1.5899999999999934e-08	0.07692307692307693	-0.6861587606074384	-3.844091209163628	-1.876891252703985	0.3461526464201313	0.9815796033116968	-1.4738202298345646	-1.0321987937995796	5.651558018789606	0.3276252870548279	0.9472900492314374	1.3272923301885893	1.2408098543847343	0.5474654509475414	Both
rs57263353	150611986	1	79	150366137.0	150752925.0	4.63e-09	138	['rs16836442', 'rs73017006', 'rs3850843', 'rs16836576', 'rs73017073', 'rs16836594', 'rs16836601', 'rs60459288', 'rs145792768', 'rs75108286', '1:150388616:A:ATT', 'rs59367061', 'rs56909494', 'rs56882505', 'rs112294023', 'rs59639798', 'rs74589051', 'rs73017086', 'rs77085601', 'rs150299049', 'rs76176241', 'rs16836786', 'rs111982037', 'rs73017092', 'rs4926430', '1:150414474:A:AG', '1:150416269:T:TTGA…	134	4.628487347274985e-09	2.0453289853740415e-09	0.07692307692307693	2.2631253809151657	5.994165576796026	3.8229205128646817	2.3780180242081346	2.4158527274911026	3.129249661146228	2.7560357937507876	0.6045651413199042	1.344526841599888	-0.46372218638078	2.5763828954261165	0.5767382819148822	2.8988934026836097	Both
rs2256704	156262340	1	82	156243466.0	156354285.0	7.31e-09	20	['rs759330', 'rs2842877', 'rs2287027', 'rs2842880', 'rs2758614', 'rs2248273', 'rs3001791', 'rs2842862', 'rs12755542', 'rs2764404', 'rs2249790', 'rs2250265', 'rs4445457', 'rs2985709', '1:156331330:A:AAAT', 'rs3001785', 'rs2764403', 'rs2842859']	18	7.307871173184749e-09	9.990000000000014e-09	0.07692307692307693	-1.8094250138893733	-0.4716116635281427	0.21066203682809392	1.4903052222539384	2.735582367657647	-1.5342628548822064	-0.7475278470187932	-2.692023222103584	4.809907708312894	-0.7102550318549676	-3.2542304604656715	2.9306074272147216	-5.730898559172485	Both
rs58259056	205567580	1	114	205556624.0	205575566.0	8.83e-09	29	['rs12409912', 'rs12410269', 'rs61822873', 'rs61822874', '1:205567619:T:TTTC', 'rs139751146', 'rs72748975', 'rs72748976', 'rs12024377', 'rs12032788', 'rs56318452', 'rs12035608', 'rs55905370', 'rs59246234', 'rs56770621', '1:205573427:G:GA', 'rs61822898', 'rs61822899', 'rs1891506', 'rs72748982', 'rs6658336', 'rs6658344']	22	8.830908740511831e-09	4.3760771362419346e-09	0.07692307692307693	1.7715720208883758	5.432942919326591	-0.013952662299194169	-0.36115834534370894	-0.7025160335208767	1.9234790984603136	2.033239009049095	5.869311824671791	-0.9349298433200066	1.3732924946286051	0.3472619705613391	0.04007055305170862	0.9357135192541026	Both
1:199708515:C:CA	199708515	1	110	199679235.0	199690651.0	9.75e-09	195	['rs17162612', 'rs113240068', 'rs147696861', 'rs17162614', 'rs17653369']	5	9.752974546448896e-09	7.350001366772497e-07	0.0	-1.1899308346507689	1.7216712176511109	4.221201066213337	3.4691361859205507	3.5351111422288755	-0.3074719399932909	-2.7429982039881446	0.25594077782401964	4.951879766358741	-1.171002013860892	-1.940115052167502	1.6727221086116677	-2.8231273835914226	Both
rs67579382	153855685	1	81	153779589.0	153900567.0	1.1499999999999999e-08	107	['rs12067325', 'rs12030242', 'rs10796953', 'rs11583896', 'rs4434872', 'rs4567311', 'rs1127092', 'rs35036680', 'rs113422987', 'rs72694220', 'rs4363451', 'rs6427298', 'rs10796956', 'rs75860520', 'rs112780312', 'rs12755194', 'rs4391701', 'rs149974111', 'rs7512766', '1:153842644:T:TTATG', 'rs72694231', 'rs4323749', 'rs4612664', 'rs72694234', 'rs4845576', 'rs12038577', 'rs9660089', 'rs4595397', 'rs430…	79	1.151241709891013e-08	8.272687992247919e-14	0.15384615384615385	-0.5579749882558515	-0.934705568512788	-0.9356339914394568	0.06435175897897652	0.7758364167638138	-0.8001287736910339	0.2704529564509301	-1.8476846644547176	-4.016091144687237	-1.5904122878438087	6.694564986053099	1.640793929861701	7.465908405197072	Both
rs60949844	87278122	1	57	87241593.0	87295704.0	1.52e-08	12	['rs61771530', 'rs4457556', 'rs6680623', 'rs60140532', 'rs74100215', 'rs7534928', 'rs76764497', 'rs61773260', 'rs6667726', 'rs17129934', 'rs17129936']	11	1.5195786503199325e-08	3.0399999999999854e-10	0.07692307692307693	-0.3742611943693623	6.296724948257804	-0.08433636536551653	-2.323580286743125	-2.9664085002572307	-0.4771743142090434	-0.9428023685589464	-0.6362983196138987	-1.6132693611340605	-0.2942328243097469	-1.7069787616893315	-2.5048018826417957	-0.8734515564563099	Both
rs56043070	247556467	1	144	247508490.0	247559286.0	1.77e-08	14	['rs7515219', 'rs10802518', 'rs7550918', 'rs7517464', 'rs74227709']	5	1.7699729938284792e-08	4.4999999999999757e-10	0.07692307692307693	0.8403021433201271	-0.9568598475772678	1.822784738993049	0.5659408365387413	1.0722116030098614	0.009146814116021787	1.3145564933128688	-6.23561730176806	1.5783292044725703	-1.3158213845836153	-1.842349797904721	0.6041107694098354	-2.5580201244054317	Both
rs56391735	151641694	1	79	151581994.0	151763069.0	1.84e-08	148	['1:151581994:G:GCCTC', 'rs11204854', 'rs12066022', 'rs1196351', 'rs66891220', 'rs2997072', 'rs1781432', 'rs2488486', 'rs1196349', 'rs1196348', 'rs1196347', 'rs1196346', 'rs1196344', '1:151637168:T:TTG', 'rs60032333', 'rs2997074', 'rs12039257', 'rs57549133', 'rs11204865', 'rs1196460', 'rs1196461', 'rs1196463', 'rs2186114', '1:151664208:A:ATAT', 'rs4845778', 'rs1781435', 'rs1625039', 'rs74955297',…	48	1.8427315221401728e-08	1.4677939974255555e-07	0.0	-2.174413040927073	-2.9118592621486323	-2.0270987326624392	-2.9678555114199083	-4.148616845888664	1.3147249274523691	-2.034029515792924	2.011661437044132	-3.3876830364133528	-0.2611298928190061	-2.079336141156596	-5.256554366494252	-0.02643105787243942	Both
rs12406244	158560885	1	84	158476311.0	158754747.0	1.8999999999999998e-08	7	['rs147672070', 'rs12407336', 'rs35453759', 'rs12407714', 'rs11586535', 'rs34126693']	6	1.9026243636017306e-08	9.86000000000006e-06	0.0	1.9669671331476564	1.2557737815133234	0.07407086238743356	-0.3062806116533594	-1.5511071834302983	2.8214304718495486	-0.6024840156427307	-1.6989425965017315	-2.9222611836231933	3.161609157310979	1.8797144878428929	-3.408588082912902	4.4202210263089725	Both
rs112899396	45484655	1	31	45246334.0	45632648.0	2.11e-08	310	['rs61789808', 'rs61789809', 'rs192698763', 'rs58612171', '1:45250626:A:AGGAG', '1:45250748:A:AAG', 'rs61789814', 'rs61789816', 'rs146663653', 'rs4660298', 'rs75358073', 'rs61789817', 'rs2096435', 'rs61789818', 'rs61789820', 'rs113717057', 'rs77129679', 'rs61789821', 'rs111813895', 'rs141784857', 'rs146023448', 'rs6429564', 'rs74226397', 'rs76058402', 'rs11810682', 'rs72478599', 'rs59517508', 'rs…	272	2.10576133418219e-08	6.419541823269737e-05	0.0	1.913237627601904	-0.2589535583236031	0.6151413350818976	-1.6777594796347153	-1.9279019479919488	0.6530941721504495	3.996833503951114	-3.6379131939640055	0.3446324775608403	-2.250204852540328	-3.603498217114648	-1.4675830572149646	-3.7528018424712113	Both
rs2811972	23514078	1	17	23414215.0	23558170.0	2.72e-08	71	['rs72661446', 'rs55972836', 'rs61778860', 'rs61778877', 'rs61778878', 'rs56053453', 'rs78470816', 'rs61778880', 'rs55796501', 'rs79751077', '1:23461677:A:AC', 'rs12132500', 'rs55858312', 'rs61778887', 'rs61778888', 'rs61778890', 'rs61778891', 'rs56102770', 'rs61778894', 'rs6669033', 'rs61778895', 'rs61778897', '1:23500978:T:TA', 'rs61133598', 'rs56179133', 'rs7517330', 'rs7553644', 'rs7517432', …	63	2.7237152734466133e-08	1.110000000000001e-06	0.0	4.871061998068353	-1.466908308647901	0.5792892764628911	-1.5060435278967834	-0.3841895000871343	-0.5129132564256296	2.324662760890252	-0.3306458619393089	-3.0482217348627123	1.2880832079072844	3.2427067695942986	1.9913356375637201	2.8120947639599847	Both
rs1010167	109656105	1	71	109617417.0	109667284.0	3.64e-08	38	['rs76912669', 'rs76910258', 'rs55646629', 'rs28362580', 'rs12745189', 'rs77566028', '1:109650086:A:AT', 'rs542338', 'rs592586', 'rs11101980', 'rs686163', 'rs661417', 'rs660970', 'rs525362', 'rs681991', 'rs668532', 'rs668413', 'rs569998', 'rs656025', '1:109654080:G:GA', 'rs3754450', 'rs542370', 'rs641592', 'rs638007', 'rs11101981', 'rs1051137', 'rs641065', 'rs638820']	28	3.635604628960502e-08	2.1587402064749926e-07	0.0	1.909616661471644	0.56247278484867	4.007873257453717	-0.5752517002221653	0.03466402410968588	2.7895191449160013	0.4690933390930346	-5.185121554902259	-0.14061022345465446	2.378606138560164	0.01852130860549686	0.7748652624782827	0.03281679724684493	Both
rs79265079	36485771	1	25	36398447.0	36507146.0	4.32e-08	23	['rs111995397', 'rs77231214', 'rs2359015', 'rs145465821', 'rs142474130', 'rs146490871', 'rs141500801', 'rs3917999', 'rs2275472', 'rs3917983', 'rs3917978', 'rs3917963', 'rs3917938', 'rs3917934', 'rs3917907', 'rs115745665', 'rs7530118', 'rs149596316', 'rs79860217', 'rs199624768', 'rs80124543', 'rs12568240', 'rs76521315']	23	4.3223409782983e-08	3.19999999999995e-11	0.15384615384615385	6.6370606524652125	-0.4444448408817737	-0.23483860890341385	1.8774386383373385	2.372670715811477	2.2910936125771943	5.829781495682527	0.02529206891269041	2.5313635975359574	0.3734144587078457	-0.9185710120614141	0.2437053881951813	-1.0978934922365118	Both
rs1375493	181459039	2	259	181443625.0	181470026.0	6.919999999999996e-89	22	['rs6740847', 'rs6731125', 'rs13384671', 'rs155123', 'rs4667282', 'rs4667283', 'rs154962', 'rs7573465', 'rs147084229', 'rs12615892', 'rs72894360', 'rs1449263', 'rs12988934', 'rs67814637', '2:181459459:C:CTT', 'rs2124440', 'rs155149', 'rs72896186', '2:181467225:T:TA', 'rs1449260', 'rs13029144', 'rs13029501']	22	6.916742455564555e-89	6.8000000000000685e-87	0.15384615384615385	7.099730944662057	2.622840831405482	2.5332199819134367	-0.7402933749862404	-0.7262214897051753	19.758343449961536	4.926770149283606	-0.4197747668534473	-1.9886938973617103	-0.8645169010573708	0.403183822238281	-0.14973714636197133	0.618237187489521	Both
2:135926900:C:CAG	135926900	2	229	135678013.0	136029179.0	1.3999999999999994e-80	247	['rs78817652', 'rs77585399', 'rs79058826', 'rs76129594', 'rs76330946', 'rs7570283', '2:135690192:C:CT', 'rs625118', 'rs74265485', 'rs79883971', 'rs79017323', 'rs7592990', '2:135699075:T:TTAGA', '2:135699523:T:TACAGATATGGGTAGATGG', 'rs2164918', 'rs117710459', 'rs2117511', 'rs74459131', 'rs12614099', 'rs76301999', 'rs146413589', 'rs80129612', 'rs73958615', 'rs77931727', 'rs3739027', 'rs75006798', '…	247	1.3985753086349232e-80	2.4592341934757675e-66	0.23076923076923078	17.204444579351794	0.6602616936156436	2.095780154456297	0.4483260116421384	0.17123595765037114	7.073015893129993	15.107530795619091	-2.172093411201944	-1.9185298196714375	1.103547676201365	1.7699662873217414	-0.7473452263916082	2.525177806838188	Both
rs10168349	46133768	2	178	46098919.0	46186022.0	1.23e-52	104	['rs3754576', 'rs3754575', 'rs79774719', 'rs78381946', 'rs3768754', 'rs12618703', 'rs3820732', 'rs17034571', 'rs17034573', 'rs17034576', 'rs3768751', 'rs3768750', '2:46120014:T:TC', 'rs4952800', 'rs2218660', 'rs55639402', 'rs12623399', 'rs3768748', 'rs3768746', 'rs3754569', 'rs35744969', 'rs10495928', 'rs3768745', 'rs4953318', 'rs17034605', 'rs13008603', 'rs17034608', 'rs4953319', '2:46130422:C:C…	102	1.2274398909661235e-52	4.2939445068375254e-55	0.23076923076923078	1.2412786035398315	1.2620326283917858	0.6249085051326977	-15.63366278854074	-14.834654736380347	0.05062528847139353	1.6076999402478571	3.796061471807893	-15.231771780436109	-0.4076192222626424	-0.2589475543539808	1.573842402064432	-0.3500366788728579	Both
rs143890531	135660698	2	229	135632270.0	135728401.0	1.53e-48	21	['rs3213943', 'rs3835805', 'rs79899316', 'rs75318338', 'rs77115951', 'rs76438110', 'rs77744918', 'rs2289962', 'rs2289961', 'rs2289960', 'rs77790287', 'rs3795901', 'rs74698847', 'rs76988893', 'rs76960475', 'rs75787066', 'rs75492367', 'rs76226484', 'rs72970243', 'rs7579760', 'rs724326']	21	1.5266446258065495e-48	3.5136693412896565e-41	0.23076923076923078	13.44022494000465	-0.4425393337090537	1.5904640011252131	0.20780910560707955	-0.5314450772301561	5.896510597182855	12.115537240618801	-1.6903529408034983	-1.4931815509452318	0.8201361699442545	0.828295506360859	-0.7646321090555352	1.4521724147617872	Both
rs79710863	144387486	2	236	144411996.0	144461038.0	8.259999999999997e-47	16	['rs7560525', 'rs10210063', '2:144426503:A:AT', 'rs10192562', 'rs6721820', 'rs2288353', 'rs10164806', 'rs13401103', 'rs72858474', 'rs16823732', 'rs12105918', 'rs72858496', 'rs731108', 'rs13389578', 'rs13401515', 'rs12327962']	16	8.257327492450201e-47	1.0499999999999493e-40	0.3076923076923077	0.3936912530294858	-0.22374722131670755	-1.6288253340657275	2.4360410328976405	-0.4040172966639049	-0.008812165748512799	0.2891324788121069	-3.255733137031545	8.899695713790274	0.029430810771831264	-13.358975016062589	-8.955891923269618	-10.965161706704107	Both
2:135886706:C:CT	135886706	2	229	135642132.0	136029832.0	1.0099999999999999e-33	107	['rs117479354', 'rs10202489', 'rs12469709', 'rs10195620', 'rs1438307', '2:135743863:G:GTA', 'rs10928545', 'rs1438305', 'rs1438304', 'rs12998387', 'rs3213889', 'rs12616520', 'rs12994270', 'rs10192827', 'rs10173394', 'rs9287442', 'rs28453840', 'rs55825471', '2:135769873:G:GTGAT', 'rs71348715', '2:135779880:T:TATA', 'rs11684545', 'rs10928546', 'rs2278544', 'rs2082729', 'rs12998016', 'rs1030765', 'rs…	89	1.0140623452316366e-33	4.408026927001492e-33	0.23076923076923078	-11.982138755651796	-1.4526533897894354	-1.4432081004917698	0.16630415032704385	0.2676964420741231	-5.895148166390926	-9.856701739567253	1.194210935467097	2.1290729765788967	-2.732692330909817	-2.4495557534369103	0.5839508197348715	-3.189970731881536	Both
rs1427508	144609457	2	236	144547631.0	144845795.0	1.27e-30	215	['rs77066002', '2:144550249:A:ACT', 'rs4662226', 'rs4662227', 'rs16823855', 'rs72997848', 'rs4662378', 'rs4662380', 'rs10205718', 'rs77513726', 'rs6722387', 'rs16823865', 'rs16823866', 'rs13413446', 'rs10196007', 'rs78293485', 'rs59998168', 'rs4143008', 'rs16823886', 'rs1559964', 'rs10187896', 'rs4662382', 'rs1427506', 'rs10803510', 'rs77230051', 'rs74640750', 'rs78299333', '2:144602055:G:GA', '2…	215	1.267377987561057e-30	1.909247581631354e-24	0.07692307692307693	1.2809587742571649	-10.203666997458695	-3.8857198791100753	-2.5489310734376343	-2.9691876604835348	1.9376457035995596	-0.1191396955941918	2.6970835917840263	-2.2373838813913483	2.9340460288764816	-2.2820549567237256	-3.3060964406500437	-0.12726503445213286	Both
rs2911711	27527679	2	164	27375230.0	27621734.0	2.24e-30	114	['rs4665972', 'rs75274853', 'rs1260326', 'rs3817588', '2:27508872:C:CTT', '2:27509703:A:AT', 'rs6547692', 'rs780096', 'rs780095', 'rs780094', 'rs780093', 'rs780092', 'rs814295', 'rs74928908', 'rs1260334', 'rs1260333', 'rs1313566', '2:27526125:A:AT', 'rs6744393', 'rs2950835', '2:27528130:G:GT', 'rs11127048', 'rs6753534', 'rs4665985', 'rs74450311', 'rs62131879', 'rs4665987', 'rs10181342', 'rs466598…	108	2.2352522413466787e-30	2.4382642899661714e-22	0.23076923076923078	6.590766875333482	1.8770341231307301	-0.2162482184314124	-4.474651302690412	-4.1392500214667205	-1.2288011104061491	3.3342767040152803	9.721638291371981	-3.0074044253427505	5.865950894156091	-2.219460366098109	1.073444703149893	-2.8229161863689463	Both
rs66919607	102392509	2	210	102300774.0	102592151.0	6.17e-27	443	['rs1420091', 'rs4399750', '2:102301534:G:GT', 'rs4577297', 'rs2110660', '2:102302465:A:ATAT', 'rs1420090', 'rs7565653', 'rs7568913', 'rs10179654', '2:102307397:T:TCTTTC', 'rs12476925', 'rs12476968', 'rs7562254', '2:102309534:A:AC', 'rs6721346', 'rs12470864', 'rs12470867', 'rs10178436', 'rs11679191', 'rs11685424', 'rs11685480', 'rs6543115', 'rs6543116', '2:102311891:A:AAT', 'rs6733174', 'rs654311…	246	6.173069464330614e-27	1.4821114674328276e-32	0.07692307692307693	1.648356997803829	3.85117823797832	11.881207281275602	1.5939437515506283	0.8008110193057496	-0.05966652947804173	0.7878053712901371	-0.07525826419802517	0.4473918812767192	1.6195216744070118	0.7602232497095279	-1.7217939279759218	2.1241530096791017	Both
2:212966261:G:GT	212966261	2	277	212945856.0	213006985.0	8.270000000000001e-26	95	['rs2054633', 'rs975381', 'rs2170572', 'rs13385237', 'rs7560454', '2:212955751:T:TA', '2:212956941:A:AT', 'rs7568702', 'rs12619285', 'rs13006331', 'rs13006388', 'rs10189498', 'rs6723724', 'rs6750754', 'rs55816694', 'rs6740906', 'rs1482577', 'rs13022407', 'rs10199053', 'rs13023481', 'rs72944309', '2:212977357:A:AG', 'rs10174307', 'rs7601145', 'rs7601557', 'rs16849519', '2:212979671:C:CA', '2:21297…	89	8.271829226948824e-26	2.5231729233736045e-29	0.07692307692307693	3.0757029339017383	2.8819638544209725	11.242437661284347	1.3602861392185095	1.8726172094441331	2.377454774889371	2.893243076706037	1.8350813631359864	1.566115629653301	-0.7948021047915255	0.4528055175182998	0.911876337954008	0.5064369200983602	Both
2:213040243:G:GTT	213040243	2	277	213006151.0	213118730.0	8.029999999999999e-24	141	['rs12622131', 'rs7593379', 'rs11676331', 'rs12470231', 'rs9808128', 'rs9808132', '2:213013406:T:TA', 'rs1871946', 'rs1871945', 'rs1564610', 'rs996032', 'rs34613499', 'rs4673715', 'rs12694291', 'rs2371790', 'rs2291241', '2:213021923:A:ATTTTATCT', '2:213022497:G:GT', 'rs12619958', 'rs6435752', 'rs6435753', 'rs10048743', 'rs10178238', 'rs34053836', 'rs10932459', 'rs2128392', 'rs1586068', '2:2130336…	140	8.028040778531038e-24	3.2933931066657364e-25	0.07692307692307693	1.2939674725248291	3.0143683185586156	10.372910171671203	2.2580016482107568	2.8390566723197	1.0038029969150912	0.4140256962946007	0.02231221973643753	3.012369472469977	-1.7176491944178969	0.6010490501799465	1.6343495078425514	-0.5126377172178357	Both
rs59554295	111027566	2	215	110984734.0	111049450.0	1.33e-20	38	['rs6723578', 'rs72834566', 'rs7598867', 'rs7601853', 'rs3789096', 'rs3789094', 'rs2062224', 'rs111304541', 'rs3761707', 'rs4849327', 'rs6722565', 'rs11691621', 'rs72834597', 'rs17041761', 'rs72836307', 'rs10200225', 'rs35816855', 'rs13025923', 'rs11687123', 'rs67679248', 'rs56068469', 'rs1976055', 'rs3789091', 'rs3827543', 'rs13012948', 'rs3789088', 'rs3789087', 'rs1976056', 'rs35761487', 'rs378…	36	1.3298903321976736e-20	7.606477773468608e-17	0.07692307692307693	-0.02459237363379127	0.029390779808670282	-1.387540383735589	-2.0747940629425248	-2.3283235089230003	-8.337208643461631	2.3685279715201326	3.268512406369812	-0.3336867867463936	-1.312108496784063	-3.251641875852663	-1.3035551504524838	-3.8835140865147872	Both
rs79402585	218241449	2	280	218186068.0	218253218.0	2.11e-20	18	['rs4674269', 'rs73084176', 'rs145724614', 'rs4674271', 'rs78107966', 'rs11902151', '2:218201464:G:GA', 'rs11695623', 'rs74470909', 'rs117483117', 'rs4674273', 'rs80009975', 'rs75840881', 'rs4672880', 'rs140544372', 'rs13397805', 'rs79221228', 'rs114100377']	18	2.1071623409122445e-20	6.960000000000081e-19	0.15384615384615385	-8.298990233291219	-0.4978170462957695	-1.6162512603325991	0.3658727915397884	0.618836612617058	-0.4073853297543697	-8.875531871236257	0.806200934466614	0.15255019979324894	0.5700452614092463	0.83566213976118	1.1108172960934024	-0.03465605862324954	Both
2:135633594:T:TTA	135633594	2	229	135391980.0	135728772.0	1.17e-19	177	['rs2164802', 'rs13409136', 'rs116013738', 'rs76472225', 'rs79272972', 'rs151127187', 'rs146396261', '2:135632328:T:TA', 'rs961360', 'rs2278731', 'rs57232086', 'rs60966546', 'rs12466487', 'rs1446586', 'rs76622824', 'rs34007021', 'rs7607920', 'rs12467569', 'rs62168792', 'rs1900306', 'rs76855907', 'rs1374330', 'rs1438303', 'rs12477421', '2:135676291:T:TG', 'rs6753232', 'rs3769016', 'rs76380759', 'r…	44	1.1719673585056646e-19	4.132372644574829e-19	0.15384615384615385	-8.933366670967256	-0.8311944244824133	-0.18066958471515754	-0.7910665374269327	-0.1614199965456819	-3.792677180458482	-7.085356293347663	1.1659314422390206	1.486206958958757	-3.9265944653825446	-3.2640881315004187	0.2655342864218138	-4.0319892644389865	Both
rs10180515	136164133	2	230	136103697.0	136219197.0	1.28e-19	51	['rs77880275', 'rs59222832', 'rs6751768', 'rs11688530', 'rs11679328', 'rs2056296', 'rs16832995', 'rs2056297', 'rs4954566', 'rs4954392', 'rs12616955', 'rs61403319', 'rs12473760', 'rs2102896', 'rs953388', 'rs953387', 'rs10803550', 'rs12622429', 'rs11694215', 'rs6715785', 'rs4954569', 'rs4954393', 'rs4954394', 'rs4954571', 'rs10928557', 'rs12472432', 'rs6711997', 'rs13387501', 'rs56036623', 'rs21767…	49	1.2769689958914574e-19	1.0906693321671645e-08	0.07692307692307693	1.00450815393934	0.9125651490394816	-5.0808953917895945	-1.5023110241285125	-1.6274586988121154	-2.757979050973573	-1.3827289924179855	3.7228182069232787	0.15508246891553326	5.715990341151558	-1.2741177867463953	0.032395092351817416	-2.242365563210442	Both
rs3770138	181461180	2	259	181435007.0	181464733.0	1.2900000000000002e-19	8	['rs155137', 'rs113276800', 'rs74850478', 'rs10930969', 'rs77810047', 'rs3770136']	6	1.293663887156311e-19	4.810000000000013e-16	0.15384615384615385	-2.6178333872689983	-6.374968969756577	-2.046817568819628	0.3659263949164239	0.08345595246505648	-8.116201953359553	-1.5967385441961728	1.487063653445584	1.1611669804358449	0.7079843116619845	-0.5279226835803	0.138189061266228	-0.6773120295893569	Both
rs78304167	135051338	2	229	135022521.0	135301250.0	1.32e-19	7	['rs12616731', 'rs369125701', 'rs1869829', 'rs6747073', 'rs1375132', 'rs935613', 'rs2016636']	7	1.3185664301170298e-19	3.4100000000000536e-20	0.15384615384615385	9.205211191821283	-0.5163514042017119	-0.035753388337870166	0.5146938094698045	-0.2844272219155277	4.133680292548443	8.519676211913117	-0.4055449289087803	-0.5254246807676309	0.6869995690406919	-0.20595507997354	-1.100725831937686	0.4287983221715321	Both
rs67290491	46095027	2	178	46079087.0	46098328.0	1.83e-18	30	['rs11676347', 'rs61758301', 'rs528217486', 'rs77752295', 'rs4953305', 'rs4953306', 'rs3768761', '2:46090719:G:GT', '2:46090751:A:AGGCTCTGTGAAG', 'rs74461210', 'rs72808733', 'rs66628040', 'rs4953308', 'rs13024886', 'rs67425308', 'rs75828000', 'rs58166457', 'rs76744187', '2:46098328:C:CA']	19	1.833322702645866e-18	2.3613228077148776e-21	0.23076923076923078	0.17643365365822014	0.6375747848276344	0.3863694506837904	-9.452992047320985	-9.487724556587672	0.1894657366490627	1.227383465787175	1.0781812751627582	-8.195340218810879	-0.7211926196518433	-2.6626932679540998	0.5864133580000885	-3.4988457480467887	Both
rs12469306	159848974	2	245	159600564.0	160017843.0	2.95e-17	302	['rs7563368', 'rs1963848', 'rs12611922', 'rs10204535', 'rs13020365', 'rs6432542', 'rs10460340', 'rs13014418', 'rs9678638', 'rs4665098', 'rs6753181', 'rs2357382', 'rs3940435', '2:159638714:G:GA', 'rs10432413', 'rs10184034', 'rs4664293', 'rs4665100', 'rs10193402', 'rs11676412', 'rs7604482', 'rs10176436', 'rs13397722', 'rs7559127', '2:159661778:C:CT', 'rs12692558', 'rs11687103', 'rs4664296', 'rs2357…	256	2.9515731926094596e-17	6.3599999999998785e-15	0.15384615384615385	5.262641886734103	4.862350473072818	3.241266208167123	0.4572811175853973	0.4594723546998624	0.38819193643810346	5.819284687157683	7.796594893378768	2.667051259486076	0.3269377080279469	-4.693172863924079	-1.41154152674292	-5.030579331094481	Both
rs4662221	144448525	2	236	144398164.0	144462596.0	3.8e-17	28	['rs10185359', 'rs10197694', 'rs13034662', 'rs7600752', 'rs12614546', 'rs10187892', 'rs10197368', 'rs7597006', 'rs1427298', 'rs7599224', 'rs13002663']	11	3.7983896931578186e-17	1.6999999999999943e-16	0.23076923076923078	-2.5951487111921345	-1.9645874990775871	-2.0495230118864782	0.885633599175332	-1.1650246872495793	-1.0069641549050885	-0.7613115558369632	-0.7877601748975476	4.996104396429064	-0.6104315104507099	-8.241545683092369	-6.042228488377456	-6.33136609950428	Both
2:203725489:G:GA	203725489	2	271	203585236.0	203875058.0	4.5e-17	174	['rs2882929', 'rs11691314', 'rs56205412', 'rs35611850', 'rs34728772', 'rs4675352', 'rs140653268', 'rs79156267', '2:203606577:G:GA', 'rs4675354', 'rs148406018', 'rs79869386', 'rs7583807', 'rs75325635', 'rs13022093', 'rs6724140', 'rs149604533', 'rs78059603', 'rs7422945', 'rs61065056', 'rs76908707', 'rs6435197', 'rs3033740', 'rs13421159', '2:203634504:T:TA', 'rs57198362', 'rs111823565', 'rs7425180',…	173	4.504736366041046e-17	1.8122262766558803e-10	0.15384615384615385	-3.0072876168399807	0.003329357249403609	5.561977672664764	-1.4021972295280298	-1.0310095546879958	-0.3907285104881628	-0.7860228806276446	-0.9971123732068116	-1.4524187245151492	-6.376464588657233	-1.6421005600179481	-0.5611478237297228	-1.3985672184894269	Both
rs73954925	111119597	2	215	111111027.0	111211548.0	9.379999999999999e-17	38	['rs73954922', 'rs2289321', 'rs73954926', 'rs111736126', 'rs866149354', 'rs72948328', 'rs113635591', 'rs73954941', 'rs73954943', 'rs80130556', 'rs17041868', 'rs12613243', 'rs3761706', 'rs75543804', '2:111145936:T:TTTTTG', 'rs3789067', 'rs3789066', 'rs3789059', 'rs61484463', 'rs12615741', 'rs650588', 'rs76649092', '2:111189700:C:CT', 'rs61297856', 'rs6709396', 'rs34957929', 'rs12620756', 'rs114388…	33	9.375574154437747e-17	1.0202009644532092e-10	0.23076923076923078	5.819403280345074	1.0782830176205025	-1.1317919449957476	-0.9608317171538442	-0.3465200392394588	5.304624047982074	6.463927009193945	6.3683620290187575	0.4306437922706072	-0.8904992045532232	-2.3027140827207147	2.694347907528188	-3.721418139288676	Both
rs6759483	63904266	2	190	63702538.0	64117937.0	8.46e-16	411	['2:63702538:C:CT', 'rs2054119', 'rs13384707', 'rs9309356', 'rs6546027', 'rs998043', 'rs4671532', 'rs36042418', 'rs11125985', 'rs4359637', 'rs4399712', 'rs12613707', 'rs12612596', 'rs7426051', 'rs6737855', 'rs10201844', 'rs4072113', 'rs10865343', 'rs6546031', 'rs12612549', 'rs6546036', 'rs6546038', 'rs6546039', 'rs6546040', 'rs1362797', 'rs11125986', 'rs6716558', 'rs6705192', 'rs3770387', 'rs7596…	74	8.459153760051991e-16	1.2262792290062475e-17	0.07692307692307693	1.9619888028626824	8.550432695836049	1.0087527337044249	1.4487589389576567	1.368778268933142	1.1012811225697616	2.8372175924422987	-1.4153364418312329	1.8882895441686571	-1.5446096044411537	-1.106632811449552	-0.3352596149772482	-0.6870711255811696	Both
rs12991737	102401668	2	210	102249415.0	102645673.0	9.73e-16	355	['rs9646944', 'rs13406331', 'rs6719123', 'rs10189629', 'rs13386900', '2:102265885:A:AT', 'rs78545931', 'rs11692065', 'rs13414827', 'rs11674302', 'rs13418548', 'rs72823619', 'rs72823621', 'rs79634461', 'rs184468493', 'rs189179293', 'rs72823628', 'rs72823632', 'rs72823635', '2:102315303:A:AC', 'rs950881', 'rs10179458', 'rs10189154', 'rs10189526', '2:102323340:A:AT', 'rs11679893', 'rs10865050', 'rs1…	330	9.729542297022204e-16	6.845425075197854e-19	0.07692307692307693	-2.6652561515002433	-1.8184687520132363	-8.877378982563368	1.0880545168272064	1.2772796490701677	-1.4582735556625437	-1.6212691414746392	0.1973447996689068	0.8794510333323874	0.8813698639625636	1.0590076008451452	1.920548938146998	-0.4382090178035904	Both
rs12996861	160012530	2	245	159850800.0	160023460.0	4.51e-15	161	['rs184580105', 'rs11675155', 'rs7586325', 'rs16822581', 'rs3792202', 'rs557200442', 'rs3842564', 'rs10183731', 'rs3792201', 'rs2271383', 'rs12692572', 'rs73000763', 'rs925411', 'rs11690685', 'rs12470941', 'rs1511224', '2:159897475:G:GA', 'rs7601374', 'rs72957576', 'rs72957578', 'rs12617388', 'rs7599157', 'rs3792199', 'rs3828326', 'rs11691616', 'rs2292391', 'rs6730255', 'rs2136969', 'rs10803760',…	64	4.505562168940818e-15	6.063582581945329e-16	0.3076923076923077	-8.08803330828308	-2.8772603099037606	-2.322633638965739	-1.0620721124109724	-0.2513988159258752	-5.483465978702906	-6.542854557904079	-7.628891867109464	-1.667637941916654	-2.067670174449968	2.9664638354934327	2.299289657351684	2.4338166900613762	Both
2:110997346:G:GA	110997346	2	215	110980376.0	111058294.0	4.69e-14	128	['rs17041671', 'rs11123271', 'rs10496436', 'rs3789095', 'rs3789093', 'rs2062225', 'rs6542248', 'rs6760171', 'rs1157083', 'rs1157084', 'rs4849328', 'rs1384790', 'rs1483533', 'rs11679341', 'rs2128813', 'rs1483535', 'rs1157455', 'rs10180604', 'rs10176092', 'rs10183720', '2:111004315:C:CA', 'rs6731964', 'rs6722913', 'rs1842981', 'rs1384793', 'rs11685628', 'rs1384795', 'rs1384796', 'rs6733493', 'rs673…	46	4.6940914394836577e-14	4.310604544732221e-14	0.07692307692307693	0.5343882495233168	1.3093704017080932	1.4491669351286218	0.9512618667630588	1.5834406971581254	7.551262070384076	-1.260252948091971	-1.078063688514575	-0.30723530334392485	0.9510097751391692	2.1516376735027194	2.742507906186197	2.2240158855960863	Both
rs4666014	27796308	2	164	27629051.0	28045600.0	6.85e-14	282	['rs3749147', 'rs34502053', 'rs6719175', 'rs2141371', 'rs56254595', 'rs77350364', '2:27644706:G:GT', 'rs12474585', '2:27649445:A:AATAT', 'rs8731', '2:27652149:A:AAAAT', 'rs67775899', 'rs4666010', 'rs34953576', 'rs2272406', 'rs76586169', 'rs13021208', 'rs72613829', 'rs13023094', 'rs12998770', 'rs13030973', 'rs4665385', 'rs6727388', 'rs4616435', 'rs58199976', 'rs6727215', 'rs4665386', 'rs115386260'…	276	6.85243885099295e-14	1.18e-09	0.07692307692307693	1.6147215896276128	3.689155129853632	0.8486016294078169	-6.082937982272424	-5.280260991690926	0.2319626803942625	-0.9385263150305374	5.319592373015088	-5.273289406732083	4.247675445212985	0.499782832566424	1.1170381820831197	-0.4829742779285842	Both
2:136264510:C:CT	136264510	2	230	136222824.0	136279549.0	1.09e-13	108	['rs7584273', 'rs77731251', 'rs10188023', 'rs4522662', '2:136224040:T:TCCATACCTTCA', 'rs4555395', 'rs6704802', 'rs12994640', 'rs6721463', 'rs6711509', 'rs6750955', 'rs67676328', 'rs4398317', 'rs4619664', 'rs4602265', 'rs4267557', 'rs10193701', '2:136228288:G:GT', 'rs4954580', 'rs4954581', 'rs11688896', 'rs11687900', 'rs10197789', 'rs9287447', 'rs9287448', 'rs12617924', 'rs6430608', '2:136231587:T…	106	1.0886366607369345e-13	2.3081380796271607e-06	0.0	1.0408615643571286	2.8923372669812473	4.273248030915812	2.939706370897718	1.5768764385927792	1.5710079482617905	1.89067097130356	-1.4618476706444727	-0.12311821927837888	-3.2033234798110355	2.5957635996400112	-2.317471325542417	4.724384097303887	Both
rs141717245	181449801	2	259	181460765.0	181471718.0	1.93e-13	9	['rs1839269', 'rs1839268', 'rs3770137', 'rs3770135', 'rs711801', 'rs3770129']	6	1.9330830948242616e-13	7.01999999999994e-16	0.07692307692307693	-3.1199202655974356	2.073379233778915	1.1440304719243621	-0.8550671034675184	-0.7968743656009755	-8.070170617030536	-1.7856990455613144	0.5404945768288237	-0.1054043052513661	-0.7106115238473794	0.25209323348683593	0.3440389422106843	-0.3454887053242645	Both
2:159829649:A:ATATTT	159829649	2	245	159677264.0	160013039.0	2.640000000000001e-13	44	['rs78770981', 'rs77429302', 'rs77143171', 'rs186425209', 'rs11690372', 'rs73967923', 'rs13421392', 'rs4665118', 'rs4516379', 'rs56402119', 'rs1529381', 'rs6720948', 'rs12052715', 'rs12052733', 'rs12692567', 'rs71338845', 'rs4665122', 'rs2955982', 'rs2556094', 'rs2729707', 'rs7573674', 'rs2729713', 'rs41264211', 'rs78362330', 'rs36008321', 'rs150070779', 'rs3792164', 'rs74563885', '2:159985570:T:…	38	2.639406065932105e-13	6.073961031042745e-12	0.15384615384615385	5.883447770706876	4.105072837854698	3.352142608589322	2.9659564084874583	2.751722442146072	1.0379694786736986	5.277610940655195	6.877903922644662	4.011344377494873	0.7666425096918209	-3.0723304120486383	-1.2542326951840337	-2.7477841546750046	Both
rs146205006	135380322	2	229	135194835.0	135378486.0	5.54e-13	4	['rs1014532', 'rs16831432', 'rs57699077', 'rs76847174']	4	5.535651228997633e-13	9.99999999999993e-13	0.15384615384615385	-7.130506848171325	-1.1071293676713323	-1.2909240931892318	0.07825149559455387	0.6576298637983671	-4.092362740810788	-5.882138177091421	0.9064059965894272	2.0377893890359053	-3.71901648545568	-3.4707536020983323	-0.4974780187223866	-3.761348160927138	Both
rs4560045	210701619	2	275	210675783.0	210787429.0	5.859999999999999e-13	245	['rs1047891', 'rs16844788', 'rs715', 'rs12623361', 'rs5002316', 'rs4142153', 'rs4142152', 'rs4142151', 'rs35863145', 'rs13386028', 'rs59602419', '2:210683123:A:AGTGCAGTG', 'rs16844800', 'rs10194936', 'rs11887861', 'rs6752652', 'rs2371015', 'rs55932961', '2:210686786:C:CAG', 'rs12464089', 'rs4310998', 'rs2371016', 'rs9288420', '2:210688388:A:AT', 'rs4672588', 'rs2887915', 'rs2371018', '2:210691781…	185	5.861476972727822e-13	2.8024888096496784e-12	0.15384615384615385	-2.4112452992768656	-0.8616468567763165	3.4593494887869403	0.3369077949653604	1.199664140527987	0.2082088414234032	-3.4210726281798953	-4.645524037310572	-3.246042613604564	0.6690437578010929	6.987288852510837	3.4828097648711003	6.585533118832651	Both
2:65356518:G:GCAGTTCCC	65356518	2	191	65326965.0	65480626.0	1.18e-12	181	['rs1542993', 'rs1542994', 'rs6546146', 'rs925163', 'rs925164', 'rs1039767', 'rs871974', 'rs6727013', 'rs2271198', 'rs7581149', 'rs4671658', 'rs4671127', '2:65336432:G:GAAT', '2:65338163:C:CG', 'rs35076561', 'rs953312', 'rs9789444', 'rs10188563', 'rs1553675', 'rs67817304', 'rs955903', '2:65348500:T:TA', '2:65348792:T:TA', 'rs4671659', 'rs113947673', 'rs62139117', 'rs4671660', 'rs10186240', 'rs755…	149	1.1814611693761016e-12	1.6326841951266883e-10	0.15384615384615385	6.392431459497281	2.398003302032457	3.694869764062593	-1.429829289604682	-2.7844167310693413	5.583115904135182	3.0020943473650585	1.2711578335062017	-0.08007448709778553	1.6605143070660324	-3.9506162784637247	-3.9199053164360858	-2.9809829597872635	Both
2:218209248:G:GT	218209248	2	280	218186591.0	218356155.0	1.31e-12	224	['rs10171839', 'rs10191283', 'rs10167446', 'rs12612347', 'rs6719789', 'rs13026485', 'rs6752254', 'rs56364928', 'rs10206984', 'rs10469776', '2:218203352:A:AT', 'rs13384682', 'rs7569907', 'rs10209152', 'rs13393821', 'rs58933582', 'rs2271541', 'rs12694432', 'rs7578940', 'rs763394665', 'rs1514132', '2:218219840:T:TA', 'rs10932763', 'rs12992937', '2:218223449:G:GA', 'rs4674274', 'rs34544664', 'rs11679…	194	1.3134753065416156e-12	1.5718775846468683e-11	0.07692307692307693	-6.741103890042861	-2.98777447940198	-2.9091297834579044	-1.9337019066226973	-2.2157165603670284	-0.9482796137643336	-5.125577950378665	2.437805778611512	-2.3394423212731583	-0.23915016577010054	1.4761664515763993	0.1618353688130586	1.3702525252989115	Both
rs12692363	8603346	2	152	8574756.0	8624598.0	2.4300000000000003e-12	99	['rs10173339', 'rs10173427', 'rs10170998', 'rs10171280', 'rs10171379', 'rs10206487', 'rs9752905', 'rs144359100', 'rs16866725', 'rs16866727', 'rs67736652', 'rs16866728', 'rs6737237', 'rs6737516', 'rs11904418', 'rs11888072', 'rs10929537', 'rs10929538', 'rs11679703', 'rs67269656', 'rs66961529', 'rs6710307', 'rs4669294', 'rs6725518', 'rs11680715', 'rs4668578', 'rs4668579', 'rs4668580', 'rs3856442', '…	84	2.432598880312644e-12	3.816794833276391e-12	0.07692307692307693	-0.8229152310653679	0.6624115662191291	0.5519818876824626	-1.3114342674954542	-2.0252421538872323	-1.7517564178411889	-0.8808599899417342	0.029161733624625538	-3.9891317235086174	0.5384224202831683	5.204879078308557	-3.917122262726784	6.943804179189442	Both
rs7601388	64662992	2	191	64640056.0	64760420.0	8.619999999999997e-12	124	['rs1477036', 'rs3770714', '2:64642940:T:TGTTG', 'rs5025949', '2:64645039:T:TAA', '2:64645392:G:GA', 'rs4671603', '2:64645944:T:TA', 'rs33965206', 'rs6546094', '2:64647675:T:TA', 'rs2422277', 'rs1861402', 'rs1981730', 'rs4671605', 'rs6750065', 'rs2192898', 'rs10189932', 'rs2422282', '2:64675131:T:TA', 'rs67606053', 'rs10165929', 'rs2041810', 'rs3944013', 'rs4671606', 'rs4671607', 'rs6546096', 'rs…	53	8.615754731668923e-12	2.799494001385537e-12	0.15384615384615385	-3.274365154668597	-2.921310234206536	0.5134526527358205	-0.9233774130081552	-0.4567605820343069	-1.6309467817336951	-2.529496664842419	-2.1983938363227558	-4.501217294828958	-0.9361938940098096	6.987438912132622	0.3428462565628987	6.710013987526146	Both
2:58747777:A:AT	58747777	2	187	58661645.0	58847701.0	1.34e-11	206	['rs13419650', 'rs10211630', 'rs1922782', 'rs60635548', 'rs4541244', 'rs4672257', 'rs28852483', 'rs7591382', 'rs78940908', 'rs13417036', 'rs35881094', 'rs6722165', 'rs1861410', 'rs4671328', 'rs10207788', 'rs10865307', 'rs10211534', 'rs13416859', 'rs17049705', 'rs17615494', 'rs2708149', 'rs6739219', 'rs62142340', 'rs12618115', 'rs55767040', 'rs2708146', 'rs13428870', 'rs62142342', 'rs17049709', 'r…	94	1.3368505763125553e-11	1.4787259018603158e-09	0.07692307692307693	3.7413116979090617	-2.879000730066408	3.5602856009199435	4.228213341015766	3.5286835362225206	0.9618945732376594	2.543323449931369	1.0220974209036549	6.04666738983075	1.1410220756949099	-4.44484976118561	-1.071616670362772	-3.834277118582576	Both
rs2271856	66440054	2	192	66420945.0	66460711.0	1.5e-11	41	['rs6720985', 'rs7602671', 'rs13417998', 'rs13007128', 'rs1519116', 'rs1519115', 'rs1519114', 'rs1519113', 'rs10177403', 'rs10201173', 'rs10166494', 'rs12991138', 'rs13014940', 'rs13014977', 'rs6738144', 'rs6546230', 'rs12622537', 'rs12621789', 'rs7604427', 'rs6546231', 'rs11126078', 'rs756292', '2:66431368:G:GT', '2:66431613:T:TGG', '2:66431904:A:AAT', 'rs10183293', 'rs62143990', 'rs13033745', '…	41	1.4984115477309725e-11	2.7499999999999743e-08	0.07692307692307693	-5.556650891027672	-2.488592139701622	-1.2866996360302203	-2.6925871641807366	-2.364201128271952	-2.5225119231481474	-2.736534945045521	4.451682696210418	-3.3583826566216817	-1.4092001277600141	1.0441802558867035	-0.7554200278284295	1.529187372881738	Both
rs80181987	181453735	2	259	181442939.0	181468234.0	1.5499999999999998e-11	5	['rs13000914', 'rs35890916', 'rs116849693', 'rs155148', 'rs3770132']	5	1.551893629381042e-11	2.2000000000000133e-13	0.07692307692307693	-2.7495343900433227	1.2631368579526805	-2.448480990217484	1.462584891051065	1.6593166594987083	-7.336043830148571	-2.4187252324133324	-1.8344582483356515	1.5152069641884534	0.9732561705619388	-0.4039030682509251	-0.4515239049922896	0.2337281917609844	Both
rs35151229	111048198	2	215	110930662.0	110963307.0	2.2300000000000003e-11	3	['rs115213149', 'rs17546109', 'rs3789106']	3	2.2271185682762855e-11	2.7499999999999776e-10	0.07692307692307693	0.2275552661253591	-0.2377100349211793	-1.3677319347695316	-3.0431700558636336	-3.2292853553306498	-6.312254216094656	1.593067719621881	1.589223246318778	-0.7737527823714011	-1.7669953921086423	-3.420962219773255	-0.6418231757759523	-4.091279348526887	Both
rs10196335	144571821	2	236	144559717.0	144602204.0	4.0899999999999996e-11	9	['rs6746122', 'rs56698253', 'rs6738630', 'rs57104439']	4	4.0946327796920056e-11	7.709999999999945e-12	0.07692307692307693	-0.8460371861072273	6.843836341356119	1.2757158035418998	1.0445824376864257	1.3117722222453096	-1.5676021930408317	-2.0235157638219343	-1.736423387022846	1.7644514646545368	-1.4446863703569572	0.3665000169011572	1.4082299177652915	-0.31179674228435583	Both
rs199834217	171855514	2	253	171669406.0	172024590.0	5.14e-11	115	['rs138207563', 'rs114995575', 'rs137930099', 'rs146347478', 'rs117725965', 'rs117091166', 'rs76581613', 'rs141600873', 'rs145246243', 'rs143199657', 'rs117468501', 'rs192447287', 'rs185096913', 'rs116242159', 'rs117869731', '2:171685446:T:TG', 'rs138541286', 'rs143631209', 'rs141251399', '2:171698387:C:CT', 'rs150407583', 'rs138941312', 'rs10497375', 'rs115285814', 'rs139347497', 'rs116555388', …	104	5.140422880488333e-11	0.005902764365958689	0.0	2.0472639082789845	-1.8367979726592036	0.022363386325048664	-1.2941823335027518	-2.753134480482427	0.7075629469886658	1.0328303468206947	-0.6233919205834011	0.8079107192326506	0.4132449098026984	-0.9972664747973826	0.1830300505447348	-0.6702375528617706	Both
rs72617020	136047032	2	229	136031808.0	136065168.0	7.250000000000001e-11	26	['rs16832531', 'rs7601268', 'rs7578528', 'rs61017617', 'rs4245838', 'rs4954555', 'rs62160865', 'rs62160866', 'rs62160867', 'rs10928554', 'rs62160868', 'rs4954556', 'rs62160874', 'rs72617018', 'rs7565491', 'rs72617019', 'rs72617021', 'rs72617022', 'rs72617023', 'rs10496740', 'rs72617024', 'rs12614858', 'rs72617025', 'rs72617026', 'rs6710299']	25	7.253393415051636e-11	1.7199999999999896e-12	0.15384615384615385	6.47139846082195	0.6822165993667475	1.088004773999926	-0.7670361878913078	-1.182687550432368	3.878737460464047	7.05548478775416	-1.3363619402804094	-1.2846803718886857	0.2348514924693988	0.26472541166609515	-1.1206473534288621	0.7960551172626628	Both
rs28626118	218751899	2	280	218504565.0	218629915.0	8.490000000000001e-11	443	['rs12617603', 'rs620049', 'rs634590', 'rs636723', 'rs662250', 'rs485975', 'rs514356', 'rs533760', 'rs112241774', 'rs7603816', 'rs3856548', 'rs13414408', 'rs687747', 'rs578450', 'rs523305', 'rs7583449', 'rs832808', 'rs630858', 'rs514799', 'rs588182', 'rs10205073', 'rs12619347', 'rs4674314', 'rs642520', 'rs576901', 'rs593888', 'rs490483', 'rs581013', 'rs496674', 'rs526897', 'rs532425', 'rs647990',…	56	8.494599750663446e-11	7.958401543191328e-08	0.0	0.7247061362764075	-1.9717312930160633	-2.157180078023792	-4.837166882200342	-4.3365930160739765	1.2735838563393334	1.887144534658376	-1.2145779778530978	-5.368069210843537	2.451281041609545	1.5364081217209733	3.2125826754953204	-0.156632441451276	Both
rs9646934	111064425	2	215	111039818.0	111089501.0	1.06e-10	16	['rs1992262', 'rs3789080', 'rs967895', 'rs12986962', 'rs4848370', 'rs875063', 'rs4849369', '2:111075465:G:GTCTT', 'rs7575878', 'rs1866493']	10	1.0586082597142777e-10	6.813736483398108e-09	0.08333333333333333	-0.1183775324001524	1.4943603791680595	1.618104265450122	1.2453046252037676	2.0537450106376047	5.79545212318054	-0.8946238854643621	-1.6924833263653072	-0.1801582657293707	-0.1945371656580332	0.7427961163554293	2.4982604932131767		Both
rs78685880	159850033	2	245	159854672.0	160017822.0	1.33e-10	3	['rs78440159', 'rs145440979', 'rs80271049']	3	1.3339633980172218e-10	1.0699999999999946e-12	0.07692307692307693	3.8283599535042416	3.791069448636857	3.738665073642039	0.99098480498705	0.6516949205787548	2.230866097973472	3.672701256657061	7.121188927788178	3.1152324575542885	1.1546323824522118	-4.3470194280404355	-2.342013911428368	-3.822696895631306	Both
rs868460591	135906329	2	229	135840236.0	135973474.0	1.5e-10	87	['2:135840236:A:AAAC', '2:135840237:A:AAC', '2:135906321:A:AATCTAG', '2:135918689:C:CAAACTCTATTATTTAATGGAGA', '2:135973474:C:CA']	5	1.5008417327571433e-10	8.876864031540791e-12	0.07692307692307693	-6.823629508029407	0.3424396677093253	0.5026355533121075	-0.8508639273975372	-0.7626885428961464	-2.1859267592300182	-5.066707421289268	1.9891222324867281	0.43061923474453134	-1.2384782514540684	-0.91918511854686	0.9404992961094112	-1.647874962124019	Both
2:181365172:T:TA	181365172	2	259	181116158.0	181396562.0	1.7500000000000002e-10	362	['rs1040228', 'rs6747797', '2:181123242:T:TA', 'rs7565130', 'rs11902472', 'rs4077924', 'rs4667082', 'rs10194653', 'rs11902868', 'rs10207887', 'rs6734702', 'rs7601042', 'rs4233789', 'rs4462758', 'rs12052256', 'rs6433900', '2:181184180:G:GAC', 'rs13413578', 'rs11676297', 'rs6734293', 'rs4667121', 'rs4667122', 'rs4514841', 'rs10195880', 'rs1553482649', 'rs4374330', 'rs4233791', 'rs4233792', 'rs10930…	290	1.7538909267445507e-10	1.4398509913788846e-07	0.0	0.3687832070235567	-5.260089758609272	-1.6308396413822035	-2.088901414858559	-1.9773206728805743	-2.816000264355393	-0.62111025183454	-0.7790774391425604	-2.4757286062747537	3.4193185709527305	1.0697834132236033	-0.6066661767873721	1.6167089347644656	Both
rs117102324	218561225	2	280	218381984.0	218693975.0	3.7000000000000007e-10	79	['rs7573065', 'rs7591242', 'rs17228967', 'rs72961106', 'rs3731866', 'rs3888879', '2:218435094:A:ACT', 'rs4674308', 'rs72965103', 'rs41461846', 'rs3755042', 'rs4674310', 'rs7601872', 'rs684776', 'rs1727106', 'rs664514', 'rs72965126', 'rs10200507', 'rs833084', 'rs549026', 'rs3845835', 'rs72965151', 'rs17462853', 'rs2674932', 'rs7571743', 'rs10932782', 'rs35945874', 'rs12468043', 'rs832813', 'rs1340…	39	3.7019685775558003e-10	4.8899999999999955e-08	0.07692307692307693	-4.540954941891403	-1.5608548598565082	-1.3331304447414438	0.016213582024030528	0.6021429304994569	1.8135826731665807	-5.455264503671381	1.53552875251213	-0.2387196225528707	1.5149897495350502	0.5931944895597392	0.08842486410201808	0.8408749378278102	Both
rs546146	168852687	2	250	168812521.0	168896002.0	3.87e-10	200	['rs830031', 'rs17200300', 'rs830030', 'rs34821297', 'rs830028', 'rs13002530', 'rs1568550', 'rs3732031', 'rs830020', 'rs487756', 'rs495074', 'rs495135', 'rs472233', 'rs9287904', 'rs503664', 'rs552445', '2:168833816:C:CA', 'rs522893', 'rs481067', 'rs830194', 'rs36083800', 'rs73032206', 'rs12386224', 'rs578521', 'rs10930337', 'rs526418', 'rs474538', 'rs2947934', 'rs501303', '2:168841235:C:CAAAAAAAA…	92	3.8746936749596184e-10	1.0351467108815765e-09	0.15384615384615385	5.525369906498362	4.872875204581223	1.746604241510509	1.8047964590332208	1.7770026812512287	6.103894431792566	3.4035266873170498	-0.4463637155616216	0.6376716420911529	5.233020717145746	1.6647268043889352	2.3812911406373254	0.7772522877596398	Both
rs1971425	218900281	2	280	218883358.0	218916892.0	4.31e-10	32	['rs117669463', 'rs141910903']	2	4.307176250581896e-10	1.6200000000000122e-09	0.15384615384615385	-5.478477964706423	-0.3652631270729623	-0.5823469604304763	-0.24622249887510125	-0.17950524411607147	1.3151693307746837	-6.031942924250117	0.9198713350231256	-0.07151234477938856	1.4090817384420795	-0.4138007973308699	-0.2921237609960201	-0.4699160456337764	Both
2:145205388:C:CAAAA	145205388	2	236	145099578.0	145285000.0	4.880000000000001e-10	122	['rs77478494', 'rs73962208', 'rs58629726', 'rs76527529', '2:145119036:C:CTTTTTTTT', 'rs787446', 'rs10179412', '2:145120532:G:GTATAAA', 'rs805098', 'rs75275228', 'rs117980500', 'rs6705123', 'rs79120566', '2:145125979:A:AT', 'rs79750144', 'rs787435', 'rs2697329', 'rs787441', 'rs787439', '2:145147619:G:GT', '2:145148609:T:TAGTC', 'rs1085641', 'rs1085640', '2:145151407:G:GT', 'rs1085639', '2:14515401…	93	4.884302699002853e-10	1.803187559860163e-07	0.0	0.2073453309356722	-3.250584783974501	-2.365298818791016	-0.055066023182136985	-0.3778274085419313	-0.2271195839894441	-1.0654692879403185	5.218560832112222	0.3844284182780018	3.613601914628515	-0.4116256352438589	0.4010232835601605	-0.2698377820488549	Both
rs2667042	160015763	2	245	159781319.0	160027425.0	5.31e-10	173	['rs147510533', 'rs79151694', 'rs6740540', 'rs111747695', 'rs112140668', 'rs139627747', 'rs111456791', 'rs2114629', 'rs4510173', 'rs7599275', 'rs78033467', 'rs77887367', 'rs13012206', 'rs7589215', 'rs13023761', 'rs13025887', 'rs75630252', 'rs13009425', 'rs7573748', 'rs13015004', 'rs75631117', 'rs7584941', 'rs2715918', 'rs2715919', 'rs2667023', 'rs2715920', 'rs2465668', 'rs2667025', 'rs2715921', '…	97	5.313234862811889e-10	9.611024955060384e-13	0.07692307692307693	-3.530506226753145	-2.1811464955701907	-2.5707712574154358	-1.6795995857160928	-0.7965882190415504	-1.7872957773277909	-3.0692712385411527	-7.1359653091832325	-2.9075218982768685	0.2650947869680533	4.600119981380505	1.9728205080620829	3.843232993215928	Both
2:159495792:C:CAG	159495792	2	245	159489746.0	159745359.0	7.7e-10	68	['rs11901769', '2:159525597:A:ATT', 'rs10202187', 'rs4665083', 'rs12466631', 'rs10165041', 'rs6432540', 'rs6432541', 'rs12692554', 'rs6738215', 'rs6745766', 'rs11675211', 'rs56080634', 'rs66960860', '2:159613459:T:TAAAA', 'rs68112803', 'rs1425044', 'rs357007', 'rs357010', 'rs357027', 'rs12463861', 'rs13002625', 'rs2162497', 'rs2114623', 'rs6738500', 'rs6732849', 'rs6752160', 'rs7596607', 'rs46651…	31	7.703097228917797e-10	2.8224967912830066e-13	0.07692307692307693	7.302604621672834	2.31980933330158	-0.13913956296185573	1.040404081750256	0.4966873535713181	1.8313199810014724	5.313452617431998	0.9297127355291276	0.7669026656691921	0.2355231660993943	-1.5698289586067855	-1.950459485444056	-0.9438260899851724	Both
rs12991188	62327662	2	189	62294191.0	62341310.0	8.87e-10	74	['rs10197990', 'rs7419282', 'rs35210779', 'rs11901096', 'rs56287910', 'rs3924500', 'rs4672500', 'rs6545925', 'rs4672503', 'rs10865331', 'rs74798648', 'rs6752313', 'rs55782702', 'rs13024541', '2:62329349:T:TA', 'rs4672505', 'rs77338249', 'rs77471193', 'rs78385506', 'rs6759298']	20	8.866649791656827e-10	8.729999999999985e-08	0.0	2.6887505091996187	0.3685381555750271	2.4556501250773053	1.195010315062198	-0.6062405943880779	3.1476298154308884	1.8411607861429464	1.7950671616183915	-1.1656895172127717	1.7833213986758778	1.5694505209957068	-5.351351005903582	4.772448118901355	Both
rs1371621	181391250	2	259	181274381.0	181387086.0	1.4300000000000002e-09	97	['rs12467604', 'rs367812747', 'rs200365731', 'rs201205976', 'rs112240520', '2:181293109:G:GA', 'rs13410543', 'rs13410381', 'rs13423782', '2:181340124:C:CAAT', 'rs62182263', 'rs6758852', 'rs58326825', 'rs59420082', 'rs35386453', 'rs61097715', 'rs200631208', 'rs6734093', 'rs6724378', 'rs6737765', '2:181374356:A:AG', 'rs12616646']	22	1.4263303020437752e-09	4.509999999999963e-12	0.07692307692307693	-2.184044204457892	-2.5167286948270653	-1.5988632110008445	-1.83969519088612	-2.5824555442313053	-6.92020202720175	-2.304350077151719	-0.15167915351028205	-1.9132738781726304	0.4964201662229102	0.7743987882662732	-0.6590775050316207	1.0778202068950988	Both
2:135013323:A:AAAG	135013323	2	229	134999750.0	135135802.0	1.6699999999999994e-09	168	['rs35207259', '2:135002610:C:CT', 'rs6713776', 'rs6729579', 'rs6753639', 'rs6712127', 'rs16831243', 'rs10174462', 'rs10197646', 'rs7606415', 'rs7569995', 'rs7582173', '2:135007164:C:CA', 'rs7575241', 'rs7589411', 'rs13417760', 'rs13417776', 'rs10201646', 'rs10169130', 'rs10203840', 'rs13390171', 'rs6740541', 'rs12612955', 'rs12617314', 'rs12469098', 'rs10445686']	26	1.6695032656044253e-09	1.3678536096813749e-08	0.07692307692307693	-5.677365049399108	-1.1840323488233997	0.16491972423134302	0.07457621245795835	0.6484583975356059	-2.385093263266666	-4.46951738329451	1.0103423308106845	2.110363715881522	-2.6692122385304464	-3.371420049728628	0.6275685892546976	-4.628389128895256	Both
2:111012010:T:TA	111012010	2	215	110989279.0	111020218.0	2.07e-09	46	['rs7594735', 'rs2062223', 'rs1483531', 'rs10183208', '2:111006949:C:CT', 'rs1384792', 'rs2341658', 'rs11123295', 'rs11896172', 'rs11679060', 'rs2341657', 'rs4849341']	12	2.074030644886443e-09	9.00816433096259e-08	0.0	-0.3954719301988702	0.6499614319665923	1.348930505375333	1.335003522371054	1.6308785405402142	5.345673135300896	-2.7477933112059287	-2.498260065162523	0.3196361592662122	1.3192329148462876	1.9304387462921504	2.3671671192710115	1.9204350575407843	Both
rs76341179	58758240	2	187	58819463.0	58825322.0	2.1600000000000004e-09	4	['rs74318401', 'rs144465184']	2	2.1599241384620652e-09	1.3900000000000004e-07	0.0	2.3598566102405982	-5.2665650599337175	1.423963632145726	2.6964638680685464	2.2581068289083674	-0.03293051316330623	0.9912346802033264	-0.10977351001677192	3.953550509785463	1.96221893806438	-3.0811539580671448	-0.3430537822101207	-2.95635357733236	Both
rs72832868	110850099	2	215	110841381.0	110943764.0	2.21e-09	26	['rs1554005', 'rs10210955', 'rs4849121', 'rs13395354', 'rs11123201', 'rs10185010', 'rs13396472', 'rs13397960', 'rs6732565', 'rs13401811', 'rs1533299', 'rs13015813', 'rs13027870', 'rs12622400', 'rs12612914', 'rs58822950', 'rs61412632', 'rs142678105', 'rs144516447', 'rs4849256', 'rs72834519']	21	2.2124238606781354e-09	3.565597039844088e-05	0.0	-0.3033754247303744	1.8709500174691884	-2.942593763943784	-0.4459292065523329	-1.4739397723070835	-3.0329517766822307	0.15193535874186684	1.0489712341134112	2.1142535634914412	2.2172944000308106	-4.133963772240591	-2.7697385371532013	-3.707898347963345	Both
rs28610014	144465675	2	236	144464471.0	144486337.0	2.7500000000000002e-09	24	['rs13403907', 'rs11892740', 'rs28475137', 'rs13382811', 'rs13396535', 'rs62169220', 'rs9287360', 'rs13410341', 'rs1427297', 'rs6430059', 'rs749234', 'rs749233', 'rs7600781', 'rs6724648', '2:144482751:C:CT', 'rs6755392', 'rs10197024']	17	2.7505943894874057e-09	9.999999999999879e-11	0.07692307692307693	-0.1905782906379183	-0.17928490357900356	0.036426856494630296	-0.3032123996568393	-2.207674093688464	0.3129153173526846	-0.5464698603689728	-0.615200981027659	2.31743587492274	2.9012307974501224	-6.466951087240517	-5.193840180725863	-4.591533973021017	Both
rs1879876	203595668	2	271	203591627.0	203617283.0	3.93e-09	93	['rs6748922', 'rs7585601', 'rs71427707']	3	3.9282585761931905e-09	1.6904791991952e-08	0.07692307692307693	-0.9007852346609212	-0.5190783571749421	2.8903412459925995	-0.5405354789750364	-0.7631171407196036	0.5840862689891729	1.1761951978832246	2.654020497909861	0.2189385322143177	-5.641017762373644	-2.1636132546689115	-0.4989176560998576	-2.1813455414857503	Both
2:46188438:T:TC	46188438	2	178	46183375.0	46231377.0	6.409999999999999e-09	22	['rs61760000', 'rs75346945', 'rs2278773', 'rs74742415', 'rs114895619', 'rs116046147', 'rs76146552', 'rs115180365', 'rs76088005', 'rs76013933', 'rs78170786', 'rs144289141', 'rs75450750', 'rs147098306', 'rs146015181', 'rs78385442', 'rs77060060', 'rs115632285', 'rs116163076', 'rs79136032', 'rs116661102']	21	6.4118659092549864e-09	6.344509443445776e-12	0.23076923076923078	2.0549559160357087	2.2395370452081305	2.4232864813304995	-6.871691392079401	-6.387078728373356	0.3544665609627745	2.1066785719011705	2.0861139841270115	-6.322046002860732	0.6152007683652868	-0.611438041188014	0.4668450184819813	-0.7468593857416607	Both
rs60801510	160180434	2	245	160028931.0	160207243.0	6.579999999999999e-09	282	['rs3749117', 'rs66667042', 'rs3792192', 'rs17830755', 'rs4665138', 'rs4665139', 'rs4665140', 'rs4665141', 'rs17241282', 'rs17830904', 'rs17830940', 'rs62175487', 'rs62175488', 'rs6722275', 'rs66484345', 'rs6705574', 'rs72621699', 'rs200266781', '2:160043055:A:AG', 'rs56297666', 'rs17341301', 'rs34248629', 'rs2175416', 'rs1511218', 'rs10929965', 'rs6719686', 'rs10929966', 'rs17831161', 'rs6217551…	107	6.582544679100169e-09	2.017538342733419e-09	0.07692307692307693	5.254317208973019	2.314460379470596	0.15204786645614002	2.7360454585071947	2.6079038679613378	3.7937194278828894	3.2390080663524627	5.9963886521419525	3.700629322470996	2.122024736142492	-1.408874831810571	1.649921788942028	-2.829381315230301	Both
rs3892153	218356632	2	280	218362019.0	218396453.0	9.61e-09	57	['2:218362019:G:GA', 'rs6723716', 'rs12694434', 'rs6745172', 'rs4674298', 'rs7608923', 'rs6436053', '2:218369645:T:TA', 'rs11677067', 'rs11695562', 'rs12622618', 'rs28472297', 'rs17229016', 'rs13062', 'rs2279014']	15	9.609161855136323e-09	0.000683980723061112	0.0	1.7227001178206465	0.15922799450880898	0.246653660034403	-2.3351696421166044	-1.9748904813228616	-3.3030629226044885	3.263710723551911	3.3959211016990416	-2.320607144790878	-1.8303521336519424	0.9386270107428324	2.941548774579545	-0.104238076777677	Joint only
rs3768689	147912205	2	237	147791114.0	148160637.0	1.1200000000000001e-08	469	['rs34005843', 'rs12464617', '2:147820376:A:AAC', 'rs1424944', 'rs11889608', '2:147823677:T:TTTGA', 'rs4972356', 'rs4972357', 'rs6760703', 'rs13013867', 'rs13013743', 'rs13025589', '2:147828565:C:CA', 'rs13026220', 'rs13025219', 'rs12989083', 'rs12989596', 'rs13004451', 'rs13017754', 'rs12469504', 'rs12989087', 'rs1424954', 'rs12053113', 'rs1364658', '2:147850670:A:AT', 'rs13028411', 'rs1014064',…	245	1.118045738494867e-08	5.284536280612055e-07	0.0	-0.9002101962455903	5.015683126622908	2.3146033119275318	2.1349918412775706	1.5315678041808962	0.863292222267831	0.8703953637005949	-1.607819792310103	0.7512550274371924	-2.5263551011041363	-0.2977033525827432	-1.3199702023732371	1.279298966115494	Joint only
rs6743720	181095771	2	259	180964847.0	181249986.0	1.34e-08	180	['rs6704750', 'rs6433878', 'rs4595925', 'rs7559803', 'rs6433879', 'rs4667008', 'rs4346343', 'rs9808318', 'rs6713336', 'rs10930948', 'rs10187842', 'rs11692072', 'rs10930950', 'rs12989967', 'rs12473091', '2:181041705:G:GGATT', 'rs6745190', 'rs10171108', 'rs6744130', 'rs7371639', 'rs6706565', 'rs6735373', 'rs13019038', 'rs7349232', 'rs13004683', 'rs13004750', 'rs11690798', 'rs11091788', 'rs111227676…	129	1.3412397422606987e-08	6.385338383720317e-10	0.07692307692307693	-0.9055631510559452	0.6532456550336003	0.12081410325790425	-0.12487457566669564	-0.025899592435758116	1.6188868102146676	1.8413900251552413	0.96952285337537	0.6193325686374849	-6.180612475640652	-0.12468871502555183	0.6781429044221496	-0.17475576162051107	Both
rs4854342	634476	2	146	575564.0	655222.0	2e-08	244	['rs10170606', 'rs59555804', 'rs10205787', 'rs1814988', 'rs28627463', 'rs2867105', 'rs2947415', 'rs2867131', 'rs2947411', 'rs7567570', 'rs7559547', 'rs7563362', 'rs6753148', 'rs7570232', 'rs939584', 'rs34686587', 'rs6717005', 'rs1320332', 'rs1320331', 'rs1320330', 'rs6760543', 'rs939583', 'rs939582', 'rs2867125', 'rs2867124', 'rs4854339', 'rs4854340', 'rs939581', 'rs11127483', 'rs11687052', 'rs11…	235	2.0004908665006394e-08	0.0017381420290300917	0.0	-2.6018867118040485	-3.1316715566735684	-0.5531424559588525	-1.3388399480242836	-1.32691765663392	-0.31484852286162435	0.5821183165698035	2.1432139640296937	-1.6303912903186433	1.3754812750579108	2.5300166317329094	0.7412559639364696	1.309727563702193	Joint only
rs78076875	135943192	2	229	135695661.0	135944360.0	2.0099999999999998e-08	47	['2:135695661:G:GC', 'rs4954390', 'rs9630921', 'rs9630957', 'rs6705381', 'rs4245839', 'rs149040800', 'rs7559378', 'rs4954409', 'rs7576951', 'rs6430587', 'rs117590342', 'rs7566194', 'rs2304600', 'rs4954423', '2:135779322:C:CA', 'rs1865453', 'rs892716', 'rs1808756', 'rs62158999', 'rs148515302', 'rs148053295', 'rs56179960', 'rs62159054', 'rs116471228']	25	2.011878690065007e-08	9.379999999999817e-11	0.07692307692307693	2.355415591191405	-0.1369023263381204	-0.2437570321557229	0.6818006709052671	0.6632382150810235	6.476620037412263	-0.1269524921263988	-1.8938042299374247	0.4594500692859999	1.4319853990153146	0.9011285024174492	-0.4247279585446465	0.8455013128133491	Both
rs13403692	62290297	2	189	62279463.0	62293546.0	2.46e-08	28	['rs7599801', 'rs74523569', 'rs11892949', 'rs55917427', 'rs13403790', 'rs7422722', 'rs4671419', 'rs11886502']	8	2.4637862738262913e-08	6.662679274784397e-06	0.0	-1.7052804044662768	-0.3124952562339189	-1.1216265629896858	-3.8779882770614527	-2.109695057368405	-0.31926337506267666	-0.91275073335209	-1.7398828000899742	-1.109254827766786	-1.404470477023311	-1.7218534887297965	4.50418931355723	-4.496474718962056	Joint only
rs2009581	111050100	2	215	111060064.0	111096947.0	2.85e-08	24	['rs11684166', 'rs2165109', 'rs35574878', 'rs7599513', 'rs34243886', 'rs17041842', 'rs1439288', 'rs34931195', '2:111075227:C:CT', 'rs10181102', 'rs35143424', 'rs56226558', 'rs7578982', 'rs55711612', 'rs56272634', 'rs13025330', 'rs11691193']	17	2.8488464364674407e-08	1.4699999999999941e-08	0.07692307692307693	-0.6176243342750438	-1.4899552604588755	-2.195287234950253	-0.7639735583764644	-1.1044291999779694	-5.665028618332566	0.9414291133189874	1.7638454682581697	1.2161048059854496	0.08624205521076914	-3.1285016909945447	-1.5446663013000606	-2.9626531897430604	Both
rs13414335	62293103	2	189	62264508.0	62317256.0	3.35e-08	14	['rs11689568', 'rs35332487', 'rs12467885', 'rs3935198', 'rs10194794', 'rs4672495', 'rs4558575', 'rs4672496', 'rs11888817', 'rs11125915', 'rs6705658', 'rs7583027']	12	3.349367479180808e-08	1.6735372031854222e-07	0.0	1.4727949525830162	0.7725367034803632	3.3004412323607704	0.11660590110359326	-0.9024234676756354	3.445624173748268	1.7344063973050223	0.14440780505279285	-2.3767492425256758	2.7616450936382027	2.616750236764102	-3.163905301446417	5.232366272496244	Joint only
2:70158442:A:ATTTATTTG	70158442	2	194	69963740.0	70179274.0	4.33e-08	297	['rs1987094', 'rs10203732', 'rs11126255', 'rs6750467', 'rs12464553', 'rs12468263', 'rs13423375', 'rs13423562', 'rs6714570', 'rs6751704', 'rs13397297', 'rs6755757', 'rs13404132', 'rs11680465', 'rs6711139', 'rs6711147', 'rs13385955', 'rs13399530', 'rs13386444', 'rs4853201', 'rs74400287', 'rs7575384', 'rs13413836', 'rs13427239', 'rs2861361', 'rs10172183', 'rs10195981', 'rs10196130', 'rs2861362', 'rs…	232	4.334514021355743e-08	0.0002455643461217715	0.0	-3.6668420760740887	1.2239719156827948	-1.722231034455502	2.6966140442077644	3.328911546470197	-0.4555046314450169	-1.2644796960780147	1.5168881720630796	3.250008511769717	1.2430366665378094	-1.1808000354055617	1.5650956380102268	-2.588705565874829	Joint only
2:111135100:C:CCT	111135100	2	215	111101710.0	111193636.0	4.9e-08	126	['rs12052410', 'rs7573181', '2:111103764:A:AT', '2:111104100:C:CT', 'rs2165108', 'rs13388646', 'rs1439287', 'rs4627572', 'rs4849402', 'rs4849403', '2:111116483:A:ACTGAAAACCTGAAATGCT', 'rs1837369', 'rs1837368', 'rs1837367', 'rs1837366', '2:111118222:G:GA', 'rs1054873', '2:111118751:C:CAG', 'rs7577824', 'rs7593638', 'rs56952027', 'rs60286362', '2:111120096:G:GT', 'rs7582030', 'rs2241844', 'rs224184…	85	4.89711512798541e-08	2.6027726735406777e-05	0.0	-2.9254592996981788	-1.5332682841705318	0.8999373711559275	0.9312260931292814	0.2568869376658968	-4.205698291410325	-2.2866489063343263	-3.943010795478704	1.884274108604553	1.9992558426585607	-1.2110964516323701	-1.909623706140256	-0.7905633343808911	Joint only
rs6782812	128599154	3	386	128486108.0	128706906.0	1.259999999999999e-216	232	['rs2335052', 'rs4577488', 'rs7620408', 'rs4857898', 'rs13069288', 'rs75618320', 'rs35006112', 'rs56208556', 'rs13062436', '3:128500362:T:TA', 'rs60052547', 'rs13076142', '3:128505348:T:TATA', '3:128506375:C:CA', 'rs35548916', 'rs4857900', 'rs4550835', 'rs2335660', 'rs1136444', 'rs35665532', 'rs4857852', 'rs4857901', 'rs13078209', 'rs4634139', 'rs4532151', 'rs4266212', 'rs34584352', 'rs13060840',…	232	1.2607767156047774e-216	6.839999999999725e-179	0.15384615384615385	1.3351355074983846	-28.5188485593436	-19.409860321189925	-1.6574773720866602	-1.808543197417922	-4.0455518948765885	3.7894190608015936	0.8033906111325424	-3.38376181933829	-1.6193312982123294	2.445752978115544	-0.10635335553290612	3.0778497650007437	Both
3:128697597:T:TTTC	128697597	3	386	128549816.0	128706410.0	2.479999999999999e-97	62	['rs59855017', 'rs2734048', 'rs2712422', 'rs1806522', 'rs7639400', 'rs1962040', 'rs34762068', 'rs184514530', 'rs34890930', 'rs2811487', 'rs2712384', 'rs2492286', 'rs2712418', 'rs1126828', 'rs7647337', 'rs9848287', 'rs2712383', 'rs9289331', 'rs200817398', '3:128639455:G:GAA', 'rs6802078', '3:128643176:A:AAGTAGCC', 'rs9879730', 'rs9880390', 'rs2712411', 'rs2712412', 'rs9821829', 'rs11918394', 'rs76…	62	2.484637799960594e-97	1.5047903642929265e-86	0.23076923076923078	2.669625438159556	19.718203527103213	11.665316015150115	3.4484240853522183	2.7380713812815456	6.696775624889054	0.7401872592440363	-0.558336204990145	5.322969024743878	0.6489467661614786	-3.7215738556081774	-1.2237311066650307	-3.417489236193475	Both
rs12635808	128769735	3	386	128709667.0	129006723.0	2.259999999999999e-77	96	['rs12695510', '3:128710550:C:CT', 'rs2712424', 'rs2712425', '3:128711870:C:CA', 'rs2811502', 'rs2712426', 'rs2712427', 'rs2712428', 'rs2811503', 'rs4443195', 'rs2953034', 'rs9844077', 'rs6790287', 'rs13064442', 'rs13100788', 'rs13081864', 'rs12489126', 'rs118159244', 'rs9831359', 'rs2340464', 'rs4927920', 'rs11715119', 'rs9867404', 'rs9872706', 'rs6764681', 'rs9871612', 'rs7648327', '3:128852392…	96	2.2552386248078948e-77	1.059999999999974e-64	0.15384615384615385	0.9831756436404536	-16.985029677281965	-12.464227537594294	-0.7015176880050737	-0.4621789462236987	-2.665429725673539	1.1618608303622828	0.7976786440450551	-2.5407341364022407	-0.4192834368125364	2.3947875039659694	0.17622523036008833	2.4028917874992985	Both
rs9852825	128668514	3	386	128575681.0	128706105.0	5.02e-71	126	['rs80269137', 'rs2253151', 'rs67445542', 'rs9841161', 'rs2712405', 'rs2712404', 'rs9828893', 'rs35604103', 'rs35871360', 'rs2811488', 'rs2811489', 'rs58977394', 'rs2712381', 'rs6782407', 'rs1127030', 'rs2712419', 'rs2335236', '3:128623550:A:AT', 'rs2712417', 'rs2712371', 'rs7646974', 'rs7636764', '3:128629892:G:GA', 'rs6789546', 'rs9844071', 'rs2811490', 'rs7627549', 'rs2811491', 'rs11717358', '…	121	5.019880151773955e-71	1.7529249611793415e-56	0.15384615384615385	-0.9117780994836532	-15.836126151176972	-13.417278946666146	-0.5587850333545266	-0.8983743592022796	-3.1976671115325113	2.7023824622186665	1.5659291278612977	-1.4128673526234592	-2.554207752409371	1.2881719062499415	0.01120881947691462	0.7332769862670191	Both
3:128493810:A:AC	128493810	3	386	128476018.0	128544667.0	1.9099999999999998e-58	19	['rs2253720', 'rs2713594', 'rs1573949', 'rs2713579', 'rs2713604', 'rs2713603', 'rs2713602', 'rs1573858', 'rs2335237', 'rs3922557', 'rs9851497', 'rs6439129', 'rs7428315', 'rs66606131', 'rs6776756', 'rs6776863', 'rs2659699', 'rs2659698', 'rs11706293']	19	1.9095563943479264e-58	1.1684455921964543e-57	0.15384615384615385	1.8683982462715096	16.005566650736654	7.665323382410659	1.8862669435476815	2.1475720598139474	2.7387939322897834	1.5464003526539076	-1.383356449707506	3.8250622136607473	-0.37132602420623817	-3.4359278481322217	0.047078247586654465	-3.9413678936550864	Both
3:196186180:C:CT	196186180	3	432	196138152.0	196224520.0	1.08e-55	161	['rs4927887', '3:196138399:G:GA', 'rs7634650', 'rs11185515', 'rs7612569', 'rs6806376', 'rs6765113', 'rs6803107', '3:196147010:G:GA', 'rs9325432', 'rs9841746', 'rs4927883', 'rs4927882', 'rs62408953', 'rs10049023', 'rs10049138', 'rs10049186', 'rs10049030', 'rs10049188', 'rs28475716', 'rs28551740', 'rs1868198', 'rs9841719', 'rs6809892', 'rs4927881', 'rs4927880', 'rs4927879', 'rs9846651', '3:19615108…	161	1.0779555564899777e-55	9.118914042498294e-61	0.3076923076923077	1.8132070792629291	0.3473541587914697	0.13483121754046115	-1.9140156068813217	1.286164446883958	1.845450965084828	1.80461759939664	0.94451314779863	-8.54802094886114	0.4084914381254727	16.444930355097515	10.384712157953864	13.737935100459454	Both
rs59043542	196031562	3	432	195924393.0	196103405.0	5.41e-49	160	['3:195924393:G:GATAA', 'rs966199', 'rs4927792', 'rs9881504', 'rs4927679', '3:195934165:G:GAGAAGAAGA', 'rs6785037', 'rs9868045', '3:195939005:G:GT', 'rs79026838', 'rs74778113', 'rs78289439', 'rs4247595', 'rs58503904', 'rs9834322', 'rs61070733', 'rs4927813', 'rs2620609', 'rs77361883', 'rs62282783', 'rs145088349', 'rs74360404', 'rs72611179', 'rs73891191', 'rs6784843', 'rs72611180', 'rs3853590', 'rs…	149	5.4118271588882925e-49	2.1997687670224085e-60	0.23076923076923078	1.1934984934409902	1.1687881573767256	0.4348564958968503	2.024067338473543	4.212397631523913	-0.5457168063282273	-0.12303562476178145	-0.7529570510068029	-5.250386309192224	1.7104730167758389	16.391492406709947	8.98358154672013	13.78714261561694	Both
rs6141	184372478	3	422	184348768.0	184367270.0	1.0599999999999998e-48	4	['rs9869577', 'rs9819126', 'rs13099401', 'rs4912485']	4	1.0567042647922311e-48	5.129999999999833e-59	0.07692307692307693	1.5472664844699968	3.1839103607079005	1.564637205121665	0.6801176019469055	0.16299039147321856	0.3434831699382729	2.2001817865232782	16.198944542021533	2.2462656091672826	-1.3538288097715838	-3.7540501895514495	-1.6202434090279645	-3.397921099081496	Both
rs200575470	142281367	3	394	142201768.0	142529656.0	1.42e-45	299	['rs9814922', 'rs9830411', 'rs9873587', 'rs6769133', 'rs4485736', 'rs7638584', 'rs11706603', 'rs11711544', 'rs6440068', 'rs6804204', '3:142209951:A:AT', 'rs7653823', 'rs12695750', 'rs9882537', 'rs9865226', 'rs7633135', 'rs6440072', 'rs13060663', 'rs11714006', 'rs10935455', 'rs13072486', 'rs4683677', 'rs6791367', 'rs6804364', 'rs9842771', 'rs66557548', 'rs6765793', 'rs6801872', 'rs9818453', 'rs427…	281	1.4230033821625247e-45	4.467724038050265e-48	0.15384615384615385	-4.133530957580668	-0.7793519368502828	-1.6941130196939038	-2.7132143923077088	-3.2292859309682527	-1.178490141731373	-3.3815540440166325	1.4180954883919317	4.794270998405604	-0.8681282055298303	-13.277906011035011	-0.8914568645270167	-14.568315449140465	Both
rs2227930	142558733	3	394	142416275.0	142694565.0	3.3e-44	159	['rs13086907', 'rs12629001', 'rs12629713', 'rs7647573', 'rs13065800', 'rs7636909', 'rs13063075', 'rs13085998', 'rs13067795', 'rs13065075', '3:142547215:G:GA', 'rs6440088', 'rs145710350', '3:142552297:C:CAAAGGAATATAA', 'rs10935465', 'rs9869842', 'rs13070239', 'rs13092234', 'rs7641914', '3:142557120:A:AT', 'rs2227929', 'rs6440089', 'rs2227928', 'rs1129391', 'rs1129393', 'rs6776402', 'rs68065420', '…	159	3.2992572125647376e-44	2.471465811333213e-52	0.23076923076923078	-2.887231369919378	-0.3990609565200956	-0.7203949992004577	-1.4966223464321424	-1.8967171826211429	-2.292483065704185	-2.078905408375092	1.7342837621721985	6.28782060862456	-1.4031719245930776	-13.69883751485591	-1.2387065734092202	-15.223450049941306	Both
rs1441041	16859540	3	313	16843301.0	17060676.0	4.24e-41	161	['rs2347654', 'rs6796746', '3:16845321:C:CTAAGATGAT', 'rs73816243', 'rs2060597', 'rs138699715', 'rs116184520', '3:16849126:G:GA', 'rs9877897', 'rs4392402', 'rs3933701', 'rs17042809', 'rs34059555', 'rs2347655', 'rs3886559', 'rs6780646', 'rs6442652', 'rs9877076', 'rs58310839', 'rs11929434', 'rs13081010', 'rs12497413', 'rs35732247', 'rs10510466', 'rs35862653', '3:16861897:G:GT', '3:16862491:T:TA', '…	150	4.24388937177921e-41	1.5692309345629055e-34	0.23076923076923078	3.795456314354614	-1.0353182811109671	0.6788194900888157	3.8740204751724	3.0538883502723717	0.33150392829544323	4.669367734536755	-2.1739373610815567	10.763555912937058	0.4073220548791697	-11.258015058384476	-1.8070434561871425	-12.25552842499234	Both
rs9839511	184367948	3	422	184350753.0	184393994.0	1.9799999999999996e-40	27	['rs57532191', 'rs3749221', 'rs41559914', 'rs62287508', 'rs11556518', 'rs75389224', 'rs41266275', 'rs28467468', 'rs9876991', 'rs41553320', 'rs4912486', 'rs9849502', 'rs9850030', 'rs28550009', 'rs952982', 'rs56181017', 'rs13091574', 'rs10513797', 'rs2280740', 'rs13084357', 'rs13084750', 'rs3792299', 'rs3749228', 'rs74825990', 'rs3749226', 'rs6799707', 'rs6775480']	27	1.9795965493032834e-40	3.771203540823509e-51	0.07692307692307693	0.9503158918401652	1.8005465221183168	1.7602792369584002	-0.6775313197674578	-1.117434921281247	0.2161968285062923	1.1980518885557487	15.044154616325269	1.4920025058041817	0.429686650004036	-4.3645665812329515	-1.2305633989293845	-4.584279348561696	Both
rs2659695	128510728	3	386	128487775.0	128504457.0	4.5099999999999995e-39	7	['rs1806462', 'rs2953120', 'rs2860228', 'rs1986452', 'rs11712335', 'rs6789646', 'rs2713576']	7	4.5102934772434803e-39	8.409999999999913e-37	0.15384615384615385	1.9577785792406768	-12.672401205706935	-6.385355274130223	-2.2430126310037206	-2.281125865054328	-0.3842245823410429	2.166185692519244	2.887351457379424	-2.952707778611789	0.25821497674002825	0.798185242565468	-0.8072351816146915	1.5806022983008818	Both
rs1672761	3167971	3	302	3128725.0	3198672.0	5.500000000000001e-36	131	['rs334774', 'rs3762759', 'rs334770', 'rs334768', 'rs60884103', 'rs1134240', 'rs1134242', 'rs11706088', 'rs11706043', 'rs2630819', 'rs7638187', 'rs186743', 'rs334766', 'rs4685608', 'rs11129443', 'rs334763', '3:3142968:T:TC', 'rs1705826', 'rs771688', '3:3143702:A:AC', 'rs334754', 'rs771744', 'rs334753', 'rs3762760', 'rs1714327', 'rs1669348', '3:3148804:T:TATTA', '3:3149447:T:TTTTA', '3:3150518:A:A…	125	5.4991221457110884e-36	6.910828374576908e-38	0.07692307692307693	-0.3986679929607179	-12.866914303072608	1.1838588626275373	-0.18543513653651647	-0.3927847385550013	0.020044949100254148	-0.8948726555474038	0.1790054293500194	0.7972724453113358	-0.8866294383180379	-1.8578671194001115	-0.7750048202950026	-1.2432750000424206	Both
rs1354034	56815721	3	339	56814925.0	56867264.0	2.8599999999999997e-34	41	['rs6802617', 'rs6445826', 'rs1039383', 'rs1039384', 'rs12488986', 'rs62249771', 'rs17288922', 'rs17288929', 'rs62249772', 'rs62249773', 'rs11712999', 'rs73080002', 'rs17288936', 'rs1344142', 'rs11929318', 'rs13062174', 'rs13062635', 'rs13085861', 'rs1500712', 'rs10866003', 'rs35779807', 'rs13086448', 'rs79762299', 'rs58823518', 'rs28370959', 'rs13074522', 'rs9843226', 'rs9861033', '3:56827781:G:…	41	2.8568098072826223e-34	2.3199999999999402e-36	0.07692307692307693	-0.2866530371271489	1.8919248072392567	2.086039998845028	-0.8166053442569448	-0.8694884916835337	0.1954431999038022	0.4248555221183588	-12.592568300008626	0.5468074853132148	-2.050486293255583	-1.3665544590481349	-0.8360087154884087	-1.4237322303822968	Both
rs113843136	128597107	3	386	128547232.0	128645228.0	9.03e-34	22	['rs138855741', 'rs62273234', 'rs6763278', 'rs73205140', 'rs57999728', 'rs1806722', 'rs2001220', 'rs12494800', 'rs2712372', 'rs2712407', 'rs2811506', 'rs116707050', 'rs9834372']	13	9.031371889021827e-34	4.843595416750539e-27	0.15384615384615385	1.9884328679729828	9.17290888702761	10.768590458583855	2.2371601017970533	1.6962886246275335	-2.6116527692954032	0.3760834237903435	1.332317222138541	3.1578944512939335	1.502478255554185	-2.5461348636012167	-0.8007273098684703	-2.2965925646398704	Both
rs2713573	128598430	3	386	128580682.0	128602383.0	1.35e-33	14	['rs140172949', 'rs2713571', 'rs2010527', 'rs2712414', 'rs4857910', 'rs6775731', 'rs7428052', 'rs2712393', 'rs4857857', 'rs4857911', 'rs4857858', 'rs2712431', '3:128601913:A:AT', 'rs9811380']	14	1.3487451221277226e-33	5.369999999999906e-19	0.23076923076923078	-5.562458697757882	8.90434952568711	7.076350738027798	-0.7609934156962168	-0.1827374877800232	-4.7009136723293885	-5.417909271898577	-1.2884912867597138	-1.0368666679860674	1.0649490206594447	1.2827119834070837	1.0346658279344991	0.7477035324471728	Both
rs58365266	196086886	3	432	195919462.0	196121455.0	4.42e-31	93	['rs73208015', 'rs35845795', 'rs13061255', 'rs11926771', 'rs34313525', 'rs4927681', 'rs4927682', 'rs12636596', 'rs117476171', 'rs74709279', 'rs6804822', 'rs7623152', 'rs71321873', 'rs62283451', 'rs9820715', 'rs9325429', 'rs78683268', 'rs7653845', 'rs11918333', 'rs11921345', 'rs9325430', 'rs9871344', 'rs10881565', 'rs9820939', 'rs11924230', 'rs12495334', 'rs35609381', 'rs67439944', 'rs60391957', '…	89	4.416080402245402e-31	7.150000000000205e-39	0.23076923076923078	1.0049726908315848	-0.15824594621253507	-0.8605353608592343	2.83812083175723	4.5565526872314575	0.3632716083579472	-0.2443677713294123	0.2570981573152601	-3.4483608462618687	1.6991495991976044	13.041013737628267	6.355314956684822	11.403856237253384	Both
rs1505307	24301839	3	319	24304285.0	24315795.0	4.5899999999999985e-31	13	['rs1505283', 'rs12485694', 'rs1505284', 'rs1505285', 'rs56174438', 'rs869785', 'rs869784', 'rs62255361', 'rs9310736', 'rs1505297', 'rs7610039', 'rs7640580', 'rs7610222']	13	4.586194202090998e-31	3.300000000000072e-38	0.23076923076923078	-0.4623072517407033	-0.5577355183530236	1.723594899269633	0.5928403516801218	0.2386087236564548	0.6825788537523632	0.004238721105045214	-1.1473645162557649	7.2062826175427475	-0.7023851559385111	-11.681218364629883	-1.843657983324496	-12.923895832484849	Both
rs34623301	184375252	3	422	184374093.0	184392842.0	3.26e-30	9	['rs56174170', 'rs2700320', 'rs956732', 'rs16858780', 'rs4912506']	5	3.263727516614038e-30	2.7000000000001966e-40	0.07692307692307693	2.409897565398704	1.8514141149305336	0.1578474596708765	0.2181426084030249	0.4057544909427015	0.5828667582310129	2.3619927026241547	13.288482075069911	2.564313906350031	1.1366060733962908	-3.8117256433979927	-0.5402900778099132	-4.601728077491616	Both
rs2933342	128887648	3	386	128738217.0	129055648.0	1.29e-27	132	['rs9870719', 'rs9866019', 'rs7372263', 'rs67087503', 'rs12497923', 'rs56373544', 'rs1979531', 'rs9830429', 'rs883843', 'rs1075343', 'rs6764682', 'rs4927921', 'rs9861511', 'rs9862239', 'rs789254', 'rs789253', 'rs789250', '3:128859002:C:CAATT', 'rs201055835', 'rs201993817', 'rs789249', '3:128861299:A:AC', 'rs789248', 'rs789244', 'rs789242', 'rs789241', 'rs2638845', '3:128868719:C:CTT', 'rs728838',…	132	1.2940555075096871e-27	1.7603510568642664e-27	0.15384615384615385	2.1135292490526374	10.861397125890377	7.543457404524587	1.2209515828321538	0.7444220920950836	3.4150899255949696	0.8895026735245317	0.3730883733195677	2.4629948675659405	0.014297521041378275	-2.1347007663606883	-0.43938687443506746	-1.6574047761866633	Both
rs7650872	128708416	3	386	128708763.0	128708896.0	2.13e-27	2	['rs35678511', 'rs10934861']	2	2.1320967677193036e-27	4.39e-26	0.15384615384615385	-0.7699003605990888	-10.56370193045155	-5.493520207862827	-2.4334427583969447	-1.6926138135010722	-2.089397011812671	-1.1252455406158623	0.9842695440934736	-3.9223211200882364	1.3543146945995863	2.190555146341695	0.032317316308598014	2.5828778719608168	Both
rs6793127	196085252	3	432	195917461.0	196116126.0	1.3899999999999998e-26	183	['rs6765520', 'rs4927680', '3:195939805:T:TC', 'rs28547297', 'rs4927711', 'rs3827555', '3:196084418:G:GAAAGA', 'rs6793116', 'rs6810239', 'rs6802714', 'rs58758084', 'rs35298165', 'rs62285383', '3:196087328:C:CTAATAA', 'rs9830398', 'rs6806599', 'rs12490036', 'rs57783901', 'rs56253832', 'rs62285386', 'rs4927716', 'rs34307738', 'rs60801726', 'rs6778077', 'rs6778081', 'rs4927869', 'rs1466085', 'rs4927…	53	1.393106580209688e-26	5.389999999999962e-36	0.23076923076923078	1.4247274536601022	0.12506385261334602	1.6634419588385785	1.5749109534088055	3.2849513008401545	-0.5112600143638916	0.19844616644180765	-0.9196819265856327	-3.4775598881801897	0.7385932899090162	12.525865698913407	6.6070702710789595	10.111952232702064	Both
rs35000357	33046350	3	326	32986051.0	33109920.0	1.22e-25	214	['rs59486916', 'rs76404499', 'rs6550188', 'rs76630871', 'rs58930285', 'rs77226678', 'rs4411834', 'rs56744150', 'rs7646643', 'rs35570272', 'rs117909082', 'rs73826337', 'rs76128069', '3:33009528:T:TA', 'rs79183821', 'rs78808213', '3:33010842:C:CT', 'rs74462533', 'rs13081593', 'rs12633200', 'rs12054117', 'rs77417057', 'rs79289679', 'rs76563295', 'rs12054351', 'rs79719790', 'rs112116560', 'rs55970801…	213	1.21882364168743e-25	2.5672940207614133e-31	0.07692307692307693	1.1958069608759134	4.091536495756282	11.640426228416164	-0.1852728168588993	-0.011377726497883888	0.7481640022097225	-0.3775336000168827	-0.34164984928484105	-0.3317567806471828	-0.08194299353808272	0.9033344985977048	1.7493010259907311	0.22177465636580554	Both
rs3749227	184388247	3	422	184388705.0	184393807.0	1.3299999999999999e-24	3	['rs2293606', 'rs4247521', 'rs73053799']	3	1.3335844223978249e-24	8.107811475913401e-33	0.07692307692307693	0.8494499821903533	1.8955509313429344	2.309112556099117	1.222648744275227	0.7002499766837296	1.0535974185537351	1.2078115996084375	11.931521268604353	2.3487483925798243	1.4995261822715182	-2.3841233171508853	-0.9049301118413996	-2.5874726678998052	Both
rs1372072	16913767	3	313	16850550.0	17110314.0	8.66e-22	213	['rs17042807', 'rs2197017', 'rs2881771', 'rs6799397', 'rs34149515', 'rs9872237', 'rs4685403', 'rs11928330', 'rs11928414', 'rs9882937', 'rs983545', 'rs11128810', 'rs9876137', '3:16922766:T:TAG', 'rs1025818', 'rs7637568', 'rs67500205', 'rs6783769', '3:16925226:G:GT', 'rs1156336', 'rs9879150', 'rs9821630', 'rs9883633', 'rs2014490', 'rs9824172', 'rs9880307', 'rs9825009', 'rs9853476', 'rs4685404', 'rs…	192	8.660895938013785e-22	1.5599999999999825e-17	0.23076923076923078	1.6522038592218444	-1.0666210303230148	0.6940720909698564	3.5494750786310294	2.5833006608774016	1.052585512255335	0.9995465517891714	-2.0952474636399305	8.169761387691874	0.923614618457582	-8.348218982676082	-0.07392005238836051	-8.522608051861253	Both
rs41298057	196054195	3	432	196077337.0	196120247.0	1.27e-21	2	['rs17091588', 'rs145588336']	2	1.2694655151408323e-21	7.499999999999719e-26	0.3076923076923077	-0.181547312612453	0.032788812184976014	-0.07111528914692805	1.1592286406617445	-1.2315987717181591	-0.7834106570351858	-0.419485978432135	0.6454787265020306	5.727369242911912	-0.8740023021704519	-10.513327073858957	-7.622920308276534	-7.646826483356325	Both
rs2953128	128470729	3	386	128468214.0	128475074.0	8.449999999999998e-21	18	['rs62270938', 'rs2981011', 'rs2953121', 'rs2981013', 'rs2953122', '3:128470118:A:AC', '3:128470172:C:CCATTTGCA', 'rs2981015', 'rs2953127', 'rs7431368', 'rs2659700', 'rs2135645', 'rs2135644', 'rs6808807', 'rs2713590', 'rs10934856', '3:128475019:A:ATCTCTC', 'rs9854897']	18	8.447247173221029e-21	7.739999999999968e-23	0.15384615384615385	-0.4118232209821615	9.837779805397881	5.716094713223603	1.1818077298497214	1.2408369182048171	0.6793454577378965	-1.8109990417600528	-0.7840035964747948	1.4638058631593862	0.8991983857971996	-1.8045955177157675	-0.8035463813311824	-0.8589411227921709	Both
rs4607147	46419158	3	334	46230671.0	46438339.0	1.82e-20	116	['rs1542756', 'rs62243914', 'rs61222471', 'rs7632755', 'rs12495098', 'rs10510751', 'rs2888526', 'rs113403743', 'rs62242983', 'rs35728689', 'rs17141006', 'rs17141010', 'rs62242995', 'rs3918357', 'rs3918363', 'rs3918364', 'rs1799864', 'rs34138562', 'rs6441973', 'rs2213290', 'rs2856757', '3:46369015:G:GCTAT', 'rs2734225', 'rs2734648', 'rs1799987', 'rs1799988', 'rs1800023', 'rs1800024', '3:46371771:C…	114	1.8238810828884662e-20	1.9984186906834426e-22	0.07692307692307693	-1.3888653469128518	0.11853927846614165	-2.6357488392650725	-1.3946973993448168	-1.1352656885691532	-9.74187030616832	-0.010797574804765486	0.26698847812510795	-2.2145254537250123	-1.1800306892037289	-0.18827901835657584	-1.1300611304145285	1.0097451553468997	Both
rs55735727	169770360	3	413	169713576.0	169864435.0	2.54e-20	124	['rs10428127', 'rs4118360', 'rs35750471', 'rs12638862', 'rs12630450', 'rs2293607', 'rs9822885', 'rs9860874', 'rs35446936', 'rs12637184', 'rs9811216', 'rs9866776', 'rs28465436', 'rs185857314', 'rs28649851', '3:169771961:C:CA', 'rs3821383', 'rs2251795', '3:169774228:T:TA', 'rs10936599', 'rs3950296', 'rs9866116', 'rs1881966', '3:169778159:T:TATC', 'rs1317082', 'rs3772190', 'rs1920120', 'rs2141595', …	115	2.5389020522111416e-20	1.9154516633646335e-10	0.3076923076923077	-1.007847652732234	-3.712302075721973	-2.3932204771136414	3.2793434507038617	2.2425438816993406	-1.2092872412170224	2.714140407659833	5.656549511061815	6.367970963607348	-3.0462092590333385	-6.233018432808803	-2.5332746681912393	-5.727546455076027	Both
rs9809622	12232216	3	310	11982693.0	12302050.0	7.14e-19	324	['rs11128586', 'rs3905903', 'rs184245', 'rs305507', '3:11985004:T:TA', 'rs3899120', 'rs305505', 'rs2600260', 'rs4234509', 'rs3894360', 'rs2600267', 'rs2600272', 'rs62241809', 'rs2618406', 'rs2618401', 'rs11718932', 'rs2623873', 'rs2623880', '3:12005759:A:AT', 'rs62240361', '3:12005923:T:TG', 'rs2618391', 'rs4684095', 'rs2618390', '3:12007410:A:AC', 'rs2623882', 'rs2618386', 'rs2618385', 'rs261838…	306	7.141331125620863e-19	1.8650180380061499e-16	0.07692307692307693	-2.7240155325891564	1.264608058362632	1.494035396624451	-1.6772872379955301	-0.6359103824113207	-2.027107307351939	0.43750042323705457	-8.23045619155772	-0.10676386813586236	-3.1558400022111535	-1.0147808429178002	3.540809162036777	-3.471290205065636	Both
rs8177260	133761614	3	390	133714834.0	133839854.0	1.35e-18	170	['rs9830061', 'rs4525863', 'rs6782523', 'rs10935073', 'rs12493887', 'rs11921527', 'rs12639304', 'rs10935074', 'rs10935075', '3:133723065:G:GT', 'rs6774822', 'rs6775042', 'rs6790668', 'rs6777860', 'rs13069857', 'rs10048917', 'rs6439431', 'rs6798547', 'rs9858383', 'rs7646118', 'rs6787177', 'rs6439435', 'rs9869257', 'rs9831392', 'rs9869535', '3:133732824:C:CATT', '3:133734526:A:AAACAAAACAGG', 'rs986…	124	1.3506697776139539e-18	7.520859248378695e-18	0.23076923076923078	-1.2335447250729843	0.6034541812646059	-0.9589690380709456	0.8646032377210058	-1.0795836728355488	0.148169192784272	-1.6411970614899094	-0.8331877786863018	4.642702738020481	2.8551793013846294	-8.606677593115482	-6.424029532533103	-7.362432448546964	Both
rs13068718	196113262	3	432	196050340.0	196093909.0	3.13e-17	2	['rs17788379', 'rs11711014']	2	3.1315543542788394e-17	2.199999999999982e-24	0.23076923076923078	1.7120578934750343	-1.096470331565056	1.3114019511494632	1.4258314513804566	2.7708510270591735	-0.3582984205146525	0.20047641714359368	-0.6952031476815811	-2.2807710216175976	1.0285844247967186	10.189895750507151	5.683455606662115	7.818162430937152	Both
rs6782318	33064498	3	326	32994458.0	33075577.0	2.55e-15	14	['rs78783365', '3:33019155:T:TAATAAC', 'rs12490111', '3:33063250:G:GA', 'rs112679133', 'rs77355992', 'rs9835090', 'rs72856153', 'rs9875140', 'rs9817393']	10	2.5527062706325954e-15	4.549999999999937e-18	0.07692307692307693	0.317633446998794	-2.9530019255705686	-8.664123484221788	0.9766852492906379	0.7785938550826009	0.36914855375309424	1.6131956878922975	-0.5234200133201078	0.20038051145949826	1.7810150018715798	0.6984784983643134	-0.4079314534355668	0.7647255308417952	Both
rs11709900	142598507	3	394	142367816.0	142670654.0	4.770000000000001e-15	12	['rs4404464', 'rs73238182', 'rs34058443', 'rs34660854', 'rs75368165', 'rs77627941', 'rs35238606', 'rs13091637', 'rs11707731', 'rs16852464', 'rs16852543']	11	4.767053874494979e-15	1.129999999999993e-20	0.15384615384615385	-0.6499539001694122	-0.4046959765784356	1.5182475679627847	0.7470075557160599	0.7481677182037602	-1.5116889932649755	-1.5204217957390778	1.1729471500145745	5.385359483041095	-1.2151575694027106	-8.125642183474449	0.14103663632040395	-9.323090410737908	Both
rs4682868	42864023	3	332	42698533.0	42985512.0	8.98e-15	197	['rs34722222', 'rs9838388', 'rs9836162', 'rs10865921', 'rs17074778', 'rs6442057', 'rs17238798', 'rs11915803', 'rs339676', 'rs3846063', 'rs339668', 'rs339667', 'rs9880635', 'rs339664', 'rs11710120', 'rs2372110', '3:42782474:T:TC', 'rs11717346', 'rs12639142', 'rs34868846', 'rs62246629', 'rs4682856', 'rs6764909', 'rs58045017', 'rs62246636', 'rs13070029', 'rs7634876', 'rs4683336', '3:42820883:G:GT', …	123	8.979728318348752e-15	1.646424837700847e-20	0.15384615384615385	5.584822918885505	3.820680189478428	1.8238281711134399	0.9816060688120576	0.3872869294684123	9.283084090986296	4.1487386193241536	0.2739537160177589	0.1480964441709333	2.1966182788384687	0.03848668777492592	-0.4487586458392465	0.759359686312395	Both
rs6775319	18717009	3	314	18572129.0	18782806.0	1.87e-14	407	['rs753176', 'rs753175', 'rs753174', 'rs10510484', 'rs2361571', 'rs66501571', 'rs717939', 'rs35832760', 'rs2037022', 'rs336610', 'rs7646869', 'rs336605', 'rs336606', 'rs949606', 'rs4597732', '3:18629431:T:TA', 'rs4130090', 'rs4401380', 'rs9842765', 'rs6786858', 'rs6795061', 'rs4395418', 'rs4395417', 'rs4619804', 'rs4280655', 'rs6802224', 'rs13079342', 'rs4267657', 'rs9852522', 'rs13065348', 'rs65…	226	1.8700937825887304e-14	1.0312520768737384e-06	0.0	1.9030005944868464	-2.3650012540924896	4.885579262613612	0.6613323031215921	-0.4926329728370592	2.460532557601994	3.042419157033668	-0.7932646871272092	0.7689724607086412	-3.8136466450773865	-1.888978446029444	-2.4983411918699328	-1.7067048483969358	Joint only
rs34475799	142299327	3	394	142213086.0	142234131.0	2.38e-14	4	['rs6440071', 'rs13095425', 'rs11710044']	3	2.3757511867919316e-14	2.7900000000000247e-19	0.15384615384615385	-0.947543305763992	-0.05514869769116082	1.8965299766250148	0.14481745551927833	0.2838765342362369	-1.7005208391383002	-1.848853290079033	0.7366700901107804	4.506518314025809	-1.3561891289549188	-7.906371298709077	0.3756205648224717	-8.976703688551222	Both
rs7626444	196778031	3	433	196739291.0	196793007.0	3.21e-14	116	['rs1612837', 'rs1718408', 'rs1718406', 'rs11711813', 'rs1630029', 'rs1627506', 'rs9680946', 'rs9868871', 'rs2669634', '3:196744636:A:AAGT', '3:196745119:C:CT', 'rs843535', 'rs843536', 'rs843537', 'rs844545', 'rs843538', 'rs74800520', 'rs1798634', 'rs1798635', 'rs860050', 'rs843539', 'rs2686596', 'rs2686595', 'rs844546', 'rs843541', '3:196749081:C:CT', 'rs1104375', 'rs1798636', 'rs1798637', 'rs29…	97	3.209101957625553e-14	2.961725374562887e-10	0.07692307692307693	-4.575331263285992	-2.1307777710026894	-0.6647565040415767	-1.6866191592097417	-0.4272581731197265	-1.9773819379631623	-1.0540244446923908	-4.646835799451116	0.42602438291654976	-6.3007689884377776	-2.5855707848596423	3.0415419527117344	-4.282280123149497	Both
rs1669338	3157951	3	302	3129282.0	3172091.0	3.33e-14	76	['rs4684375', 'rs4685606', 'rs4685607', 'rs3846134', '3:3140293:G:GAT', 'rs33945857', 'rs4353794', 'rs3804783', 'rs62228620', 'rs334756', 'rs62228634', 'rs3864049', 'rs3864050', 'rs3931974', 'rs6770296', 'rs7629889', '3:3145986:T:TA', 'rs1672772', 'rs2306767', 'rs1705805', 'rs12107469', 'rs1045433', 'rs73005226', 'rs3846135', 'rs6784329', 'rs4685609', 'rs76725477', 'rs199981083', 'rs55959448', 'r…	30	3.326567808021323e-14	1.7800000000000003e-11	0.07692307692307693	1.148330869959824	-6.723016841889613	3.738665073642039	0.3881243675437999	0.5569567199618827	-0.14981065849547934	0.930865775680672	0.2710364474956215	0.9873420151765928	-0.7229428438902403	-0.6961785804342722	1.5261359925674651	-0.9632242460448872	Both
rs145377756	16973435	3	313	16891490.0	16982959.0	1.35e-13	4	['rs73146904', 'rs189994819', 'rs181697718', 'rs140007156']	4	1.3528920008448942e-13	5.3700000000000215e-14	0.23076923076923078	2.5669074340271174	-1.2404013011246322	0.305282504135208	3.675913308679605	3.3662413711599712	0.6036309966939339	2.333078988882105	-1.4492205513720224	7.522593956474473	-0.4237652820833605	-6.2281417269914625	0.2047761777503359	-7.449774368344957	Both
3:141594364:A:AT	141594364	3	394	141360467.0	141619799.0	3.01e-13	180	['rs7613516', 'rs1863868', 'rs7624084', 'rs6440003', 'rs77753509', 'rs6764769', 'rs6763931', 'rs724016', 'rs7632381', 'rs4683606', 'rs73872711', 'rs76983194', 'rs13068733', 'rs74888405', 'rs2871960', 'rs1344674', 'rs1344672', 'rs57345461', 'rs58473751', 'rs9858405', 'rs73872720', 'rs9825379', 'rs9869102', 'rs79217331', '3:141421017:G:GAA', 'rs74557261', 'rs6763927', 'rs111518062', 'rs16851412', '…	144	3.007772853892301e-13	6.0864954201734195e-09	0.07692307692307693	-5.8143636999506745	-0.31635503724632946	-0.4881238806231073	1.2420611131337012	0.9821636533843814	-2.7186908164791577	-5.324627813115094	-0.4281189854662276	1.6259619879893408	3.972018374639708	-2.1809681761680184	-1.2425851593348118	-1.587888131372852	Both
rs62251066	56867133	3	339	56833737.0	56910154.0	4.24e-13	101	['rs62249813', 'rs11929133', 'rs17216803', 'rs17216809', 'rs76121262', 'rs7636889', 'rs11717281', 'rs3884684', 'rs62249814', 'rs1500708', 'rs1500707', 'rs11716680', 'rs62249816', '3:56849666:T:TA', 'rs11925243', 'rs56364617', 'rs77986750', '3:56859976:C:CA', 'rs72624857', 'rs11710071', 'rs36030006', 'rs11714628', 'rs4681921', 'rs6775150', 'rs12492146', 'rs4681924', 'rs12485693', 'rs11130551', 'rs…	60	4.238633721052417e-13	2.2499999999999754e-16	0.07692307692307693	0.4507454793026151	0.9938292567769978	-0.212420492312932	-1.3197964116333896	-1.264947913646318	-1.189616900957455	0.5643205476051828	-8.207948327008399	-0.8739912846583151	-0.791197071755984	-1.2398037253066347	-1.5830546885780652	-0.7240435483317109	Both
rs6784882	196204834	3	432	196202862.0	196224156.0	6.260000000000003e-13	11	['rs79088881', 'rs6778521', 'rs73212121', 'rs59406858', 'rs6795963', 'rs78771288', 'rs11185518', 'rs78530091', 'rs1543975', 'rs73083248', 'rs73212130']	11	6.261048287733302e-13	3.739999999999992e-20	0.15384615384615385	-0.9062359096255936	-1.9331233845454951	0.18434603755191056	-0.6026388042663915	-1.4254747982266551	-1.4032644331438238	-0.9190680108718421	-0.5109044000469256	3.5082883105882567	-1.1089216111217457	-9.195285527529094	-4.102335855528168	-8.07405719268952	Both
rs172111	38146503	3	329	38173945.0	38305288.0	3.4200000000000008e-12	52	['rs156261', '3:38208979:T:TGTGTGTGC', '3:38208981:T:TGTGTGC', 'rs272576', '3:38218584:T:TC', 'rs156260', 'rs697331']	7	3.422335631831539e-12	2.639999999999979e-09	0.15384615384615385	1.0390875943174054	2.102482854682957	0.9161428036536098	2.44777847619949	0.5988573719275799	1.0764702479530324	0.6355803199717954	0.06692677180151999	-0.9055123880747804	-0.22455946722234768	2.101615168933156	-5.952547795752668	5.837468219058557	Both
rs163574	3055243	3	301	3040141.0	3053120.0	7.97e-12	11	['rs339285', 'rs76148372', 'rs163563', 'rs163350', 'rs3856842', 'rs9851808', 'rs9856010', 'rs9848578', 'rs163570']	9	7.966583746575202e-12	6.76999999999998e-11	0.07692307692307693	2.600640158745644	-6.525666069267293	2.2019052793751683	0.7083756655547809	0.8345395680747261	0.10859591619823873	2.0554039945626106	1.3433520669217285	1.2302727100975095	0.6187759012225631	-0.0022434341876595124	0.7927079455016907	-0.9790687724418896	Both
rs2290546	46923707	3	334	46865945.0	47167208.0	1.7800000000000003e-11	228	['rs3762795', 'rs4683301', 'rs4539969', 'rs1466275', 'rs1001284', 'rs4683300', 'rs724450', 'rs724449', 'rs724448', '3:46896192:A:AAGAC', 'rs2242116', 'rs10049237', 'rs1531137', 'rs1138518', 'rs2168443', '3:46907545:T:TTGTA', 'rs7646906', 'rs11719795', 'rs13081778', '3:46912323:C:CA', 'rs71328904', 'rs4682845', '3:46914480:T:TA', 'rs9855938', '3:46916286:G:GTT', 'rs6442038', 'rs6442039', 'rs644204…	152	1.7757875709723857e-11	5.534464412240247e-09	0.07692307692307693	5.830249254823996	-0.3040245367788803	1.927059478285805	-3.5517911581807	-3.5423376476233264	-0.5001531724216977	2.6533002115342947	3.28383756563578	-2.9615975082827903	3.97345515236152	-0.11281623319530082	0.8483789911596012	-0.4535323530051424	Both
rs16851151	141222244	3	394	141208385.0	141273418.0	3.85e-11	168	['rs112131089', 'rs113278610', 'rs149223569', 'rs56363936', 'rs112661456', 'rs59902402', 'rs56401040', '3:141211606:G:GC', 'rs7651568', 'rs2012610', 'rs971799', 'rs58903469', 'rs1877222', 'rs6439982', 'rs6439983', 'rs1511372', 'rs1511373', 'rs967526', 'rs2291039', 'rs55849244', 'rs114507034', 'rs7636976', 'rs9875630', 'rs1553750056', 'rs2292402', 'rs2292401', 'rs2292400', '3:141235492:G:GGCCACTTC…	74	3.851721157709594e-11	2.563917598823599e-10	0.07692307692307693	6.323085246895635	-2.5274593403544183	1.4041838466981529	0.7418675958874985	1.145778498182847	-0.6610064317996757	5.144384118829829	0.016919079564566578	1.1224224247010908	-0.5664124499691213	-0.8172795384122139	0.27415118464620497	-0.8119933067026518	Both
rs79858942	142728778	3	394	142529196.0	142826805.0	3.9500000000000006e-11	6	['rs4683425', 'rs116088897', 'rs2608069']	3	3.945288553105448e-11	1.5099999999999906e-17	0.15384615384615385	1.1170568934369278	1.53246389746721	0.941392022952936	1.1906271203592584	1.5945048737618015	1.195950183304802	0.6184678260440685	-0.0662421997411704	-2.840024988713218	1.486677530343116	8.232726296440928	1.322589283414851	8.526378976186729	Both
rs2167115	24298243	3	319	24253487.0	24310380.0	6.53e-11	45	['rs1505300', 'rs7627249', 'rs11718500', 'rs1667746', 'rs1667750', 'rs826235', 'rs826241', 'rs62253752', 'rs62253754', 'rs1158265', 'rs9830674', 'rs62253755', 'rs67607062', 'rs4575827', 'rs4616587', 'rs7614672', 'rs4858113', 'rs4858604', 'rs7622481']	19	6.533827201063505e-11	9.239999999999931e-10	0.15384615384615385	1.219008411305495	1.7729499541884597	-2.9410516380564964	-0.7677242937798201	0.14363715426878204	-1.7135957208370391	0.3612708267225225	2.0191849497706493	-3.881065088762519	0.7083305657494063	6.122013832501303	1.6136194286688683	6.1103706717031105	Both
rs17091657	196082503	3	432	196086760.0	196099908.0	1.09e-10	16	['rs144329318', 'rs145325694', 'rs76394760', 'rs143236935', 'rs150999256', '3:196095522:C:CA', '3:196097008:C:CT', 'rs148368693', 'rs141422333', 'rs139639096', 'rs78510877', 'rs376859325', 'rs182019505']	13	1.0886058266263362e-10	4.136633763573164e-18	0.23076923076923078	0.6318160881538409	0.8970187227891571	1.0319982760798874	1.2004248056982534	2.613077885606817	-0.045682365219733685	-0.31420455324237545	-0.11732823841444005	-1.9907824217963284	0.7996389099552357	8.674968937809714	5.545877797450722	6.668413894363817	Both
rs3092961	46355949	3	334	46233274.0	46410189.0	1.13e-10	195	['rs4683189', 'rs1491957', 'rs13085619', 'rs13326331', 'rs4374564', 'rs4683201', 'rs4513489', 'rs36118194', 'rs2040390', 'rs2213288', 'rs2097283', 'rs34354138', 'rs6801761', 'rs6441968', 'rs4683219', 'rs6441970', 'rs62242985', 'rs35238788', 'rs6765031', 'rs6441971', 'rs768539', '3:46352441:C:CACA', 'rs3918359', 'rs3092964', 'rs3918361', 'rs3762823', 'rs3092962', 'rs743660', 'rs762788', 'rs2373226…	39	1.1292379507542154e-10	1.7299999999999646e-13	0.07692307692307693	3.8764306587373536	-0.4342843045355205	3.2808357433064286	1.4603569420809857	1.0214189309206938	7.368159295983688	1.1952509436810979	0.504003382558305	2.6067352785801563	3.0777068641522947	-1.9028662487968533	-0.5681383928382211	-2.178336414676115	Both
rs2343130	196125155	3	432	196124352.0	196127651.0	1.8200000000000002e-10	3	['rs9834962', 'rs11712192']	2	1.8217009549463414e-10	1.0199999999999863e-14	0.15384615384615385	-2.0527482486299227	-2.294026092933518	0.4936392159092669	-0.6844136483775292	-0.06217810302209949	-1.7903479020513078	-2.281294939122129	-0.4789010836711685	-4.002035022232166	-1.5715368580296902	7.725975475674787	3.124677654899896	7.736737937718518	Both
3:171794685:T:TA	171794685	3	415	171763095.0	171812492.0	1.8599999999999998e-10	101	['rs7633686', '3:171768010:C:CATT', 'rs6445028', 'rs13092034', 'rs7638225', 'rs7650572', 'rs7642988', 'rs13093345', 'rs1921343', 'rs9849306', 'rs4894509', 'rs4894510', 'rs4894511', 'rs10936700', 'rs6767600', 'rs4243418', 'rs4243419', 'rs2178532', 'rs4243420', 'rs9872465', 'rs9838826', 'rs4894771', 'rs6787821', 'rs2141746', 'rs2141747', 'rs7642100', 'rs7620819', 'rs9820782', 'rs4597745', 'rs985905…	36	1.8580622666621404e-10	3.958506687072047e-13	0.15384615384615385	2.53718628761679	0.4833806733951022	-1.2749817985144505	1.2524622044199698	0.7705928840057297	0.4916114391378954	-0.11051149445036353	0.7499582202374445	4.963159368612403	0.7633609224607399	-6.168668842131061	0.2514580372890762	-7.256972320560256	Both
rs12490383	47452667	3	334	47203330.0	47501899.0	1.95e-10	172	['rs13063250', 'rs2132173', 'rs4683324', 'rs1553612120', 'rs2276854', 'rs13094438', 'rs6791842', 'rs2276853', '3:47241799:G:GTA', 'rs11130123', 'rs11130124', 'rs4683326', 'rs11710013', 'rs202080727', 'rs13065991', 'rs79492808', 'rs7636423', 'rs11915074', '3:47271145:A:AAAAAAG', 'rs1024037', 'rs5848827', 'rs807935', 'rs811115', 'rs807936', 'rs1076394', 'rs807937', 'rs17476234', 'rs1638676', 'rs117…	133	1.947756841306936e-10	9.720000000000018e-08	0.0	-5.331882176928304	0.25412369260528433	-1.2418741472916874	4.400503470859014	4.321460218806426	0.9094853261935468	-2.3125753154739424	-3.616164852944047	4.011242619723397	-2.7880277568223337	0.20266101029823005	0.333910627548326	-0.002083009602555911	Joint only
rs145436516	196402090	3	432	196215878.0	196463852.0	2.42e-10	143	['rs74971926', 'rs181512712', 'rs78622644', 'rs117803041', 'rs117144992', 'rs115404938', 'rs116656048', 'rs116075179', '3:196357429:G:GGCTAA', 'rs368478840', 'rs117750317', 'rs138400719', 'rs151325708', 'rs140579913', 'rs143106583', 'rs117963343', 'rs140210283', 'rs145702121', 'rs143454949', 'rs139372831', 'rs116872492', 'rs149707709', 'rs117130991', 'rs148174005', 'rs142926094', 'rs183578069', '…	91	2.4220897153247337e-10	4.589999999999983e-16	0.15384615384615385	-0.5311945056315759	1.3060163426997498	-0.15634384236706808	-0.2291697280752605	-1.5057942495121837	-0.4173628823671966	-0.8257445761663675	1.758455717054794	3.5766692744623483	-0.9729080574895248	-8.121884511864765	-4.682064560855072	-6.8572473997717465	Both
3:142324554:A:AT	142324554	3	394	142284027.0	142563875.0	2.67e-10	97	['rs6777420', 'rs73238130', 'rs73238131', 'rs6440076', 'rs111834982', 'rs114066728', '3:142311385:G:GAA', 'rs73238136', 'rs73238138', 'rs73238140', 'rs145653714', 'rs112722008', 'rs73238143', '3:142336432:A:AAAGG', 'rs73238144', 'rs116196326', 'rs73238145', 'rs73238148', 'rs73238150', 'rs6780665', 'rs11708870', 'rs73238152', 'rs73238155', 'rs11707154', 'rs73238158', 'rs73238159', 'rs113785658', '…	89	2.673347061290363e-10	5.368030239277709e-08	0.0	-3.0842048452969744	0.004403059747498059	-3.4930861810521163	-2.8378667691539903	-3.5621650159120555	0.6883252875470259	-1.639752217360852	0.8059131382839371	0.3251035481219189	-0.12897175204055972	-5.297908258401209	-1.4935421463017546	-5.438668250462606	Joint only
3:28258060:T:TTATATATA	28258060	3	322	28174469.0	28507904.0	3.49e-10	140	['rs1353042', 'rs1353043', 'rs7427481', 'rs113241176', '3:28187714:T:TAA', 'rs75130537', 'rs4680903', 'rs77128943', 'rs1845166', '3:28209193:A:AAT', 'rs56188445', 'rs9637515', 'rs35061656', 'rs7616915', 'rs982216', 'rs1588666', 'rs4680905', 'rs76746043', 'rs1913142', 'rs12053885', 'rs966029', 'rs6800659', 'rs7645825', 'rs75831154', 'rs7633786', 'rs60425255', 'rs77661738', 'rs10510607', 'rs7453303…	74	3.4865962414531134e-10	1.973951177733267e-11	0.07692307692307693	4.366201917734221	1.6211975949701276	0.6460734594115094	-1.2555106394321365	-1.3049405001713201	0.7656007750557489	-0.08274114477107568	-0.6269971959991104	-0.7480201608947382	6.707936996160407	0.6666255068083243	0.6275377897606114	0.01475621392998021	Both
rs35435608	46050242	3	334	45914568.0	46137047.0	6.610000000000001e-10	383	['rs4683148', 'rs2171530', 'rs9831315', 'rs7129', '3:45918507:T:TA', 'rs3796373', 'rs3733103', 'rs2291470', 'rs2248228', 'rs9822153', 'rs4683149', 'rs4683152', 'rs9989992', 'rs1072755', 'rs4535265', 'rs13091979', 'rs13091821', 'rs3052424', 'rs936938', 'rs13066048', 'rs3774639', 'rs4683155', 'rs3774635', 'rs3774634', 'rs2234358', 'rs2054866', 'rs4683156', 'rs1994488', 'rs1994489', 'rs4682799', 'rs…	260	6.608595458656782e-10	1.179410759599765e-12	0.07692307692307693	-0.7243858407407668	0.003217018063584973	-2.1684306329481142	1.1560807630928678	0.8303684075697018	-7.1077603974191605	0.7906799922533847	-1.4748978681347966	0.7208813379256567	-1.3808644406995003	-0.9781009570151834	-1.538166873812451	-0.2400895568136939	Both
rs111882969	128491214	3	386	128476102.0	128507913.0	8.44e-10	28	['rs2659705', 'rs11718692', 'rs3803', 'rs11708606', 'rs72983369', 'rs73862209', 'rs117400123', 'rs72983379', 'rs56175203', 'rs61188618', 'rs73862212', 'rs73862213', 'rs73862214', 'rs7643762', 'rs7631982', '3:128500374:G:GA', 'rs59782247', 'rs72983382', 'rs72983385', 'rs57011282', 'rs56271164', 'rs55777144', 'rs75052790', 'rs72983394', 'rs55714314']	25	8.436097542447437e-10	4.933113590024102e-06	0.0	-0.5180481922803171	4.130797985630593	3.866944444089168	-3.2427433482515933	-3.8483958957162203	-0.742779500298022	-0.5913158853866429	3.45123690559919	-4.567612314928148	2.3060685793567197	-0.3163719260431411	-2.016817398723361	1.068493645120827	Joint only
3:196024522:C:CT	196024522	3	432	196009869.0	196026895.0	9.87e-10	49	['rs2044599', 'rs4927704', 'rs4927848', 'rs6799572', 'rs9834211', 'rs4632575', 'rs2121818', 'rs7625570', 'rs7624638', 'rs7624831', 'rs7627407', 'rs10881563', 'rs10881564', 'rs1975582', 'rs4927850', 'rs4927851', 'rs4361313', 'rs7627706', 'rs7630489', 'rs7614767', 'rs7627868', 'rs7630875']	22	9.869175183723404e-10	1.4192909069491134e-13	0.15384615384615385	0.5548890924969334	0.19238365634351326	1.8633898782072198	-1.0527186965685662	-0.3882065722175422	-1.759852844913852	0.53899084146426	-2.0699197160506104	-3.892455640430681	0.11161494802809258	7.394511482911142	4.013772532906374	6.168390701043447	Both
rs11717152	128482170	3	386	128480819.0	128497513.0	1.05e-09	11	['rs10934857', 'rs12488487', 'rs111931548']	3	1.0460895728842086e-09	7.45999999999997e-07	0.0	-1.2903994586303045	4.948988902109387	4.03458022118994	-0.7730834415634361	-1.4977931542008731	-0.8656137731206359	-0.9507643766838628	4.7780538315356385	-1.0991858716515923	1.8303206854701304	-1.1534688402758906	-2.160460994957794	-0.13829788117231534	Joint only
rs145284868	129229731	3	386	129128951.0	129188279.0	1.14e-09	2	['rs3732434', 'rs77358380']	2	1.1417061955584866e-09	5.6199999999999795e-08	0.0	-2.117882736589797	5.430488503543388	4.4891736355023255	-2.4510504187533675	-1.9594167554242128	-1.4466320671589636	-1.013926134020244	-0.8265855682241465	-1.0628543669305175	-0.912548596095172	0.09656985097057062	0.9489284572752048	-0.5274761132137961	Joint only
rs2718796	133760356	3	390	133721311.0	133757239.0	1.6699999999999994e-09	52	['3:133721311:G:GA', 'rs9714237', 'rs57768795', 'rs192259748', 'rs4854750', 'rs4854752', '3:133733265:A:AG', 'rs4532136', 'rs8177203', 'rs8177215', 'rs1799852', 'rs8177235']	12	1.6708348925444508e-09	9.854563747359743e-11	0.07692307692307693	1.5964714956207753	1.0092044857194504	0.7563734291090329	1.8822535321911784	3.363325754437124	-0.6537632442661291	1.6136614083529055	-1.1411429175745518	-1.0622037147786128	-1.989966503929744	6.469165470218448	5.230316626467623	4.90981292658759	Both
rs6793191	3100819	3	302	3093412.0	3112399.0	1.95e-09	46	['rs9878294', 'rs7635810', 'rs7647260', 'rs9851301', 'rs334804', 'rs7619345', 'rs334802', 'rs2290610', '3:3100175:A:AGTG', 'rs6793085', 'rs9813375', 'rs6808367', 'rs6808378', 'rs6771148', 'rs335826', 'rs2257283', 'rs17886680', 'rs6778167', '3:3103791:G:GT', 'rs4054762', '3:3105459:A:AAAC', '3:3105461:A:ACAC', '3:3107627:G:GTTGT', 'rs334788', 'rs168026', 'rs1669375', 'rs334790', 'rs771958']	28	1.952810004327357e-09	4.2399999999999625e-12	0.07692307692307693	2.12737424891636	4.192415417200545	6.92894186014776	0.3130114014504431	1.1760997946049223	1.3980834803606228	0.5672519756283771	1.792911976571041	-0.36413527062032497	3.4253534850184884	3.170837780526133	1.6358881428780618	2.629700980979299	Both
rs77161711	142819807	3	394	142784353.0	142845482.0	2.07e-09	33	['rs13086677', 'rs11712986', 'rs34332506', '3:142832753:C:CA', 'rs6804096', 'rs73232734', 'rs11708801', 'rs35808329', 'rs35272944', '3:142836001:A:AT', 'rs13091843', 'rs4376003', 'rs13092560', 'rs11720678', '3:142837453:C:CTTAATA', 'rs11712967', 'rs11720844', 'rs11713111', 'rs11716156', 'rs73232741', 'rs2883379', 'rs55903744', 'rs73232743']	23	2.0668081943234892e-09	2.309999999999986e-15	0.15384615384615385	-1.4588478110101275	-0.9448039008572928	0.16370167357594287	-1.3277067584110729	-1.0195772479732614	-1.1840127898286192	-1.0148276310882447	1.1977021295363397	2.515659216730144	-0.04186414433574647	-6.235965519469018	1.2171451364567698	-7.923455206072041	Both
3:47201061:T:TA	47201061	3	334	47005868.0	47255570.0	2.1e-09	22	['rs13081418', 'rs34850939', '3:47173745:C:CTTTA', 'rs11718795', 'rs12497115', 'rs12489211', '3:47181339:A:AAAAAAAAAAAAAC', 'rs12488225', 'rs12635619', 'rs73081723', 'rs62248901', 'rs62248908']	12	2.102517032599508e-09	3.470815541874695e-08	0.07692307692307693	-5.515858442038	-0.28729602735784904	-0.8545303190706948	4.0401061980467246	4.216954357300593	0.24625128305993374	-2.4951109757876666	-3.0657769495747216	3.451284443143645	-2.903009109840368	0.5039674686551747	-0.26197821241920394	0.7324049817981677	Both
3:185798793:T:TTC	185798793	3	423	185751890.0	185832777.0	2.22e-09	231	['rs12636352', 'rs11925694', 'rs6763887', 'rs4686388', 'rs13092876', 'rs4376068', 'rs6801848', '3:185785294:C:CCTT', 'rs6780171', '3:185786083:C:CT', 'rs7628657', 'rs115483294', '3:185787732:C:CA', 'rs4481184', 'rs9841201', 'rs4389513', 'rs4414887', 'rs4490396', 'rs11705729', 'rs6765808', 'rs56068496', 'rs11927381', 'rs7619401', 'rs11929397', 'rs201028038', 'rs11917625', 'rs7633675', 'rs4402960',…	68	2.215137163507098e-09	8.987644014978295e-08	0.0	-1.869877630746485	0.7653261974391846	-0.7236708490101588	-2.1025592463605345	-1.264734526842483	-3.1442943688056832	-0.3095249726504962	-3.398233834808684	0.4042677624128724	-1.697748392150067	-3.6420177245303993	2.8800467694651566	-5.346086155170141	Joint only
rs340805	3080164	3	301	3071181.0	3081642.0	2.8600000000000005e-09	10	['rs17659401', 'rs17882434', 'rs2290611', 'rs17878995', 'rs3856843', 'rs163546']	6	2.858197830107765e-09	3.50999999999996e-08	0.07692307692307693	2.6438044624411545	-5.513883995151835	0.28899395957392354	2.1599828143178224	1.8581198258338285	2.911671929958444	3.6059608714320643	-0.9120773513530622	2.264831852072797	0.8072212933862304	-1.1938184319181322	-0.7633327086312895	-0.6781367364491264	Both
rs34061373	196166994	3	432	196151053.0	196196492.0	3.5100000000000005e-09	70	['rs35262620', 'rs34990619', 'rs34936452', 'rs35888444', 'rs71321902', 'rs35812615', 'rs13079291', 'rs13079625', 'rs13085033', 'rs13071562', 'rs4261912', 'rs13077202', 'rs13094686', 'rs4261911', 'rs4552393', 'rs9878997', 'rs13318003', 'rs9884020', 'rs6798933', 'rs6764668', 'rs4927875', 'rs6808338', 'rs76830906', 'rs79813783', 'rs71617337', 'rs6809051', 'rs9847948', 'rs9852602', 'rs147910143', 'rs…	70	3.5085453181494333e-09	3.558003705359529e-12	0.07692307692307693	1.3725287998223286	-2.382834810442295	-1.4674262465109844	-1.4212977144965648	0.25118762869851474	-0.11756692733814456	-0.07506529572885386	-0.9958813928626432	-3.6869738848433666	-1.2062112438323824	6.953710904489043	4.843367323535191	5.435251955254753	Both
3:53034069:T:TC	53034069	3	336	52784563.0	53136931.0	4.18e-09	437	['rs2239551', 'rs1042779', 'rs2286798', 'rs746694', 'rs2071507', '3:52793297:A:ATT', 'rs2240920', 'rs2240919', 'rs2535629', 'rs736408', 'rs2710331', 'rs4687552', 'rs2071044', 'rs7617468', 'rs2240917', 'rs2245538', 'rs4687657', 'rs35004449', 'rs2276815', 'rs2239548', 'rs2239547', 'rs2256332', 'rs2240915', 'rs2535633', 'rs4687658', 'rs2276817', 'rs12488303', 'rs2072391', 'rs2245647', 'rs3774364', '…	267	4.183028736416607e-09	3.544841358132534e-11	0.23076923076923078	1.7519806682705283	-1.8750736325996895	1.1164404701667872	-6.621952850979684	-5.895268542153313	-0.44527303827270703	0.7422069412841449	3.112261520061413	-5.834216084964697	1.4202711711602445	-1.2005962139361022	-0.6456626966410312	-0.7377165052814586	Both
rs2948097	20063934	3	315	20051491.0	20312105.0	4.25e-09	349	['rs56768621', 'rs7651283', 'rs75206196', 'rs2948084', 'rs6793122', 'rs7355958', 'rs9817616', 'rs12638247', 'rs9874923', 'rs6777429', 'rs78667444', 'rs9816216', 'rs12636032', 'rs12636078', '3:20065748:C:CAT', 'rs7627847', 'rs7642107', 'rs7633812', 'rs7645350', '3:20068267:A:AT', 'rs9843017', 'rs2929394', 'rs75232714', 'rs2623077', 'rs150041206', 'rs6763170', 'rs6765791', 'rs3942473', 'rs1986917',…	140	4.253561247902983e-09	4.129999999999963e-16	0.15384615384615385	-0.047898669199615884	0.4234951998786869	0.8274253803804881	-1.093008654291994	-0.3947518947629908	-0.3663271134749761	0.28088839750302186	0.4722715144229012	2.8757255770116834	-0.6726688329813179	-6.0749841090867935	1.4695783036171188	-8.134688175896859	Both
rs139700591	128751318	3	386	128820874.0	128933441.0	6.8799999999999986e-09	3	['rs76367571', 'rs75585315', 'rs79496152']	3	6.879578938192463e-09	1.079999999999992e-10	0.07692307692307693	1.8891256068254487	6.455306634091697	5.06194534859056	-0.5565879333622632	-0.8785653317213531	3.1909618555569517	1.470619675134872	0.1573030711058958	-0.49189722518235496	-0.2876456464900813	-1.085902795499692	-0.8370330338049863	-0.36809955860805377	Both
rs114714860	41841413	3	331	41708558.0	42031094.0	9.39e-09	822	['rs9828278', 'rs6599167', 'rs6599168', 'rs6771928', 'rs6763508', 'rs6809328', 'rs6794074', 'rs6794211', 'rs6781529', 'rs9848754', 'rs4616614', 'rs4408846', 'rs1025646', '3:41712930:A:AT', 'rs6807015', 'rs9847006', 'rs9869282', 'rs61744388', 'rs61744385', '3:41715849:A:AT', 'rs9866759', 'rs17060938', 'rs9852303', 'rs3890604', 'rs1125203', 'rs2371623', 'rs9825741', '3:41720425:T:TA', 'rs9863915', …	633	9.394734442151387e-09	8.613906883869195e-11	0.23076923076923078	2.2543902478203077	0.8479094563309186	2.8788976462006555	6.379503563048472	5.682791330292918	-1.0760477278066691	1.0805945604415101	-2.2445845533272677	6.489469628021051	1.4860629293862624	-0.8977214269429579	1.3847136850572772	-1.6166461760458422	Both
rs184570207	62781464	3	343	62721946.0	62800828.0	1.03e-08	13	['rs367786009', 'rs377629967']	2	1.0336716817607219e-08	0.03658899999999998	0.0	0.9179691826835258	-0.03437138681349048	1.3355114815468303	-2.090320711376515	-0.3641325921782955	0.2394985766783701	0.2778584766349995	-0.6011891654207839	0.15903791768993114	-1.6504154170290335	0.242963078014156	-0.9019583370991832	0.7411491686078555	Joint only
rs147314145	128897270	3	386	128771047.0	128901161.0	1.98e-08	4	['rs150983298', 'rs35214740', 'rs67145862', 'rs76439060']	4	1.982194891779099e-08	2.4999999999999967e-07	0.0	-2.4190757396347857	5.15770131219888	4.351839623715983	-1.2726169524549942	-0.7201591696816924	-1.2352055883070476	-1.6103704850376488	-1.5606557378960757	-0.3755977012297687	-0.2891442401349813	0.7859769348628217	0.882608193682699	0.4964938859079761	Joint only
rs3181038	46379308	3	334	46131332.0	46472487.0	2.11e-08	388	['rs13085367', 'rs2036297', 'rs13063635', 'rs71327027', 'rs6774742', 'rs78380307', 'rs6789386', 'rs17282238', 'rs6789719', '3:46134902:A:ATTGTTT', 'rs13068572', 'rs4443214', 'rs4493469', 'rs10510748', 'rs17282391', 'rs10510749', 'rs13089543', 'rs13089544', 'rs13083881', 'rs13084175', 'rs13083914', 'rs13084057', 'rs7631551', 'rs17216717', 'rs13075836', 'rs13096325', 'rs13097340', 'rs35754688', 'rs…	336	2.1147575662362333e-08	1.1020155568398032e-06	0.0	0.27628755184002285	1.6193498928838483	3.3073448350019983	-0.19572306180844293	-0.9324614826833199	-4.872487992925289	0.4728634706337514	1.4846210103940907	-1.6884971945260268	-0.8337924791429027	0.8795470498204159	-0.658316838551494	1.627766767648167	Joint only
rs13066537	12280669	3	310	12274840.0	12357908.0	2.45e-08	191	['rs2972166', 'rs2960421', 'rs2920503', 'rs17029006', 'rs2960422', 'rs2920505', 'rs2920504', 'rs6809631', 'rs12629497', '3:12307505:T:TAG', 'rs12485478', 'rs11719186', 'rs11719187', 'rs11715016', 'rs11715073', 'rs10865710', 'rs12633551', 'rs2881479', '3:12326385:C:CAA', 'rs12496005', 'rs76608844', 'rs79644791', 'rs17036314', 'rs10510417', 'rs4518111', '3:12341816:G:GA', 'rs73134740', 'rs12497191'…	31	2.4465361775564404e-08	0.00021173504701794304	0.0	1.9657326884345856	-2.369810517579628	-2.9053431414944324	1.6650430175085416	1.3367579542269084	1.1615308596897806	-0.6379849697601104	3.70458745749574	0.1844949002264146	1.946474828143624	1.7323517506389785	-2.016636247497124	3.4087031345201813	Joint only
rs77081474	142575792	3	394	142575036.0	142625138.0	3.09e-08	77	['3:142575036:T:TA', 'rs73240323', 'rs9858204', '3:142583239:T:TA', 'rs55994893', 'rs56397702', 'rs73240328', 'rs28365824', 'rs73228752', '3:142599750:T:TTTTA', 'rs73228757', 'rs73228758', 'rs73228759', 'rs9813377', 'rs7647212', 'rs7647497', '3:142603769:C:CAA', 'rs9844137', 'rs73228762', 'rs6440095', 'rs9816128', 'rs9816275', 'rs7633021', '3:142609435:A:AC', 'rs9826463', 'rs56383228', 'rs6440096…	49	3.088764132824484e-08	6.840000000000026e-08	0.0	-2.5894119711274795	-0.034467949184537834	-2.9877927863968425	-2.4142878817473585	-3.0200895003678587	0.7746863817301235	-1.314476206544045	1.1185035293628691	0.6418385755044939	-0.09534348993008017	-5.36311255194137	-1.5709210002045648	-5.395324029140659	Joint only
rs11720098	72346419	3	351	72342799.0	72351544.0	4.26e-08	24	['rs11128263', 'rs11128264', 'rs4677148', 'rs9832740', 'rs9815886', 'rs4677150', 'rs4677151', 'rs9815599', 'rs56251132', 'rs9859562', 'rs11708187', 'rs9821691', 'rs9809116', 'rs11717301', 'rs9870681', 'rs9832502', 'rs9832668', 'rs4676872', 'rs4676873', 'rs75216331', 'rs6792408', 'rs12497693']	22	4.257316592054135e-08	1.3699999999999966e-06	0.0	-2.3210897587904733	0.8850363992552651	-1.0652672690982286	-1.835430013856056	-1.6944858409491457	-4.829320134673641	-0.22254326108930012	-3.9759461091298136	-1.8489779273358504	0.14071765146413487	-0.2090899756889857	1.6235635032580549	-1.3539855118882909	Joint only
rs218238	54528857	4	474	54394764.0	54550146.0	4.339999999999996e-222	112	['rs56081664', 'rs1507970', 'rs71597875', 'rs7663358', 'rs1911682', 'rs7660076', 'rs1966783', 'rs12508075', 'rs11721502', 'rs1396066', 'rs985566', 'rs7678278', 'rs6811102', 'rs10517334', 'rs11724169', '4:54445527:T:TA', 'rs17749557', 'rs7660758', 'rs11731032', 'rs6817537', 'rs4864513', 'rs13151623', 'rs13141227', 'rs1507964', 'rs140204309', 'rs13106505', 'rs138173925', 'rs67276523', 'rs7682962', …	112	4.3378001366696834e-222	1.1322455613948279e-162	0.46153846153846156	6.231343981993781	-1.0429080828743498	1.8738236423611985	-11.89071810602718	-10.191899955322171	3.638951101502881	5.023803332544363	4.971852029787775	-25.38687779211972	-0.7378485791586503	25.29114200284055	4.301187099585445	27.17958702742318	Both
rs12501199	54523556	4	474	54426293.0	54527328.0	2.2399999999999998e-62	60	['rs80326961', '4:54434753:C:CG', 'rs6846679', 'rs74995354', 'rs17749587', 'rs12503189', 'rs6843946', 'rs4864892', 'rs59138935', 'rs12644772', 'rs17750246', 'rs59301527', 'rs12646639', 'rs2412586', 'rs2412587', 'rs4241985', 'rs61219582', 'rs11723766', 'rs11736561', 'rs73234219', 'rs12504666', 'rs17693793', 'rs11734754', 'rs17750454', 'rs7667235', 'rs7696183', 'rs7655524', 'rs11723914', 'rs1507953…	43	2.2449186085776793e-62	8.959999999999915e-50	0.38461538461538464	-3.37805680205288	-0.8455389414710535	-1.2008535891256933	7.0953762941007765	5.769303148387622	-2.8655389931231405	-3.650235483475417	-2.0434794462112764	14.121491936919115	0.5573343656864745	-14.35987023047904	-3.62141153382608	-14.833026817714064	Both
rs80079941	110027510	4	511	109904785.0	110066499.0	2.6699999999999994e-60	163	['rs79517262', 'rs17040989', 'rs77218246', 'rs79031681', 'rs80056289', 'rs78483015', 'rs148037985', 'rs74673996', '4:109907871:T:TA', 'rs75064166', 'rs17040990', 'rs3756264', 'rs11568853', '4:109913781:T:TG', '4:109914282:T:TG', 'rs1860131', 'rs2282782', 'rs76740618', 'rs2237043', 'rs17041036', 'rs62327604', 'rs75872046', 'rs75663890', 'rs74491235', 'rs76469933', 'rs2298980', 'rs78642509', 'rs228…	160	2.6659144106177976e-60	9.159699272020952e-48	0.38461538461538464	-7.138197575731155	-4.298536015949221	-1.5545106641132769	-1.6636514488102834	0.12980066505281468	-6.794097529205918	-1.991857895084402	-14.519181822887015	1.3735870803954726	-5.5227868760222405	-3.613213892380033	5.070050851995196	-6.624593693477262	Both
rs143552023	54550216	4	474	54555059.0	54558488.0	5.149999999999998e-41	5	['rs28547503', 'rs218278', 'rs218280', 'rs218281', 'rs218282']	5	5.150767468960604e-41	1.769999999999981e-34	0.23076923076923078	2.342851466306872	-1.2751504374151341	-0.3060546974835039	-4.986132209781898	-4.451430854695786	2.273783612935056	2.4487321812004947	1.1976225325615777	-11.63676135634168	-1.8936536297961184	11.14238732036429	2.2145931881459333	12.24576508610574	Both
rs56269343	109968699	4	511	109968695.0	109983346.0	9.709999999999994e-41	40	['rs55653562', 'rs2255355', 'rs6825106']	3	9.705180715744472e-41	1.3499999999999865e-32	0.3076923076923077	-5.96676740036563	-3.380705456047786	-0.8619264369238225	-2.241897463853934	-0.4847707125416458	-5.75103261447082	-1.5984628808918586	-11.88900828402024	0.5415493386329494	-4.780338834017206	-3.2157590839402483	4.0073647550616815	-5.669757233382957	Both
rs72652928	74087882	4	489	74014517.0	74178972.0	7.449999999999999e-39	48	['rs2195545', 'rs422140', 'rs352052', 'rs149161', 'rs2115694', 'rs6837786', 'rs370655', 'rs352041', 'rs10019219', 'rs10017143', 'rs1435517', 'rs10938106', '4:74060792:T:TA', 'rs16850400', '4:74062208:G:GT', 'rs16850408', 'rs7684973', 'rs61688633', 'rs12649753', '4:74077773:C:CT', 'rs13128896', 'rs11733208', 'rs13124617', 'rs1371794', 'rs518867', 'rs546829', 'rs882638', 'rs1837559', 'rs11725704', …	48	7.45381252784566e-39	1.0070906425493457e-36	0.15384615384615385	-12.658258180572595	-1.7889997898080467	-1.2334416194207345	-1.0194200209497355	-1.33539714062826	-4.176753204863485	-11.95750758166442	0.026603395120990084	-1.5665188784563124	-2.0714364176459665	-1.856737475375764	-0.38330363832051495	-0.7720366177101357	Both
rs4370206	54530253	4	474	54358095.0	54561072.0	3.62e-38	93	['rs74514940', 'rs1389000', 'rs28412473', 'rs62299457', 'rs58829178', 'rs58851839', 'rs2412565', 'rs2166021', 'rs73155443', 'rs75431048', 'rs7697680', 'rs11938369', 'rs4572929', 'rs11947319', 'rs1492770', 'rs6812505', '4:54380430:C:CTTTCTTTTCTT', '4:54380435:T:TTTTC', 'rs1845053', 'rs73820735', 'rs73820736', 'rs11934334', 'rs17084241', 'rs1562059', 'rs4479767', 'rs11939940', 'rs73820740', 'rs7382…	93	3.624242672493408e-38	1.8400000000000157e-35	0.23076923076923078	1.9745256834936968	0.7410287640699896	0.3608909087785217	-3.895986094770072	-3.5329179544618	1.9541033161963213	2.3421306809556293	4.005066640006505	-10.105929674641171	1.6828610152854837	11.323834558219914	1.7351795923880895	12.428080316809778	Both
rs1806559	82622126	4	495	82561838.0	82711906.0	6.22e-27	337	['rs28504380', 'rs35866205', '4:82562849:T:TTTTTTCTTTTTC', 'rs112811559', 'rs56002623', 'rs7694399', '4:82564684:C:CCTTTTTTTTTTT', 'rs4693034', 'rs11099540', 'rs12643485', 'rs28600031', 'rs28709645', 'rs4693037', 'rs28687078', 'rs28625087', '4:82572878:A:AT', 'rs28534473', 'rs28854848', 'rs112362991', 'rs4693038', 'rs4693459', 'rs66521273', 'rs7682640', 'rs28742932', 'rs34736496', 'rs6820842', 'r…	331	6.2211875518798906e-27	7.83456031932197e-20	0.23076923076923078	-9.11544869424527	-4.015246394855389	-5.36240430376267	-0.3773516662231435	0.24141790153093484	-9.104325106161255	-2.8591581007115767	-1.1894306822980258	0.3605001412432489	-8.469263251184579	1.689245957596852	1.8124801743298136	0.8051458302826677	Both
rs6852997	56946599	4	476	56832133.0	57050960.0	9.95e-27	217	['rs10030688', 'rs7690976', 'rs28521300', 'rs1679072', 'rs1679071', 'rs1708765', 'rs704637', 'rs781562', 'rs781561', 'rs59708338', 'rs62308104', 'rs4412049', 'rs144667610', '4:56862152:A:AC', 'rs62308105', '4:56862796:C:CAT', 'rs59713092', 'rs73165958', 'rs78643778', 'rs58548607', 'rs60796028', 'rs67043033', 'rs73165962', 'rs73165963', 'rs56162812', '4:56875167:C:CA', 'rs4560473', 'rs10017024', '…	192	9.9514174103191e-27	8.622990559402002e-25	0.15384615384615385	-6.190902519925372	-3.5303808088245643	-2.0418870622258107	0.09206714250055982	-0.10866240110940872	-2.4684931557235608	-1.1412722790606362	-10.280554669981763	-2.301448314280252	-3.847221724646269	1.531146680393524	-3.6168455063899096	4.206010311722346	Both
4:7043343:T:TGCGGCG	7043343	4	439	6911980.0	7081836.0	1.4800000000000002e-25	223	['rs4432749', 'rs7688690', 'rs4234787', 'rs28601619', 'rs10937762', 'rs10804990', 'rs7668673', 'rs10937763', 'rs4689558', 'rs7657702', 'rs13435015', 'rs34760356', 'rs10012305', 'rs62291136', 'rs7689337', 'rs6446550', 'rs6446551', 'rs6446552', 'rs41516949', 'rs57881179', 'rs3216948', 'rs34023958', 'rs10019900', 'rs4608812', 'rs11942739', 'rs9291121', 'rs6852468', 'rs11732389', 'rs4689055', 'rs9291…	219	1.4814389359654287e-25	8.037968007230801e-18	0.15384615384615385	-3.7839533045426896	-4.814362478594899	-1.2158153000650007	-0.9761259583590524	-1.032344425271253	-7.131743577860683	-1.8285758637549232	-8.599048550471503	0.7909924031339155	-0.31948339285406896	-3.0185898209380864	-0.8665462046674364	-3.8554394153249567	Both
4:87050231:A:AAGG	87050231	4	497	86802459.0	87238988.0	2.5899999999999996e-24	289	['rs9307026', 'rs55670248', 'rs17694112', 'rs76149294', 'rs11930396', '4:86810349:A:AT', '4:86810459:A:AATT', 'rs2287147', 'rs72665795', 'rs7658220', '4:86821441:C:CA', 'rs4693152', 'rs7688019', '4:86832590:C:CAA', 'rs10050311', 'rs7678571', '4:86835932:T:TC', 'rs6820439', 'rs6531935', 'rs55795886', 'rs10021790', 'rs2594283', 'rs17012132', 'rs55889191', 'rs112077450', 'rs56062410', 'rs55698195', …	270	2.58991128129989e-24	2.67030403450191e-14	0.15384615384615385	3.989645646786727	-3.5823178517198966	3.9596547425973583	-2.0423881126242227	-2.087948960683341	3.1934383999343523	5.436041511932741	4.455537262830727	2.0450851763685662	-2.5598207334339365	-7.389811507032281	-1.5510241194901777	-7.613374598660965	Both
rs2083926	54459428	4	474	54359765.0	54481445.0	2.7100000000000004e-19	36	['rs62299453', 'rs2279558', 'rs13123307', 'rs13144439', 'rs13127019', 'rs62297775', 'rs17084297', '4:54408182:C:CT', 'rs34500879', 'rs2120498', 'rs62297807', 'rs56248245', 'rs13129356', 'rs34724519', 'rs62297832', 'rs10434438', 'rs1553659', 'rs1125311', '4:54449943:A:AAAC', 'rs35344658', 'rs34731638', 'rs7674478', 'rs34587576', 'rs62297859', 'rs1553872098', 'rs11726358', 'rs17693577', '4:54479095…	30	2.7141051321614336e-19	7.010000000000053e-18	0.23076923076923078	1.2510177543104797	-0.1747424635352544	2.639003999186175	-3.888176913319592	-3.424911375625076	0.5007643188432482	1.581166381290304	0.07920194194264903	-8.614740806096716	-0.14468447161183287	7.672253900020863	1.559132596556454	8.535957044765485	Both
rs762861	3440284	4	436	3384588.0	3480569.0	8.57e-18	116	['rs1894442', 'rs12644442', 'rs4690090', 'rs6828057', 'rs13127597', 'rs17797467', 'rs13152128', 'rs10029047', 'rs9995777', '4:3405916:G:GC', 'rs1962767', 'rs1730769', 'rs6446740', 'rs1406675', 'rs1406674', 'rs16843157', 'rs13109976', 'rs13131192', 'rs4690093', '4:3410478:C:CT', 'rs9790656', 'rs1320763', 'rs1320762', 'rs62274930', 'rs16844301', 'rs3213506', 'rs3213507', 'rs16844307', 'rs16844309',…	101	8.572974984988597e-18	1.1341726629433443e-15	0.07692307692307693	-0.441233923695222	2.6107355404187227	-2.163608482208008	-2.219625380453772	-2.9537654397407547	-3.0089540006321265	-0.15269082965614386	8.011392046245716	0.5013861746870958	0.27496748607863314	-3.1032412910805682	-1.9862532712727248	-2.621730524909601	Both
4:83024781:C:CA	83024781	4	495	82798853.0	83068418.0	1.4300000000000002e-17	344	['rs3811792', 'rs3811793', 'rs10516679', 'rs4693513', 'rs17354301', 'rs4693514', 'rs13121179', 'rs12506023', 'rs7700236', '4:82807216:T:TA', 'rs10026671', 'rs10026872', 'rs10034593', 'rs10029355', 'rs4235052', 'rs9799752', 'rs28454365', 'rs67910905', 'rs11099553', '4:82819767:A:AT', 'rs13104805', 'rs7662992', 'rs11726087', 'rs11726118', '4:82826357:T:TTTG', 'rs13150263', 'rs4461514', 'rs57994979'…	331	1.427594655531254e-17	1.7333319898758226e-09	0.07692307692307693	-4.309262333510247	-2.252023235581304	-4.887853414305517	-4.344555187224975	-3.9120081037795003	-1.3640607135349343	-4.093027438580472	4.9831467901512285	-6.021008925342219	-1.0445244720205655	3.4776294419850426	0.4891466977336522	3.6149569366580683	Both
4:38472532:G:GA	38472532	4	465	38393800.0	38510629.0	1.58e-17	65	['rs74324870', 'rs1487618', 'rs77252256', 'rs60209359', 'rs78080079', 'rs76271469', 'rs80198677', 'rs73135957', 'rs73135959', 'rs73135963', 'rs73135968', 'rs73135971', 'rs79161095', 'rs76735627', 'rs74397441', 'rs75143581', 'rs77236558', 'rs77873801', 'rs79694517', 'rs140674551', 'rs146603124', 'rs117945590', 'rs79419475', 'rs78313726', 'rs75714015', 'rs150837570', 'rs73243398', 'rs77341226', 'rs…	62	1.579926538506085e-17	4.726362966617774e-19	0.15384615384615385	-5.585399709633812	-1.0072214872619691	-1.138834784364816	-0.7476595054099873	0.4027403889440248	-1.4013800473684823	-0.460543525362897	-2.3559451274283854	-1.299296124744883	-8.918502306541551	0.7482371630104264	2.3386672948707847	0.28656473801632776	Both
rs78053482	54399346	4	474	54373596.0	54431099.0	4.99e-17	86	['rs58422016', 'rs28428779', 'rs1822579', 'rs1907814', 'rs7675131', 'rs1353005', 'rs75803676', 'rs112376561', '4:54380831:C:CTCTT', '4:54380833:C:CTT', 'rs10866417', 'rs79677524', 'rs17691182', 'rs1562060', 'rs10034812', 'rs113245526', 'rs7659104', 'rs60750146', 'rs17691473', 'rs11723666', 'rs554250450', 'rs111582005', 'rs7663957', 'rs12503944', 'rs6817513', 'rs17691810', 'rs6824272', 'rs7686042'…	39	4.985749961595276e-17	2.301398747952006e-18	0.23076923076923078	-1.6137537243313806	-1.01708232636068	-0.8777289136053763	4.792023453464103	4.491989463419272	-1.2860111343845078	-0.8410996780980722	-0.8200590059645029	8.741448773931324	-1.308832571842058	-7.614028472364549	-0.7382804416595443	-8.34617218800428	Both
4:39032499:T:TAA	39032499	4	466	39016298.0	39257570.0	1.6599999999999999e-16	426	['rs2381347', 'rs7674862', 'rs6839956', 'rs2711970', 'rs12642359', 'rs2254075', 'rs2254212', 'rs58517946', 'rs55675497', 'rs57819604', 'rs2711976', 'rs2711977', 'rs2566094', 'rs35008079', 'rs6855379', 'rs6837251', 'rs2566097', 'rs7686415', 'rs2711981', 'rs2711982', 'rs2711983', 'rs6813885', 'rs62296099', 'rs62296100', 'rs76308346', 'rs13147482', '4:39046036:C:CT', 'rs1430363', 'rs2711963', 'rs256…	384	1.6564642365713842e-16	2.2889017045979155e-10	0.07692307692307693	3.803290692255077	-1.1806164484848745	3.581928169095048	-1.3783059310094659	-1.8892135632937557	3.4676257742444028	-0.28022239223724915	-2.153830548771748	-4.315017426333927	3.0813046917222637	5.033699563031983	-1.3036624435572923	6.340587809505577	Both
rs342454	87100348	4	497	87061724.0	87247026.0	2.0699999999999999e-16	101	['rs7660883', '4:87061855:A:ATG', 'rs3035539', 'rs28432336', 'rs11946481', 'rs72877984', 'rs28677145', 'rs11097127', 'rs869183117', 'rs3736669', 'rs17012368', 'rs2125787', '4:87076256:C:CT', 'rs9998251', 'rs236995', 'rs3775223', '4:87083662:A:ATT', 'rs236996', 'rs4693156', 'rs236984', 'rs236985', '4:87087885:C:CATT', '4:87088605:A:AT', 'rs236987', 'rs3775221', 'rs2045592', 'rs3775220', 'rs236992'…	63	2.0687782015404518e-16	1.2261563234550137e-09	0.15384615384615385	-1.2983279321367036	5.223338832945727	-1.765036436983192	6.0767854605211165	5.918456424754062	-2.0304877228994247	-2.567950731269661	-1.776361331539352	3.674742246714576	1.7096236770610902	4.630603151311472	1.1412756066918277	4.185621492486366	Both
rs75643591	74105845	4	489	73888342.0	74335503.0	2.9699999999999997e-15	3	['rs142542018', 'rs77737974', 'rs139573432']	3	2.9735573688144795e-15	2.2999999999999787e-16	0.15384615384615385	8.205308251442416	-0.7676283745867962	-0.1567498475041643	-0.9593131752783784	-0.6740209414099589	1.7133019708956456	7.561646111965665	0.6459727550082917	-1.243615795377047	-0.7101389091608082	0.38720830809314094	0.459367893794314	0.11705433030307545	Both
4:109916747:G:GT	109916747	4	511	109888131.0	110039909.0	5.3e-15	64	['rs7681517', 'rs11098051', 'rs6855847', 'rs10021157', 'rs4444903', 'rs2298979', 'rs2237040', 'rs12640600', 'rs2881559', 'rs12510173', 'rs12503113', 'rs12506702', 'rs10025078', 'rs10025276', 'rs882405', 'rs3796948', 'rs2347137', 'rs12649348', 'rs10017564', 'rs6533482', '4:109947179:G:GA', 'rs2282784', 'rs3796944', 'rs2298983', 'rs929446', 'rs2190907', 'rs1860129', 'rs6533483', 'rs2298989', 'rs229…	49	5.303124321776359e-15	5.404808167721925e-10	0.07692307692307693	2.389303463156769	2.612255888421396	0.08421691516221519	0.8050130136531822	-0.5304938836228252	1.992507438125284	-0.5042220574508507	6.2068763738529205	-1.4841281929055623	3.7795332525402086	3.9528092286564585	-1.987989633936169	5.27456354896211	Both
rs62334652	144119846	4	535	144104657.0	144162993.0	1.24e-14	74	['rs11723371', 'rs6857262', 'rs4350961', 'rs13143530', 'rs13125760', 'rs4425323', 'rs11100830', 'rs6857303', 'rs6537255', 'rs12505498', 'rs62334651', 'rs6856326', 'rs13107492', 'rs45468202', 'rs4465992', 'rs7693383', 'rs7665923', 'rs7694713', 'rs4835578', 'rs4450876', 'rs4337688', 'rs13142547', 'rs4565031', 'rs36182035', 'rs36147624', '4:144124141:T:TTAAG', 'rs4286473', 'rs4287959', 'rs28556782',…	74	1.2403522425310547e-14	2.73972596062848e-09	0.07692307692307693	-5.428811477379331	-1.6861143348465202	-2.9152145780936354	4.284977273969639	3.7782064807732145	-1.974008561400712	-0.7247000753154735	-3.3935714026931105	5.946478443225744	-4.30595821140031	-3.536040576269164	-0.6177678452123461	-3.9821677535922704	Both
rs2908490	54560549	4	474	54560394.0	54560451.0	1.39e-14	3	['rs2537872', 'rs2703489']	2	1.3945142584401874e-14	2.950000000000003e-16	0.23076923076923078	0.21865346668634544	1.8010944142725258	-0.9647321256484896	3.508878751984468	3.0113370076208783	-0.235199363494066	-0.06306844688361374	-0.9834683194990732	7.396329842881423	0.2139231333397965	-7.8409922590397025	-2.44705214368231	-8.175353368755827	Both
rs80238141	48659268	4	472	48411494.0	48898380.0	4.98e-13	181	['rs6447634', 'rs13115295', 'rs13148849', 'rs2291474', '4:48435369:G:GA', 'rs12503644', 'rs1565220', 'rs4346719', 'rs56135028', 'rs34975258', 'rs2129965', 'rs2353315', 'rs6838613', 'rs7678379', '4:48479187:C:CCATGCCTA', 'rs992423', 'rs6447640', 'rs7697851', 'rs6836632', 'rs35118024', 'rs11945562', 'rs6829716', 'rs7654770', 'rs6829144', 'rs74929644', 'rs79858408', 'rs62311296', 'rs10031777', 'rs10…	176	4.981229232802264e-13	1.019999999999985e-15	0.07692307692307693	1.5850190767785082	1.7310827866547345	-1.2769468848742098	1.1301500573727632	1.1821731602358212	-0.05132443179529575	0.04464157953813234	-8.024428111775903	0.12690827133486762	0.785367722055369	2.221560822402577	0.288010109689029	2.6976062192475583	Both
rs13140105	87256318	4	497	87229517.0	87380254.0	1.54e-12	223	['rs10028892', 'rs4469030', '4:87236663:C:CTT', 'rs10000324', 'rs4331742', 'rs4583723', 'rs11929874', 'rs4345139', 'rs7688657', 'rs6531965', 'rs4352444', 'rs7671837', 'rs6531966', 'rs145850214', 'rs13151329', '4:87246258:G:GTTT', 'rs35695729', '4:87246273:T:TA', 'rs9790615', '4:87247409:C:CT', 'rs28776497', 'rs67927896', 'rs62305669', 'rs67373430', 'rs7656630', 'rs10001545', 'rs28439498', 'rs2866…	154	1.5402411245254156e-12	8.938608648042806e-13	0.07692307692307693	-0.01108971973608553	-2.2871385605238634	-0.3045525381526089	-4.741873499025544	-4.7499374281415445	1.0631053050044568	1.5185426135194604	7.1459338711136615	-2.4023780941382884	-0.37237238827457453	-4.179806714863835	-1.4176446095405884	-4.15632440000891	Both
rs74991610	110064148	4	511	110032462.0	110068563.0	4.62e-12	38	['rs74693082', 'rs78610984', 'rs200600528', 'rs17041278', 'rs17041284', 'rs7665258', 'rs76218415', 'rs17041301', 'rs17041304', 'rs17041309', 'rs74989581', 'rs10452184', 'rs12500286', 'rs16997129']	14	4.618227327228472e-12	1.0894851517777804e-12	0.07692307692307693	-2.623530719989968	-3.508430418965286	-2.677786407899429	-2.8859281126359035	-1.7566280434219528	-2.8637835316822486	-0.39540912471465095	-7.118701571700488	-1.610281971596592	-1.8418262754841224	0.3792436192505433	3.20242888139185	-1.5635702305305916	Both
rs33998787	38714077	4	466	38619921.0	38750131.0	5.21e-12	101	['rs337619', 'rs337622', 'rs6531654', 'rs337629', 'rs2381199', 'rs337604', 'rs337603', 'rs337623', 'rs33981887', 'rs337612', 'rs337613', 'rs7686818', 'rs4833085', 'rs4240247', 'rs729063', 'rs7147', 'rs5029114', 'rs11724090', 'rs11725940', 'rs13132956', 'rs13131593', '4:38710187:G:GA', '4:38715900:G:GT', 'rs11731485', 'rs10018679', 'rs10018687', 'rs10010973', 'rs11096954', 'rs12504547', 'rs1172963…	36	5.205211789382616e-12	8.323797644185143e-13	0.07692307692307693	-3.2618557887363164	-0.3985829228588838	1.4674554024109403	1.998370526943308	1.7026350432205997	0.3184617073662456	-0.3643791427928848	-0.8297388250294495	2.1988628582541754	-7.155714902356945	-0.8174763115909536	-0.7738525379692772	-0.1780207131072562	Both
rs6446974	74012178	4	489	73997135.0	74021316.0	9.539999999999999e-12	3	['rs3775488', 'rs1121107', 'rs6840660']	3	9.542008773376537e-12	3.3200000000000005e-13	0.15384615384615385	-7.28073755635978	-1.819238837605567	-0.07855573126899575	-0.5719674893418975	-0.9289750820948652	-2.4861045969924347	-6.580775748309172	-0.1290728561163484	-1.1411464122220214	-1.934603257411651	-2.2165186799946546	-2.176471801182757	-0.5705082915475407	Both
rs2071700	3500576	4	436	3467614.0	3528567.0	1.74e-11	118	['rs10937926', 'rs10937927', 'rs62275880', 'rs62275881', '4:3468329:A:AGT', 'rs200506510', 'rs11947277', 'rs146928945', 'rs116334007', 'rs530579837', 'rs184901863', 'rs2699424', '4:3477071:C:CCTCA', 'rs2699428', 'rs4690104', 'rs6855656', 'rs56391423', 'rs57587560', 'rs2699434', 'rs2699435', 'rs2006171', 'rs2699437', 'rs2239737', 'rs2248687', '4:3491407:C:CTTCCTTCT', '4:3492722:A:AC', 'rs34564851'…	65	1.7395334647018944e-11	5.083701776537322e-12	0.07692307692307693	2.464906870052243	3.7262823665027502	-0.08731159522693614	-1.8627164305947463	-2.4404371659746373	2.3889643510430543	0.2818139646679592	6.9032194070649116	0.2725066766394782	1.8577764171442213	-2.261246121366121	-1.0371860290055703	-3.3939581591277794	Both
rs10011242	52173351	4	473	51987273.0	52217641.0	2.0699999999999997e-11	122	['rs78156284', 'rs34424694', 'rs12648674', 'rs77808515', 'rs201218587', 'rs2253193', 'rs2613115', 'rs35269664', 'rs7434485', 'rs17657770', 'rs28711591', '4:52077244:T:TTCCCTCCA', '4:52077248:C:CTCCA', 'rs10001290', 'rs28655348', 'rs35414474', 'rs17611952', 'rs10020253', 'rs13118571', 'rs10020350', 'rs9997080', 'rs36071645', 'rs10019832', 'rs76575057', 'rs10026620', 'rs10028685', 'rs10011990', 'rs…	115	2.0691221044838655e-11	2.0039845743919949e-13	0.07692307692307693	1.4810690927758092	1.8304111431680101	-1.477089093517466	1.856171563947526	1.8494048321144267	-0.1193658573992914	-0.19662179608542985	-7.348530023289727	1.0002456094628522	0.7513814928402506	2.56104102895438	1.1849602116066853	2.5594612142149487	Both
rs4693039	82576874	4	495	82564570.0	82588316.0	3.42e-11	19	['rs4693458', '4:82565640:T:TGGGGGC', 'rs10001240', 'rs7693387', 'rs10022497', '4:82572197:C:CA', 'rs9307805', 'rs142535758', 'rs9307807', 'rs6535357', 'rs2868381', 'rs10030275', 'rs1039667']	13	3.42328856585542e-11	5.26875004843919e-09	0.07692307692307693	3.309408461426172	1.9901451091089783	2.967541444694449	-1.164505408570673	-2.5581377127359812	5.838453760859939	-0.024265789679974083	-0.6316714482102436	-2.107971729266334	3.387180821490849	0.7663258417162443	-1.8167140706915008	0.7558324127720839	Both
4:39307735:C:CA	39307735	4	466	39184735.0	39423628.0	3.8e-11	307	['rs35937374', 'rs34070258', 'rs35391082', 'rs4974990', 'rs13123150', 'rs13129322', 'rs56153210', '4:39202691:T:TA', 'rs6840578', 'rs12504524', 'rs4974995', '4:39220528:C:CT', 'rs9997015', 'rs4974996', 'rs1026235', 'rs2060805', 'rs7666632', 'rs10010352', 'rs4450938', 'rs56009503', 'rs7687651', '4:39243147:A:AC', 'rs61691409', 'rs112227581', 'rs35720656', 'rs4561935', 'rs4974932', 'rs183564473', '…	264	3.8043548322137145e-11	6.585420274900495e-17	0.15384615384615385	0.6043329854297621	-0.4989506516069535	0.042280810126071	-1.0721714939754547	-1.6354414801090411	-0.3437211043345744	-0.7891770595059603	-0.9365758754503156	-4.910349732919569	-0.30018311753660826	7.233131362920432	-0.4646852728825407	8.354242020770835	Both
rs9995319	121849522	4	520	121745702.0	121920541.0	9.100000000000001e-11	216	['rs10028375', 'rs6828650', 'rs4516738', 'rs4361412', 'rs4455438', 'rs13113421', 'rs13114801', 'rs7676867', 'rs7698889', 'rs7699289', 'rs13128434', 'rs13104233', 'rs4833769', 'rs6822155', 'rs13142144', 'rs4833770', 'rs4315813', 'rs9995322', 'rs10212738', 'rs11098640', 'rs11098641', 'rs10020581', 'rs9998385', 'rs10012775', 'rs10001092', 'rs11934307', 'rs10001697', 'rs28615388', 'rs28394772', 'rs68…	123	9.099761106254738e-11	9.062587708966775e-14	0.15384615384615385	0.6848667780058204	2.2282129705514984	3.4261077469059615	-0.0025971453724443453	0.3899622809531117	0.4818135950021738	-0.12675287105894728	-1.2392929067821312	-3.5250501322346115	1.8083791645649017	7.453892460039456	3.9655179514275862	6.880517063392744	Both
4:78931185:T:TTA	78931185	4	493	78703587.0	78960359.0	1.23e-10	366	['rs11728572', 'rs4472162', 'rs4472163', 'rs7672208', 'rs7699519', 'rs7677162', 'rs7694971', 'rs62308315', '4:78708837:T:TATATATATATAC', '4:78708839:T:TATATATATAC', 'rs12504639', '4:78709005:T:TA', 'rs1469290', 'rs1582759', 'rs1469289', 'rs2903578', 'rs1966537', 'rs10084949', 'rs77454139', 'rs28888538', 'rs12500540', 'rs11098324', 'rs111622132', 'rs11943548', 'rs13108988', 'rs11931947', 'rs200455…	322	1.226506522801898e-10	4.845312742804623e-11	0.15384615384615385	0.032150048622242175	-2.2278182471463626	-2.529131970807246	-0.5495880853378164	1.3416596264852294	-0.23248145563949665	-0.9876274904679152	-0.7939425272106265	-3.2709982006207894	1.3756461903833312	6.5756130049232375	2.228410219327017	5.71239704894157	Both
4:74245481:A:AT	74245481	4	489	74207092.0	74331191.0	2.75e-10	133	['rs28592249', 'rs7676371', 'rs11731340', 'rs6811214', 'rs6858809', 'rs565831', 'rs536541', 'rs7681137', 'rs7681763', 'rs1371797', 'rs7678292', 'rs58963533', 'rs488440', 'rs1371796', 'rs11724468', 'rs12500697', 'rs13142241', 'rs1246597', 'rs1265327', 'rs1246577', 'rs1964526', 'rs28695994', 'rs1246575', 'rs1246590', 'rs1460017', 'rs1246588', 'rs1246587', 'rs1246586', 'rs10433673', 'rs1246584', 'rs…	92	2.7541827486135247e-10	3.1531890259432646e-12	0.15384615384615385	6.3276574955098	-0.7828668234616178	-0.6946744657414375	-1.2618073584706166	-0.9806602896156792	1.2494700586272722	6.970721827583676	0.5825549461550101	-0.2924325821800517	-0.6860336872623033	-0.602736841027745	-0.10276076157001414	-1.3750915782583786	Both
rs117796632	109850745	4	511	109818597.0	109895512.0	2.93e-10	117	['rs7684459', 'rs78649517', 'rs4422417', 'rs77725611', 'rs77714367', 'rs77274934', 'rs13141065', '4:109823490:T:TCTTA', 'rs9993509', 'rs13109228', '4:109824191:C:CT', 'rs79268869', 'rs77876358', '4:109827590:G:GA', 'rs78475545', 'rs12510851', 'rs78094269', 'rs12513108', 'rs10022841', 'rs10020617', 'rs34717063', '4:109834647:A:AT', 'rs74504153', 'rs36101562', 'rs13150454', 'rs33938155', 'rs7818270…	70	2.933390929873145e-10	8.790000000000042e-10	0.07692307692307693	-2.086194591150315	-1.2407557294708913	0.6017072848430344	-1.3566639878446909	-0.2755040691636497	-3.3849161526615386	0.031790653872577734	-6.129962117570036	0.1573576347547123	-1.9604176033484009	-1.6541945000645568	2.902243864259188	-3.3157425115365915	Both
rs11731274	6889728	4	439	6816201.0	6891954.0	3.04e-10	48	['rs4689552', 'rs4395503', 'rs13111028', 'rs6836941', 'rs10022837', 'rs6446546', 'rs1553846630', 'rs6843804', 'rs3733606', 'rs11734099', 'rs11734132', 'rs12640189', 'rs3901368']	13	3.0420895204292493e-10	1.2500000000000202e-14	0.07692307692307693	-1.0785396435254129	0.33760085205099843	1.2761400958860067	-1.5646073689058244	-1.8253051066161192	-1.9844742131754407	-0.15839570242470327	-7.710832125802432	-2.205172387942385	-0.7939955877332814	1.6319121220779804	-0.2841218536494571	2.0909560937806986	Both
rs57233179	48332154	4	472	48110274.0	48461030.0	4.36e-10	352	['rs12640722', 'rs2704400', 'rs2661528', '4:48115033:C:CT', 'rs2704401', 'rs2940330', 'rs2262771', 'rs2661532', 'rs7680519', 'rs6819804', 'rs74513879', 'rs11941829', 'rs34990592', 'rs11733531', 'rs6858716', 'rs55683170', 'rs955691', 'rs955692', 'rs885443', 'rs10033663', 'rs9991974', '4:48135188:G:GA', '4:48135960:C:CT', 'rs1008277', '4:48137289:A:ATTAT', 'rs2071027', 'rs16861044', 'rs17470919', '…	239	4.359445438545412e-10	1.3106507111060994e-09	0.07692307692307693	2.6201636749209123	0.9853885741924864	-1.7146684343531025	1.4113826154832023	2.079582841605065	0.8154635287034152	0.20390187137466656	-6.066085873955069	0.2782990996912034	1.9511487460029229	2.0891092234781263	1.0155686894278917	1.2543284667943049	Both
rs12647895	39408562	4	466	39392695.0	39423575.0	4.77e-10	12	['4:39392695:C:CT', 'rs900563', 'rs13125967', '4:39408955:A:AC', 'rs7442271', 'rs6842549', 'rs35538052', 'rs13147477', '4:39419417:A:AT', 'rs2608846', 'rs71606165']	11	4.767424650809384e-10	7.667705517381207e-08	0.0	2.607934200215275	-0.0797620923489282	-1.7148852607470777	-1.85996610036436	-2.2057647782558543	-1.6353149042484625	1.3316231598989678	1.811708338391714	-4.455954576847142	0.6970377974194556	4.745972011276223	-1.5171603845896298	5.3747780943190016	Joint only
rs10049857	48325044	4	472	48220143.0	48504782.0	1.6899999999999995e-09	123	['rs16851721', 'rs4695360', 'rs34253217', 'rs11947838', 'rs2664020', 'rs2457410', 'rs4695363', 'rs17574833', 'rs10022525', 'rs7678145', 'rs5858114', 'rs55990756', 'rs10011558', 'rs6830515', 'rs28677107', 'rs1472968', 'rs177956', 'rs309897', 'rs10014431', 'rs10008882', 'rs28866913', 'rs28767264', 'rs869185596', 'rs10049672', 'rs10033395', 'rs112149210', '4:48330248:T:TCTGA', 'rs17609346', 'rs30987…	39	1.6884570663135759e-09	8.579164457344132e-09	0.07692307692307693	-0.4691135746878692	1.8601452207523248	2.7351159644058685	-1.9906563991317672	-1.564882120540885	0.028144829814135932	0.6474503411696175	5.7566655496918	0.6925408401441971	0.5643915980765655	-0.9857427654917644	-0.48731167854675	-1.4868849918873104	Both
rs1005761	38721088	4	466	38691319.0	38745467.0	2.48e-09	42	['rs3796536', 'rs76640612', 'rs4833087', 'rs58940025', 'rs4833089', 'rs75759745', 'rs77020931', 'rs6838883', '4:38716556:G:GA', 'rs7700054', 'rs111311168', 'rs2045770', 'rs931023', 'rs17429085', 'rs16994743', 'rs113158262', 'rs6847640']	17	2.482134743341415e-09	9.540000000000012e-06	0.0	2.3330027687534183	2.9020748128377467	-2.7316920791562804	-3.0108704141253217	-2.438386274275589	1.5408717604203628	1.0479969762845545	2.3063335832683927	-2.3187794132958324	4.427345180387942	-2.198942656392976	-0.8374761100476888	-1.97621881344644	Joint only
4:105032955:C:CA	105032955	4	508	105003942.0	105114001.0	1.28e-08	140	['rs1873361', 'rs1388039', 'rs13151691', '4:105006334:C:CA', 'rs6812663', 'rs35098345', 'rs4699146', 'rs13151168', 'rs62331087', 'rs9685064', 'rs9685079', 'rs10033455', 'rs4699147', 'rs7673961', 'rs1490589', 'rs6818511', 'rs4563500', 'rs7676227', 'rs57440313', 'rs12499100', 'rs7676563', 'rs72664194', 'rs7699743', 'rs67110330', 'rs67270572', 'rs10446711', 'rs10446712', 'rs2866763', '4:105051219:G:…	56	1.2798976381354704e-08	1.0471129435713978e-06	0.0	3.5718058165732955	3.0250443926885584	4.384043101547992	-0.05767814063486116	-0.09645025547626927	4.88257142021304	3.853464102677397	-1.861247945078708	0.90393298061133	0.2102070758975076	-2.578128228247728	-1.7274352685730143	-1.8742789132525857	Joint only
rs6854284	144038547	4	535	143797706.0	144103646.0	1.55e-08	108	['rs13126749', 'rs13103014', 'rs2323370', 'rs2323371', 'rs35366599', 'rs35393947', 'rs13111935', 'rs67683223', 'rs13122618', 'rs2458016', 'rs74467828', 'rs34850154', 'rs71612453', 'rs34128622', 'rs35571740', 'rs35201547', 'rs17019056', 'rs35095390', 'rs13149633', 'rs189280895', 'rs4302420', 'rs35696207', 'rs34617896', 'rs28406872', 'rs13118698', 'rs71612476', 'rs34998981', 'rs35639381', 'rs449196…	34	1.5474584926956198e-08	1.2454633285103663e-06	0.0	4.183387316359866	0.5339851771036583	1.6680194559009225	-3.2735017954035173	-2.26007067218402	0.8955964841367776	1.4234491600825314	1.910642455169634	-4.848264398357442	3.703369352001978	3.679780695961332	1.3285887094672444	3.6180210130616257	Joint only
rs188749510	105284065	4	508	105125999.0	105503385.0	1.65e-08	204	['rs74821742', 'rs58660920', 'rs17035289', '4:105127330:G:GA', 'rs11097881', 'rs10488913', 'rs80295186', 'rs75915297', 'rs6843555', 'rs17616993', 'rs138043989', 'rs12647922', 'rs17617028', 'rs76607729', 'rs17035311', 'rs11729069', 'rs75973876', 'rs62331150', 'rs974801', 'rs12511800', 'rs62331151', '4:105152546:G:GA', 'rs6533180', 'rs2189234', 'rs11933960', 'rs76044718', 'rs2866774', 'rs12643257',…	157	1.6540952856951144e-08	5.042455614377305e-10	0.07692307692307693	-6.217777599467329	-2.8913505717978483	-1.7314469265932662	-1.5633342754510997	-2.034022692181844	-5.4047464895153094	-3.6634366747147564	-4.97947997132846	-1.442679413737211	-1.7723453581724484	0.5262167628339456	-0.17360788791340154	0.7267451049976491	Both
rs7683854	102608899	4	507	102470118.0	102858815.0	2.33e-08	504	['rs17032683', 'rs2903281', 'rs2085549', 'rs62328536', 'rs4698856', 'rs4698857', 'rs141936164', 'rs11097786', 'rs11097787', '4:102489648:C:CAGAT', 'rs2168805', 'rs2125213', 'rs72696109', 'rs2903282', 'rs747559', 'rs6811263', 'rs6833745', 'rs72696114', 'rs28573147', 'rs980455', 'rs1553925497', '4:102500997:C:CATTG', 'rs72696119', 'rs2272676', 'rs10013613', 'rs3774933', 'rs17032705', 'rs62328541', …	437	2.3307032698653393e-08	0.0001554843341889977	0.0	1.5831611748977703	-0.2714248667506419	1.7026068469931697	0.7098716498283115	-0.025273207376003345	-3.3316038071116334	-0.0068651199598204924	0.3639726733447533	-0.9288445720472596	3.706119031951273	2.9006519225336325	-0.911552768931796	3.7821424539370185	Joint only
4:105251626:C:CTGTT	105251626	4	508	105125715.0	105487539.0	4.62e-08	106	['rs6824908', 'rs4698932', 'rs7679673', 'rs7661349', 'rs6533181', 'rs6818637', 'rs10461139', 'rs4699165', 'rs11726786', 'rs11721948', 'rs34104813', 'rs62331159', 'rs7663401', 'rs2007403', 'rs6533183', 'rs6855629', 'rs62332760', 'rs2047409', 'rs11735256', 'rs62332762', 'rs13147502', 'rs6839705', 'rs7674220', 'rs1391439', 'rs12645144', 'rs7658539', 'rs7683416', 'rs7670522', 'rs201078423', 'rs286677…	87	4.6159781267597366e-08	1.8000714082314064e-06	0.0	2.8366939322891462	2.5737173015599577	-1.2681995116541784	1.2057451840300726	1.883594710451535	2.503983989721958	4.774664446520438	-0.9631747930569986	1.0630266791092542	-2.722758381729665	-0.1782892417988717	-0.5255206294734358	-0.01484373294881371	Joint only
rs56287436	1080019	5	570	1039437.0	1116930.0	1.539999999999999e-75	60	['rs35779325', 'rs62651528', 'rs2115284', 'rs11956454', 'rs13175056', 'rs11951420', 'rs13156064', 'rs55973529', 'rs4975684', 'rs79172727', 'rs62331187', 'rs62331189', '5:1081055:G:GAGACAGAGAGAGAGAGAGAGAC', 'rs13176210', 'rs6865765', 'rs4526148', 'rs9312741', 'rs534404130', 'rs549265895', 'rs62331217', 'rs9764034', 'rs188252573', 'rs55663713', 'rs4999131', 'rs34597478', 'rs34563856', 'rs11133624',…	59	1.5417206693896845e-75	9.540000000000132e-44	0.15384615384615385	-3.962078825422024	-0.19860978343613045	0.54279348414361	2.9222611836231933	-1.8043401453141992	-1.589803964397895	-1.8471251792651249	-3.9895455722681903	-4.627000287183583	-1.127315763282938	3.5148514730017126	-13.870656216581047	12.139906696404786	Both
rs35888851	1282989	5	571	1282204.0	1296371.0	1.4499999999999993e-71	16	['rs7726159', 'rs7725218', 'rs7713218', 'rs7717443', 'rs72709458', 'rs4449583', 'rs7705526', 'rs2736100', 'rs2853677', 'rs2736099', '5:1292528:T:TA', 'rs2853672', 'rs2736098', 'rs2853669', '5:1296140:A:AG', 'rs2735940']	16	1.4499553595250467e-71	5.20788269275105e-48	0.46153846153846156	7.2289243496030915	1.3690798602629772	-0.4192763577407366	4.0841395745106	3.5731367846568443	2.4662235868035984	6.342124819711835	12.965103757888992	11.834760402821255	-0.09190508125545677	-13.688099589091813	-2.672618409709665	-14.55783816776434	Both
rs13181874	1112757	5	570	1099852.0	1120934.0	9.319999999999999e-40	17	['rs35801134', 'rs10067280', 'rs6874041', 'rs6883753', 'rs13155216', 'rs10474906', 'rs4323268', 'rs34349324', 'rs6871855', 'rs35220556', 'rs4466208', 'rs4391214', 'rs3923254', 'rs4574586', 'rs4346809', 'rs13171076', 'rs4472296']	17	9.322011561598883e-40	1.878479032994139e-23	0.15384615384615385	-3.643728666894083	0.5778008713358813	1.094238955631723	2.410136119649066	-0.8996662576395673	-0.4378450322375394	-2.323312424100912	-2.5885783552437807	-3.420034284181034	-1.4004768802803256	2.6322311170083736	-9.979267755701413	9.09280672419933	Both
rs56116444	111726150	5	641	111646643.0	111798909.0	9.3e-39	120	['rs1902801', 'rs26050', 'rs17133651', 'rs10515434', 'rs26053', 'rs56130093', 'rs73787337', 'rs27757', 'rs56403704', 'rs17133665', 'rs72798037', 'rs59738502', '5:111706657:G:GA', 'rs75316781', 'rs547014772', 'rs562288930', 'rs72798042', 'rs7713915', 'rs72798043', 'rs67968533', 'rs55833074', 'rs146239224', 'rs1213552', 'rs1213553', 'rs55783613', 'rs59732569', 'rs61505660', 'rs76897350', 'rs1195631…	118	9.297698123301118e-39	7.239999999999908e-29	0.3076923076923077	-5.314415873496534	-2.8092310016018702	-4.907169872318346	-3.916886376457727	-3.276775016656437	-1.3456481977144454	-4.79459968008677	-11.149019178946492	-7.874174478787728	0.8357030127020921	8.54192858790948	2.751020088171765	7.725975475674787	Both
5:1062680:G:GCTGGGGGGCTGGGGGACTGAGG	1062680	5	570	983221.0	1081820.0	6.72e-33	124	['rs13162464', 'rs12655257', 'rs10077590', 'rs117335274', '5:987993:G:GGAAAGAAAAGAA', 'rs117414702', 'rs13359610', 'rs6884696', 'rs28548587', 'rs117946053', 'rs117546980', 'rs13176029', 'rs4975590', '5:993887:T:TGGA', 'rs4975531', 'rs73022869', 'rs11746358', 'rs72705181', 'rs72705182', 'rs66508087', 'rs66634826', 'rs67661001', 'rs67821736', 'rs67143961', 'rs4975586', 'rs4975585', 'rs112940206', '…	84	6.723071554984579e-33	1.3900215697425745e-29	0.15384615384615385	-1.1343994230605814	0.5063198857292184	-0.5106354291919346	2.3504063252227256	-1.5184755157176568	0.6624247519051039	-0.3115826920332315	0.7026120361137808	-1.4834330853480673	-0.1643897838273646	-0.27349680285622696	-11.294937973159012	6.567609289049853	Both
rs117229814	1111573	5	570	1102210.0	1119718.0	6.7500000000000014e-31	9	['rs76351838', 'rs117149128', 'rs74490548', 'rs80038042', 'rs78723526', 'rs56031640', 'rs4495220', 'rs76864646']	8	6.7481440955590365e-31	8.754210523318502e-22	0.15384615384615385	3.9123132312039712	0.21178053918731768	0.13823984707042555	-2.670818813211468	0.7841503269847095	1.4449052425450288	1.1344645429678564	1.7638356811484823	1.800394999910866	2.2469966479365007	-1.5329479962883144	9.590637870798512	-7.451027324045605	Both
rs2245460	132612834	5	655	132491161.0	132665459.0	8.37e-31	145	['rs2549008', 'rs2548994', 'rs2706389', 'rs7736328', 'rs4546372', 'rs4705953', 'rs4705863', 'rs2706390', 'rs4705864', '5:132506873:A:AAAT', '5:132507497:G:GA', 'rs2706391', 'rs2706392', 'rs10040272', '5:132520839:T:TA', 'rs2548989', 'rs2548991', 'rs4143832', 'rs763595', 'rs72797338', 'rs72797340', 'rs17690122', 'rs2069812', 'rs2706401', 'rs2522411', 'rs2078392', 'rs2078387', 'rs2078386', 'rs12652…	144	8.365356014399496e-31	9.952085809236026e-33	0.07692307692307693	-0.27879006151643426	2.1982537428498827	11.914449886133244	-2.154751314169091	-2.523936725160811	-1.2849975278640124	-1.9196983141867217	-1.5890352322669161	-2.7414296029405523	-0.032297939600675535	-0.5266876853797365	-1.9643473046540727	0.8726974666450129	Both
rs155433	72843837	5	617	72605471.0	73084411.0	5.02e-27	419	['rs35240071', 'rs35376789', 'rs17590803', 'rs35993287', 'rs62360622', 'rs34231348', 'rs34920866', 'rs3933495', 'rs35886942', 'rs34419510', 'rs35862678', 'rs17590845', 'rs17164408', 'rs16900128', 'rs17628916', 'rs17590866', '5:72612827:T:TG', 'rs34098501', 'rs34402563', 'rs35187154', 'rs35187017', '5:72615786:A:AG', '5:72615878:C:CGTGTGTGT', 'rs2879162', 'rs62360631', 'rs9689442', 'rs17164409', '…	418	5.022524347770982e-27	2.3190817184791266e-11	0.23076923076923078	1.787473448303916	2.1053709975407324	0.8501176571468015	-3.946578566039888	-5.963453416154724	-1.2840015253485757	1.022871518140728	-6.684377578388959	-4.687974710531441	-0.2915389433707433	-1.449227986679867	-6.384500666428957	2.7532452745737546	Both
5:154658419:T:TC	154658419	5	669	154644484.0	154693582.0	9.549999999999999e-27	71	['rs35018839', '5:154645114:G:GACTCC', 'rs34165383', 'rs71590142', 'rs74417235', 'rs138118674', 'rs10588980', 'rs35788208', '5:154654766:C:CAAAAAAAAAAAACA', '5:154654767:A:AAAAAAAAAAAAC', 'rs35998524', 'rs13166977', 'rs13167587', '5:154660744:A:AT', 'rs71590147', 'rs71590148', 'rs13181968', 'rs13182381', 'rs10463340', 'rs1361489226', 'rs34035538', 'rs112875742', 'rs35751355', 'rs71590149', 'rs131…	35	9.546955397803542e-27	9.583731983718647e-35	0.23076923076923078	-0.22511085394400995	-0.9400565210706958	0.43553428633647373	-0.2365804641630291	2.3036822295592545	0.9385333141763466	0.3793710896751599	-1.1789324899212514	-4.509808573145083	-2.022102513534892	12.295436785464746	8.109643613030052	9.130496439113372	Both
5:160197779:G:GC	160197779	5	673	159989433.0	160227300.0	4.9e-23	180	['rs77245051', 'rs4921246', 'rs4921247', 'rs77607901', 'rs77405633', 'rs60144745', 'rs2271945', '5:160009597:C:CATAA', 'rs75749943', 'rs1568398', 'rs76521567', 'rs74824220', 'rs17057337', 'rs2176830', 'rs2139575', 'rs80244178', 'rs59547080', 'rs75551795', 'rs78969066', 'rs77565130', '5:160029466:A:AC', '5:160032880:A:AT', 'rs73309345', 'rs77012002', '5:160035949:A:AG', 'rs4921250', 'rs2271944', '…	149	4.898924176734609e-23	1.2403064561630696e-29	0.07692307692307693	-1.468535742684051	1.2812528557762215	-0.7838200255331754	-0.7966850462552588	-0.750130248484827	-0.6274492999539354	-2.7513072267514262	-11.304945854173365	-1.9200279197523369	1.45801294836176	1.9561984968626287	-0.3248230942928228	2.245265801617092	Both
rs77328955	61427327	5	612	61247268.0	61562643.0	9.66e-22	22	['rs78949775', 'rs4352559', 'rs7443842', 'rs77132701', 'rs11954859', 'rs76811816', 'rs182728817', 'rs150506902', 'rs74736625', 'rs75686262', 'rs79793234', 'rs149262078', 'rs10223052', 'rs12655178', 'rs150334703', 'rs79988488', 'rs1550816', 'rs16892408', 'rs16892410', 'rs13189938', 'rs16892459']	21	9.65923982637834e-22	4.449999999999959e-22	0.07692307692307693	4.0505380463101535	2.8569004409932512	0.8776991608713368	4.1057529580917045	3.4455018810369533	3.4905651925082446	1.3294486390709102	9.660198699645882	5.258798076876608	0.7857618852787399	-2.8933963920816046	1.0012395707386594	-3.923422105337379	Both
rs11738271	1124863	5	570	1127203.0	1160970.0	2.4e-21	37	['rs56221185', 'rs4594899', 'rs7713981', 'rs7700352', 'rs4074688', 'rs4072574', 'rs7379082', 'rs6899170', 'rs7380149', 'rs10054387', 'rs4975594']	11	2.396249049354057e-21	1.2600000000000271e-19	0.15384615384615385	-1.43476175386291	-0.20085366406761834	0.16467219924837054	0.9996952737393296	-1.420882229366912	-0.40630297465867743	-0.7348973703631908	-1.5336937990738388	-2.77195931676818	-0.7070828387150079	0.7572034226557857	-9.063785547887786	6.1046906165722215	Both
rs7727176	154765566	5	669	154730982.0	154993510.0	1.76e-20	300	['rs1233077', 'rs1233078', 'rs2688209', 'rs6876004', 'rs4623203', 'rs7728194', 'rs377200800', 'rs56374414', 'rs59525998', 'rs59749917', 'rs960499', 'rs73276742', 'rs73276745', 'rs60476447', 'rs17116411', 'rs17116414', 'rs111903895', 'rs60906140', 'rs77730813', 'rs140637304', 'rs61554631', 'rs7723269', 'rs73276760', 'rs113402535', '5:154772206:A:ATAATC', 'rs59919514', 'rs12188828', 'rs17116421', '…	189	1.7579104967790557e-20	7.484287295477355e-23	0.23076923076923078	1.3841657770028164	-0.05835735791528701	0.3148955171459551	-0.0915797938981098	-0.5562027408532162	0.3150355997164076	0.17383408232095526	0.8861409967789038	3.810912492816049	1.871715180862395	-9.841159978918359	-7.771820357169066	-7.3470733543168	Both
5:142116323:T:TTTCC	142116323	5	660	142058912.0	142192866.0	1.88e-16	237	['rs13153792', 'rs13187922', 'rs10066745', 'rs75041269', '5:142085305:A:AAAAC', 'rs11955859', 'rs891985', 'rs891986', 'rs13189044', 'rs4912619', 'rs4912620', 'rs4912621', 'rs7720832', 'rs7734160', 'rs13161849', 'rs8180526', 'rs6878397', 'rs6882824', 'rs891989', 'rs891990', 'rs140479424', '5:142096464:A:ATG', 'rs13354528', 'rs13172894', 'rs62384602', 'rs7729747', 'rs11167764', 'rs2338825', 'rs2338…	189	1.8836357108351987e-16	4.654013664292622e-12	0.07692307692307693	-3.1071638572112468	-1.6255569861383357	-4.07229602076393	-0.36515887423878707	-0.4321695392897162	2.3815979814500934	-2.341237562097888	-6.915747911582464	-2.5593562186880874	2.2591325403786935	5.015479274414624	1.4474997711782884	4.7071392033583	Both
rs34523747	1037019	5	570	1002505.0	1067368.0	2.8800000000000006e-15	88	['rs326050', 'rs326051', 'rs56271444', 'rs10037180', 'rs10045604', '5:1029128:A:AT', 'rs882623', 'rs10061048', 'rs4975577', 'rs201759183', 'rs35896958', 'rs2241607', 'rs34036146', 'rs2241608', 'rs4438919', 'rs10474873', 'rs7737804', 'rs3789198']	18	2.88001789472967e-15	1.1699999999999951e-15	0.07692307692307693	-1.9518753964348143	-0.5191602442762444	-0.14764745731310255	1.956782886114606	-0.6863522621939899	-2.1333259121279107	-0.3183070988977369	-1.5941117841203878	-0.8088942093513732	-0.2560256906572468	-0.014794659773168647	-8.00756700668938	4.09073944794405	Both
5:177376966:T:TC	177376966	5	684	177354208.0	177413083.0	4.84e-15	78	['rs7713145', 'rs67190252', 'rs13153019', '5:177356280:C:CA', 'rs4976688', 'rs4976689', 'rs4075958', 'rs4075959', 'rs4976646', 'rs4976647', 'rs67111717', 'rs6556313', 'rs11135015', 'rs11741640', 'rs12654812', 'rs4074995', 'rs56235845', 'rs11746443', 'rs10051765', 'rs11748165', 'rs11748297', 'rs10866705', 'rs79098771', 'rs35716097', '5:177379802:C:CTCTT', '5:177379813:T:TTTCC', 'rs12659266', 'rs38…	43	4.84214611324162e-15	1.1376523940939436e-13	0.23076923076923078	3.406912354781015	2.8959867834829915	4.234112428971198	7.307527419263451	6.723949210008381	0.6783039596885443	1.6395433309215706	1.2330507046834778	7.4238485514833075	-1.4106076831052703	-0.9252933653371644	-0.6336519160127474	-1.2493397732378466	Both
rs75620788	1096148	5	570	1038551.0	1061631.0	1.09e-14	36	['rs61744596', 'rs10038951', 'rs6886953', 'rs60079990', 'rs58292446', 'rs10039149', 'rs113506922', '5:1041909:T:TGTGAATGA', 'rs112111229', '5:1042315:G:GGTGA', 'rs114241466', 'rs190357797', '5:1043114:T:TTG', 'rs10076808', 'rs111064680', '5:1043421:A:AGT', '5:1044598:A:AGT', '5:1044698:G:GGTGA', '5:1045115:A:ATGAG', '5:1045368:C:CTGGG', 'rs865805198', '5:1045582:A:AATGT', '5:1045843:C:CTGAG', 'rs…	35	1.0928712641026685e-14	1.1299999999999882e-09	0.15384615384615385	3.2184176015359025	0.5020405462563182	0.2161202698579413	-0.505160658286045	1.8232997775116888	0.8493707927445372	0.030140501332129883	1.880294151068976	2.8056833934793146	2.65952897092659	-1.7683344973293291	6.046528567778733	-6.089873414985093	Both
rs12513744	154657798	5	669	154627918.0	154665866.0	2.17e-14	33	['rs6891821', 'rs13155383', 'rs4958379', 'rs72492477', 'rs144301206', 'rs142756010', 'rs4958754', 'rs78711916']	8	2.171512497362768e-14	7.759999999999987e-20	0.23076923076923078	1.5530214927661492	-0.3541826569780942	0.10788111213666096	1.5061487202895478	-0.10664703853332044	0.0941122367573428	2.157457951815217	-1.2165065957788272	4.667423670015137	0.4004800154750911	-9.116485476800516	-5.491293787883017	-6.578255434351945	Both
5:160178014:C:CT	160178014	5	673	160146784.0	160221913.0	2.47e-14	152	['5:160146784:T:TA', '5:160147731:C:CTCTT', 'rs28706788', '5:160148498:C:CT', 'rs2431739', '5:160151926:C:CT', 'rs2546374', 'rs2546986', 'rs2546980', 'rs2546364', 'rs6556471', 'rs2546366', 'rs2546976', 'rs2546975', 'rs35634423', 'rs2910273', 'rs2546367', '5:160175151:C:CTTT', 'rs2431586', 'rs2431735', 'rs6897853', 'rs10462922', 'rs59887268', 'rs9799905', 'rs2431737', 'rs2431736', 'rs2546965', 'rs…	51	2.4718870164125082e-14	2.869852075176862e-22	0.07692307692307693	1.9056082269599677	1.1665124394158044	1.8850599025543138	-0.4400071584303797	-0.7971088918420921	1.4028948367312333	2.6649714070954738	9.705032366930503	0.9625743814271296	0.4650931977936052	-2.864902573923759	-0.30914980130667896	-3.3265493964928976	Both
rs77464269	1079915	5	570	1075177.0	1089445.0	8.41e-13	7	['rs113942417', 'rs75852888', 'rs79985128', 'rs77314253', 'rs73028879']	5	8.406692939437224e-13	9.17000000000003e-14	0.07692307692307693	2.651858844082728	0.21274995518913625	0.3862345068240087	-1.6677014874571443	0.4985520389692325	0.3645518001576263	0.76053978061654	0.6441163327742365	0.7328039693453521	1.4811747983089942	-0.6566639800389003	7.452338611511254	-4.3794119328098535	Both
5:72866035:T:TTTTTTG	72866035	5	617	72722702.0	73115950.0	1.01e-12	290	['rs2663073', 'rs2673911', 'rs6452699', 'rs6884410', 'rs10063568', 'rs10214059', 'rs6865149', 'rs11747786', 'rs266422', 'rs266421', 'rs10074736', 'rs155428', 'rs4704040', 'rs34648', 'rs34647', 'rs34645', 'rs1554047387', 'rs155425', '5:72822323:C:CT', 'rs155430', '5:72828724:A:AT', 'rs1364076', 'rs6871112', 'rs266429', 'rs1962833', 'rs155434', 'rs34652', 'rs369716', 'rs34654', 'rs34659', '5:728565…	228	1.0096353002848377e-12	2.4095254143033987e-08	0.07692307692307693	-1.4826534359231198	-1.6443194789651665	-4.083513120286576	3.0405801215735235	4.5118083667775775	-1.3333791612566122	-0.5825248513133491	1.6125447973802354	5.579686447806499	-1.9401199224442347	-2.5933508481254983	3.940325424579004	-5.250342059520684	Both
rs6886615	151755837	5	667	151700768.0	151866519.0	1.19e-12	12	['rs78128754', 'rs11742501', 'rs4958490', 'rs4958491', 'rs2116777', 'rs4958493', 'rs10875567', 'rs112538637', 'rs118169288', 'rs2053062', 'rs142561267']	11	1.1919093476309755e-12	8.999999999999889e-09	0.07692307692307693	2.0721977839545755	0.14701902970599956	-3.5290844733106748	3.5329179544618	4.041987759107564	2.565591672374421	-0.5724679395069107	-2.4159318174726843	1.5344946842741796	5.748572600828568	2.3185398465803937	2.2512453821057408	2.0939548774652392	Both
rs640119	73107139	5	617	73103068.0	73104363.0	1.64e-12	2	['rs686233', 'rs683633']	2	1.6376224616821317e-12	5.2999999999999733e-08	0.0	1.8741336960926007	0.8347757180690112	0.9271165965587164	-1.8372635369463728	-3.910513794205072	-0.5089075893963632	1.165635125155918	-3.938185833630311	-2.818690421142912	-0.718522791621934	-0.3822620510597185	-5.440940550879617	2.8959604801357037	Joint only
rs80157377	111706455	5	641	111649201.0	111798318.0	1.2999999999999999e-11	109	['rs13157350', 'rs1840979', 'rs72663309', 'rs10058089', 'rs72663310', '5:111658413:A:ATTAC', 'rs76797696', 'rs79881148', 'rs74604694', 'rs77443195', 'rs144314903', 'rs6878076', 'rs77790994', 'rs78761377', 'rs57232620', 'rs58504283', 'rs17133623', 'rs75012168', '5:111704534:T:TC', 'rs79047256', 'rs79163615', 'rs79751896', 'rs75706343', 'rs115427091', 'rs75730034', 'rs201056432', 'rs77384283', 'rs7…	44	1.3038584873840064e-11	5.695692753028221e-13	0.07692307692307693	-3.963153748315113	-3.625017696283	-2.6757090032564737	0.2566794094863365	0.2141486029920828	-3.709404410600372	-2.6074959334232517	-7.207575341951432	-1.593223630446818	0.28030572452076263	4.348061482005865	0.9404971082069786	4.3682001197287486	Both
5:75345142:C:CT	75345142	5	619	75102824.0	75593707.0	1.97e-11	445	['rs6867272', 'rs4704188', 'rs10066946', '5:75222492:T:TA', 'rs9686311', 'rs72633962', 'rs10056811', 'rs11957260', 'rs200400920', 'rs7730495', 'rs6892023', 'rs7702895', 'rs17671591', 'rs10474433', 'rs2878417', 'rs79856035', 'rs13358429', 'rs79225634', 'rs4704208', 'rs3843480', 'rs7703051', 'rs7701925', 'rs11749783', 'rs28851300', 'rs10045497', 'rs3846661', 'rs3843482', '5:75343719:C:CTTGTA', 'rs2…	111	1.9739128873152654e-11	1.8928592872307216e-07	0.0	-2.0773063147011195	-1.7216958153907296	-0.28082822822021425	-0.6548268684367885	-0.6128053460008247	-3.796561532450064	-5.209562999510455	4.657821550571237	-0.8203737942446488	0.07007532350405209	0.7815567060980976	2.2124001197025085	0.25827651220026765	Joint only
rs6890610	154976135	5	669	154865900.0	154978974.0	6.53e-11	180	['rs2688208', 'rs2560063', '5:154867945:C:CT', 'rs2688206', '5:154870254:G:GT', 'rs2544890', 'rs2688199', 'rs140227528', 'rs12300', '5:154877024:A:ATAT', 'rs2688198', '5:154878121:G:GAA', 'rs2688194', 'rs2688190', 'rs2688189', 'rs2544874', 'rs2688187', 'rs6580120', '5:154912706:C:CA', 'rs73809507', 'rs348757', 'rs888694', 'rs2112223', 'rs2644744', 'rs113497568', 'rs2544859', '5:154969856:G:GA', '…	32	6.534144826375056e-11	5.989999999999819e-17	0.15384615384615385	1.7162516145664717	0.8564209150144076	-0.04835289463044904	1.5611727358975351	0.7212446579417953	1.1331935076575013	1.5774979214281508	0.3570064194149473	4.979952138538557	0.9475256347315076	-8.365422287700857	-4.8657908935622025	-7.043106810620996	Both
rs7715138	159229685	5	672	159108399.0	159270473.0	1.29e-10	231	['rs59225192', 'rs6556395', 'rs5026169', 'rs2420353', 'rs4444955', 'rs2420354', 'rs7708327', 'rs7709503', 'rs2420355', 'rs6556397', 'rs7445253', 'rs6874014', 'rs6860244', 'rs7721310', 'rs146976437', 'rs6556398', 'rs7444977', 'rs7445090', 'rs10223320', 'rs28716976', 'rs9313802', 'rs270650', 'rs6556401', 'rs850972', 'rs270648', 'rs7732652', 'rs2304056', 'rs7726254', 'rs7718670', 'rs10075570', 'rs14…	62	1.2914020709318836e-10	5.840839908381464e-07	0.0	3.951443876062017	1.1629513958251538	-0.8353177384937892	0.06173463549684573	-0.11251820481599224	2.297046563043123	2.399115331419922	-4.9964067484414745	1.3906019881454013	-0.04887555551978479	-2.560872395940721	-1.1793718033510798	-1.8193533645878384	Joint only
rs139176525	154685626	5	669	154676623.0	154698929.0	2.1000000000000002e-10	27	['rs4958757', 'rs75621011', 'rs79089020', 'rs17116366', 'rs7712305', 'rs7717196', 'rs73292538', 'rs73292548', 'rs73292554', 'rs2396997', 'rs2396998', 'rs112446905', 'rs76006405']	13	2.1012568152313465e-10	2.0823826147845006e-15	0.15384615384615385	1.9435779536317452	1.3061878539212883	1.4768431001036115	-0.2526008800775961	-0.5533559741903457	-0.12038598456746727	1.4846463090823452	-1.353234143001191	3.2234151492772214	0.6961711297429172	-7.936337872409676	-3.656916943561148	-6.937362573023738	Both
rs12514956	178208180	5	685	178209198.0	178225786.0	6.519999999999997e-10	28	['rs1059367', 'rs3749815', 'rs12522289', 'rs77245755', '5:178217126:C:CAG', 'rs41285579', 'rs10037029', 'rs10060814', 'rs10055967']	9	6.516668377367485e-10	1.280000000000004e-07	0.0	-4.456007787593519	0.062131640738437376	1.3736254234352456	1.363347558911922	0.5827850652930268	-1.8369992913636568	-4.0859332444744245	-1.2449857183109083	-2.047561347158406	-1.9645098079055257	2.8769022332217054	-2.962552272700267	5.2816866315217545	Joint only
5:132483136:C:CT	132483136	5	655	132484229.0	132503926.0	1.19e-09	104	['rs2070729', 'rs2070721', 'rs41525648', 'rs2548998', 'rs4705952']	5	1.1913265960348154e-09	4.642001139868832e-09	0.07692307692307693	-2.0084594318583457	-1.2581428475027887	4.456723059337428	-0.9967704359302898	-0.3887336807644848	-1.7738592203595436	-1.5594285283367488	-5.859522456130523	-1.6327533901737874	-0.6469596359248732	0.9495601755411529	1.8141311136888238	0.6003809351060376	Both
rs875741	173860848	5	682	173813588.0	173971523.0	1.53e-09	260	['rs114859715', 'rs6884460', 'rs2594868', 'rs2546775', 'rs2546774', 'rs2546772', 'rs2594869', 'rs2594870', 'rs2546771', 'rs2561765', 'rs2244538', 'rs2244537', 'rs2115291', 'rs2546762', 'rs2546757', 'rs2546755', 'rs2255449', 'rs1974798', 'rs2561743', 'rs2546724', 'rs2546721', 'rs2546717', 'rs2546776', 'rs2594873', 'rs3112487', 'rs3099643', 'rs4041220', 'rs3099644', '5:173823495:G:GAA', 'rs2338640'…	119	1.5323555347102675e-09	1.0699999999999946e-12	0.15384615384615385	-1.3875635078829156	-2.178780207144846	-0.1879128108886824	-1.503174699399623	-1.5199402231209656	-0.5450938096427481	-0.19939854315051	-2.2340771074464336	2.602377066676817	-0.9893232748826148	-6.159662806712174	-1.3272469686800985	-7.121188927788178	Both
rs4576192	1113867	5	570	1109477.0	1113441.0	2.13e-09	14	['rs4639275', 'rs4285270']	2	2.1309096027820155e-09	6.109999999999995e-07	0.0	-0.42427125530768295	-0.9234994247988462	-1.1654324215003484	-1.9374938862402369	-0.1854985722669404	-1.9272940074017864	0.1351630003931328	1.0365813686800625	1.404190936705888	-1.2571177518023415	-1.2276803119641253	4.98770743917354	-4.923522726724685	Joint only
rs11954838	1115125	5	570	1116562.0	1118363.0	2.25e-09	2	['rs13165027', 'rs6866383']	2	2.251087941623123e-09	9.049999999999965e-11	0.07692307692307693	-0.5701440505740445	0.41050027745634143	-0.13950260193311512	1.0510034615839865	-1.3321557920844855	0.3839061607489346	0.5606165012426276	0.6005196037253913	-1.3864648704227014	-0.9388612240216128	0.4878684827253323	-6.4820243989246045	4.3286883764913116	Both
rs1306021127	143989408	5	661	143987543.0	144009870.0	6.09e-09	102	['5:143987543:T:TCTCCCTTC', 'rs2646747', 'rs6897514', 'rs2398714', '5:143990441:A:AC', 'rs111929755', 'rs312613', 'rs312596', '5:144002062:T:TA', 'rs316074', 'rs316069', '5:144008912:T:TTA', 'rs312648', 'rs186399']	14	6.089940648637004e-09	0.00017147555428678694	0.0	1.122761744338053	0.4118659056657371	-1.8871459807012576	-1.1500629660153376	-0.17166770769117787	0.5153210484870551	3.3663947938575576	2.8083040615202486	-0.35752811485168345	2.222315781169221	-3.262025771722864	1.4075298928474231	-3.7577098399425943	Joint only
rs6580218	142083932	5	660	142072811.0	142185383.0	8.89e-09	10	['rs58573519', 'rs10078679', 'rs6870643', '5:142093411:G:GA', 'rs62384601', '5:142098474:T:TAA', 'rs11948854']	7	8.885091484000298e-09	4.169999999999987e-06	0.0	-3.2709153323058304	-2.0421767689321424	-4.084877900475728	-0.8785118680588061	-0.9476591565277199	1.2983036868441933	-2.432403203037324	-4.602724339765718	-3.0530873461382884	0.4892835013153216	3.5454119014211147	0.6511370835840931	4.384973310688448	Joint only
rs246551	72534144	5	617	72455552.0	72554733.0	1.06e-08	220	['rs10073367', 'rs4703891', 'rs11749683', 'rs4703893', 'rs10942310', 'rs10942311', 'rs10474065', 'rs6862221', 'rs4703902', 'rs10474066', 'rs10474067', 'rs4703903', 'rs2112298', 'rs10061668', 'rs4703910', 'rs4703547', 'rs10039537', 'rs10042419', 'rs10059713', 'rs10042758', '5:72484955:C:CTT', 'rs10043659', 'rs13353920', 'rs11738874', 'rs10462395', 'rs10056751', 'rs4703550', 'rs4703551', 'rs3936300…	207	1.0580297734204865e-08	6.225994242047439e-08	0.0	-2.5768441790111143	1.2365685012694738	-5.412186073077357	-0.8268349519042407	-0.8890702633482283	-2.4289543295002898	-0.5502825698001197	3.4564595775551914	-0.3963213455031048	-2.319973863137081	-0.010138446639407023	-0.4075207575832632	0.2424045605495451	Joint only
rs4958281	151687037	5	667	151680177.0	151684113.0	1.1499999999999999e-08	3	['rs17112187', 'rs4958487']	2	1.1518831133447094e-08	9.609999999999966e-07	0.0	1.2393875766100428	2.222596802843642	-3.332078299128505	1.2951717147164818	1.6337040860160696	2.762901799367671	-0.27311606232337304	-2.36195191433026	0.3978401763841292	4.8994608421094785	1.1386887419797895	1.293407955688836	0.7986954943616568	Joint only
rs739718	132537381	5	655	132509052.0	132644789.0	1.78e-08	55	['rs7720592', 'rs57392644', '5:132511270:G:GT', 'rs75244569', 'rs77254187', 'rs75688870', 'rs58755310', 'rs11738703', 'rs11745207', 'rs6868463', 'rs57896917', 'rs75196988', 'rs739719', 'rs74948998', 'rs17772565', 'rs11955168', 'rs80094086']	17	1.782584057954445e-08	2.4999999999999854e-06	0.0	-1.725452261101745	-0.9802352665672036	-4.591533973021017	0.2078142572027155	-0.06795180448766018	0.1229230914019523	-2.345962829324944	4.7081297157535635	0.3385324201683837	-0.036271342838617805	-0.6417754375847247	-1.162836118094821	-0.8460586977983927	Joint only
rs35800	103272980	5	635	103026057.0	103350456.0	2.73e-08	421	['rs7731395', 'rs7717343', 'rs7721530', 'rs55810112', 'rs11958562', 'rs26434', 'rs154258', 'rs26433', 'rs5855', 'rs26430', 'rs26429', 'rs26428', 'rs1011453', 'rs1011454', 'rs62362558', 'rs4421079', 'rs4386712', '5:103033620:A:ATAT', 'rs6596530', 'rs6877379', 'rs56235607', 'rs55741939', 'rs17155009', 'rs67019105', 'rs72785733', 'rs6881026', 'rs60310446', 'rs67068617', 'rs6881612', 'rs6883113', 'rs…	358	2.732767390132308e-08	2.5827853614233477e-08	0.07692307692307693	3.0707889095715664	-0.6381662845520103	0.8739991806319645	-3.3401774834075297	-3.204570420444813	2.441795999697556	0.25540983485195	1.0167566864298954	-5.567595496188768	2.90421337388053	3.2573443898606627	0.7739948405930445	4.074138694259596	Both
rs4566840	111661752	5	641	111572714.0	111748472.0	2.97e-08	159	['rs369521', 'rs399503', 'rs403279', 'rs432983', 'rs4957965', 'rs4957967', 'rs77663452', 'rs79438032', 'rs77253751', 'rs76955209', 'rs76245359', 'rs117503071', 'rs76215817', 'rs77998020', 'rs17133500', '5:111621259:C:CAAAGAA', 'rs10039457', '5:111622294:A:AAG', 'rs138108007', 'rs79977475', 'rs74332534', 'rs1438681', 'rs115472186', 'rs138904366', 'rs1813132', 'rs77187441', 'rs75737688', 'rs1149201…	67	2.969590838865702e-08	8.609999999999965e-08	0.0	0.010514246018605077	0.5269274078689249	1.7247086022813136	2.9270444219664475	2.521336476447663	0.7048123851614535	2.0213069515792306	5.353854716384829	4.0956420447422985	-1.1326292022773548	-3.0642725820558843	-2.4483554526375686	-2.5220594157976444	Joint only
5:88782464:C:CA	88782464	5	628	88700353.0	88911072.0	3.15e-08	44	['rs34959', 'rs410216', 'rs384005', 'rs254776', 'rs373098', 'rs254777', 'rs254778', 'rs34317', 'rs412458', 'rs661311', 'rs662230', '5:88744204:C:CA', '5:88745650:G:GA', 'rs652660', 'rs653444', 'rs665674', 'rs636631', 'rs627450', 'rs627464', 'rs622803', 'rs674747', 'rs585950', 'rs3850650', 'rs159950', 'rs244752', 'rs244750', 'rs159949', 'rs10044342', 'rs80043958', 'rs3909444', 'rs2067663', 'rs1218…	37	3.149790540163234e-08	4.867580086498791e-11	0.07692307692307693	0.3826406336250778	-0.3342385770136487	0.3065936181196185	-4.504918337138163	-4.557841230392202	1.7116827188178176	-0.8282948725829992	-3.3469910479249143	-6.5749307991862365	0.5163470550826382	2.938206983395518	-0.8292454842865689	3.7942112734404136	Both
rs4976681	177277662	5	684	177084431.0	177330949.0	3.2200000000000004e-08	195	['rs451643', 'rs3135911', 'rs1966265', 'rs351855', 'rs2011077', 'rs31778', 'rs2112535', 'rs165943', 'rs7708822', 'rs193457', '5:177105317:G:GA', 'rs56221328', 'rs35288939', 'rs111901972', 'rs628506', 'rs655623', 'rs244722', 'rs244723', 'rs625882', 'rs13177762', 'rs12654493', 'rs13178186', 'rs13160025', 'rs13178193', 'rs13182168', 'rs13164438', 'rs244725', 'rs351864', 'rs351862', 'rs351861', 'rs35…	189	3.2177981192982053e-08	2.4949359574300285e-05	0.0	-1.7918763399091708	1.070339062582331	1.471799528892301	-2.631049392805735	-2.6779196750521708	-2.2117774725035764	-4.036121119036763	1.1351178956574557	-1.9676221970562209	4.215257280606801	-1.4518311907630466	-1.4450923124707389	-0.11307619718401235	Joint only
rs78097737	111833957	5	641	111830155.0	111969308.0	4.0899999999999996e-08	18	['rs181607985', 'rs79800629', 'rs11952607', 'rs59297558', 'rs9784733', 'rs61131422']	6	4.094046159891211e-08	0.00019899999999999996	0.0	-0.8314773827133727	-0.6870027428223451	-3.720282573069584	-3.611867406491728	-2.527157260611912	1.0102385791907795	0.5524501197795222	-2.4904540267829827	-3.3583826566216817	2.071308237153938	1.042558107653864	2.1983383982508817	-0.8266966863526143	Joint only
rs17772583	132617818	5	655	132514164.0	132619885.0	4.4800000000000004e-08	8	['rs55730162', 'rs11739623', 'rs4705959', 'rs77056480', 'rs9687749']	5	4.475577590442972e-08	5.509999999999998e-13	0.07692307692307693	-0.5049413930269074	-3.5563800749842565	-7.212088850225985	0.8738939679082237	1.0519074794943493	-1.4604698059245516	0.23866675178265456	-2.7108548349536528	1.0282590248939922	-2.0001969596607942	0.364376341103415	0.9488006720912584	-0.08444956603838683	Both
rs9399136	135081201	6	785	135069698.0	135138699.0	0.0	34	['rs1547247', 'rs9402681', 'rs9389263', 'rs1331309', 'rs9402682', 'rs9376090', 'rs2210366', '6:135097494:T:TTAC', 'rs7776054', 'rs9399137', '6:135097899:A:AC', 'rs56293029', 'rs35786788', 'rs9389268', 'rs9376091', 'rs9402685', '6:135099929:C:CT', 'rs34164109', 'rs11759553', 'rs9373124', 'rs35959442', '6:135103585:C:CT', 'rs4895440', 'rs4895441', 'rs9376092', 'rs9389269', 'rs9402686', 'rs7758845',…	34		0.0	0.9230769230769231	-12.273951912365526	-3.703077235219012	-11.795040787110715	-17.940441940050142	-11.044910009204008	-7.07729066711203	-5.947060817597606	26.865629173992115	-38.179012816632905	-5.559854271697482	inf	20.06576865254966	inf	Both
rs1074849	135102274	6	785	134927310.0	135217501.0	1.5599999999999983e-256	384	['rs2294317', 'rs2294318', 'rs4646877', 'rs6915305', 'rs2294319', 'rs2294320', '6:134931485:A:AGC', 'rs12663961', 'rs6569981', 'rs3817776', 'rs2235261', 'rs2235262', 'rs2235263', 'rs4646873', '6:134938615:G:GATTTT', 'rs72564645', 'rs111944555', 'rs72564647', 'rs9389244', 'rs3813342', 'rs6919309', 'rs4646871', 'rs9389245', '6:134944917:C:CTA', 'rs12660293', 'rs7749106', 'rs9402665', 'rs9402666', '…	375	1.5592993862542946e-256	1.2699999999999715e-142	0.6153846153846154	3.761348160927138	0.9988074012149092	8.92467741734458	10.434235879563824	6.796757467971621	3.4235890495813406	1.0777373170304156	-15.611490321698724	21.898750919999355	2.524721531128644	-25.42695123230972	-10.159699384507912	-23.316439406348966	Both
rs9349205	41957421	6	724	41750117.0	42029960.0	6.499999999999999e-181	158	['rs6907935', 'rs6912200', 'rs9349201', 'rs67840739', 'rs1806721', 'rs6458239', 'rs6458240', 'rs2153877', 'rs9471646', 'rs13197439', '6:41769087:A:AGAG', 'rs2275748', 'rs9394830', 'rs3804281', 'rs35398242', 'rs55668741', 'rs28360509', 'rs12523672', 'rs34713377', 'rs6925323', 'rs6905726', 'rs6925777', 'rs9394831', 'rs3747753', 'rs4318867', 'rs10947987', 'rs9471653', 'rs8393', 'rs3827633', 'rs37477…	157	6.500706924589455e-181	7.169999999999375e-179	0.23076923076923078	-0.6030641716439659	0.6970555984155153	-0.24148014915247706	0.4613284171760992	0.368509986667889	-1.5956990537860865	-0.4615640221059442	-0.40603756405955305	15.512172839101574	0.27032920385752485	-24.997983433759646	1.3986532156877416	-28.517198367856498	Both
rs55731938	135093712	6	785	134861391.0	135115968.0	6.759999999999994e-146	129	['rs4521610', '6:134861958:G:GGT', 'rs742103', 'rs6920586', 'rs6915163', 'rs10563528', 'rs17776494', '6:134866424:G:GGGAGT', 'rs10081112', 'rs10080880', 'rs9321477', 'rs59251049', 'rs9483767', 'rs9494094', 'rs9494096', 'rs9494097', 'rs9494099', 'rs73547110', 'rs3966730', 'rs112002330', 'rs2876282', 'rs112721955', 'rs56932717', 'rs112987211', 'rs59676719', 'rs9483768', 'rs9494101', 'rs9494102', 'r…	113	6.759181756974429e-146	1.1800000000000118e-94	0.5384615384615384	5.986048713341329	-0.131827164365684	4.946912108401984	7.936479934164794	5.02402365777687	3.1481630863406425	3.885784405692177	-9.568947007550912	17.382481734797285	2.696226320549385	-20.64083757371164	-8.3841352785352	-19.140567388625747	Both
rs17064262	135144336	6	785	135146050.0	135216055.0	8.449999999999995e-135	40	['rs55875437', 'rs6924687', 'rs9494154', 'rs75623964', '6:135147690:A:AT', 'rs7383183', 'rs7383186', 'rs7738935', 'rs9494160', 'rs62429774', 'rs11960991', 'rs55654242', 'rs62429811', 'rs62429812', 'rs1986846', 'rs56002646', 'rs17706858', 'rs56316290', 'rs62429816', 'rs55683605', 'rs7757054', 'rs61593090', 'rs9494166', 'rs62429819', 'rs11965249', 'rs11965277', 'rs6938173', 'rs6922903', 'rs1022506'…	40	8.452757368765219e-135	4.4000000000003305e-70	0.5384615384615384	-3.755493863795607	0.8481956848900295	-6.154952501907637	-7.710832125802432	-4.956430591797481	0.3547084765327582	-2.4707766314407738	12.741870177743671	-15.376315737216814	-2.711250329067449	17.697286879991825	6.933690896964505	16.457172607734886	Both
rs9264842	31303230	6	712	31114758.0	31502799.0	2.0899999999999986e-122	449	['rs9295952', 'rs117140603', 'rs9501054', 'rs115148459', 'rs9501496', 'rs2267642', 'rs9468870', 'rs9468871', 'rs9501499', 'rs73730231', 'rs9501500', 'rs9501501', 'rs9295953', 'rs9295954', 'rs9295955', '6:31122947:T:TCC', 'rs3823405', 'rs3823406', 'rs3778630', 'rs117730294', 'rs117680479', 'rs3734861', 'rs143933372', 'rs117593544', 'rs117483431', 'rs2233951', 'rs73397100', 'rs112971796', 'rs117552…	368	2.0907603390647726e-122	6.226019830264655e-95	0.46153846153846156	20.671717979320782	-2.0100009713740783	0.639140058889547	0.6352139344704657	0.8807508116206071	11.167904522415679	14.222013516041713	0.866955979205008	-3.628658205394552	7.809761284026548	9.03607337758275	0.7217669305821311	10.143267403802216	Both
6:41826331:C:CCTAT	41826331	6	724	41745900.0	41992225.0	9.53e-109	62	['rs7452896', 'rs11756378', 'rs12665424', 'rs9471643', 'rs55967101', 'rs112642128', 'rs2395788', 'rs62396738', 'rs12661968', 'rs62396739', 'rs57994687', '6:41766199:G:GAGAGAA', '6:41766206:A:AGAAG', 'rs55720270', 'rs11962743', 'rs66711509', 'rs3761781', 'rs56060939', 'rs2153878', 'rs60401468', 'rs11753329', 'rs147355856', 'rs56311009', 'rs112001527', 'rs112499751', 'rs68017625', 'rs61466555', 'rs…	62	9.531200960060944e-109	1.1284328553546392e-108	0.23076923076923078	-0.4163411350375785	-0.14054924685107498	0.2414994350730201	-1.9190891655578093	-2.3685604756777443	-1.4875691543814742	0.7609032981822219	0.3650768234211497	-13.745311642867847	-1.5100958688337704	17.77888345998097	-2.9465650883243373	22.146460782060924	Both
rs9389267	135097119	6	785	134880266.0	135166674.0	4.0099999999999994e-105	5	['rs9385709', 'rs4896131', 'rs9402692']	3	4.007746526603418e-105	3.8000000000000843e-59	0.5384615384615384	2.2289234282355217	0.043808564696178436	7.223141781973454	5.783873144707195	3.19796724418498	2.312648003164816	1.3515822241188542	-10.351727952776178	13.102164422387762	1.2267940705518292	-16.21739049100206	-8.224504155094326	-14.203458820396435	Both
rs76407617	135051276	6	785	134875834.0	134930201.0	3.2899999999999993e-91	4	['rs183605289', 'rs188647716', 'rs76085958', 'rs79290860']	4	3.2887205499970305e-91	3.080000000000053e-55	0.46153846153846156	-3.1378361326676933	0.1459776906928094	-2.4864905387411813	-6.434353462720223	-4.477280193321366	-1.6193731513489744	-0.3787924424032849	9.596257449474964	-13.826661998760246	-1.3050582902272738	15.654816570325027	6.031942924250117	14.808027212252517	Both
6:42016582:A:ACTAT	42016582	6	724	41973431.0	42030188.0	8.319999999999995e-76	35	['rs6920885', 'rs6899324', 'rs4415146', 'rs7768838', 'rs7770598', 'rs7744080', 'rs9357378', 'rs144798556', '6:42003175:A:AG', '6:42006304:T:TA', 'rs9471724', 'rs9471725', 'rs9462762', 'rs6928971', 'rs6906330', 'rs4711697', 'rs9462764', 'rs4714548', 'rs4714549', 'rs9381118', 'rs9357382', 'rs59110582', 'rs4711699', 'rs6458265', 'rs9394850', 'rs6937803', 'rs6917992', 'rs9471733', 'rs10948005', 'rs62…	34	8.318971499793347e-76	3.8686595855882366e-79	0.23076923076923078	-1.3007145365010313	0.16200683982287836	0.4243355953476987	-1.121711253415471	-1.1734742616125051	-0.9142520644976768	-1.4031817520298688	0.7612878227350365	9.316508880603443	0.2783106627084794	-16.442520445120987	0.6641931131176103	-18.835444426201477	Both
rs2308618	31270349	6	712	31034004.0	31353072.0	5.1899999999999997e-73	334	['rs28360042', 'rs2233954', 'rs2073720', 'rs118024262', 'rs60365402', 'rs60009106', 'rs56752756', 'rs117955983', 'rs6909939', 'rs11961945', 'rs6913301', 'rs6913648', 'rs6922051', 'rs28360057', 'rs28360058', 'rs28360059', 'rs9263850', 'rs142447162', 'rs28749549', '6:31190783:G:GA', 'rs7764668', 'rs28749550', 'rs57645524', 'rs28749551', 'rs28397269', 'rs28397277', 'rs28362342', 'rs28362345', 'rs283…	322	5.185754348682068e-73	7.18829765759446e-48	0.46153846153846156	-14.535786663321115	-11.863715236509616	-7.482502673649205	0.6510176175424066	2.018761312597712	-10.393518436884383	-8.096498923920205	-10.428815023140377	3.055171916109357	-4.625751015049675	-2.056875072007524	3.799960781345044	-4.246330304961954	Both
rs74684002	134961359	6	785	134866768.0	134907254.0	3.1399999999999996e-64	8	['rs76482099', 'rs117424633', 'rs118132578', 'rs58910270', 'rs59656438', 'rs60815087', 'rs76739203', 'rs74677735']	8	3.139860289178848e-64	2.670000000000048e-42	0.46153846153846156	2.6745034777208154	0.3205017552375697	2.4605868372577806	6.38007610550704	3.8322046942497634	0.7037876915512103	1.9841869751586607	-7.238701740678816	12.467708957768659	1.8610366587644955	-13.629610916310007	-6.528345858239992	-11.750864553731654	Both
rs9275416	32702419	6	717	32475683.0	32714360.0	1.1899999999999996e-62	521	['rs573655583', 'rs6457594', 'rs2395191', 'rs34958241', 'rs34784936', 'rs34434863', 'rs34066151', 'rs35299998', 'rs34855541', 'rs35743245', 'rs36096565', 'rs35972518', 'rs35917796', 'rs35380574', '6:32592405:A:AGTCACTATT', 'rs35395738', 'rs35472547', 'rs34291045', 'rs34939562', 'rs34924558', 'rs34496598', 'rs34415150', 'rs34212923', 'rs35118762', 'rs34928543', 'rs34752364', 'rs36083025', 'rs27609…	519	1.1861434674860128e-62	1.1047466385778258e-24	0.38461538461538464	5.4628006121312165	-3.0268084073491264	-8.501859753330509	3.799630798980144	4.233414738646232	5.930578054961772	10.2566484674769	-0.7626595777854359	4.982951599370905	-7.672311992085827	-3.4760233029803347	0.278270686397805	-5.094628355095416	Both
rs7744034	134822610	6	785	134815562.0	134916595.0	8.079999999999997e-61	104	['rs9483753', 'rs4896106', '6:134815859:A:AT', 'rs2049953', 'rs7761073', 'rs6569975', 'rs71006739', 'rs9389230', 'rs9494071', 'rs9494072', 'rs7744685', '6:134823031:T:TGTGGTCC', 'rs6935438', 'rs9389231', 'rs6935821', 'rs6935693', 'rs6936110', 'rs9494075', 'rs9389232', 'rs9402655', 'rs6904283', 'rs4895427', '6:134827847:C:CA', '6:134827986:C:CCAGAAAGCAT', 'rs7748056', 'rs2876265', 'rs2876266', 'rs…	104	8.080886550306466e-61	4.5999999999998436e-36	0.38461538461538464	1.5759123690833845	1.1159606001825364	4.157321990270739	6.139081459735545	4.514054038940041	1.3769458181617684	-1.8795531750209251	-6.861167543795687	12.5384332666151	1.1759571488806966	-12.07922225976927	-4.1408640466415365	-11.46666155628234	Both
rs9295958	31190407	6	712	31005311.0	31437840.0	1.3399999999999999e-56	672	['rs9394024', 'rs9357105', 'rs2844644', 'rs2251830', 'rs2523866', 'rs2844643', 'rs2523865', 'rs2523864', '6:31051008:G:GC', 'rs2523863', 'rs2523861', 'rs2517530', 'rs2428517', 'rs2523851', 'rs2523850', 'rs2523849', 'rs2523848', 'rs2523847', 'rs2523845', 'rs2428515', 'rs2517519', 'rs2517518', 'rs2517517', 'rs2517515', 'rs2517514', 'rs2523841', 'rs2523840', 'rs2517506', 'rs148418023', 'rs75755128',…	671	1.3400589072365668e-56	9.615460309184238e-32	0.38461538461538464	-11.464737631262901	-10.729747081591984	-11.723888711155418	-1.5829276114856363	-0.9811151452240578	-8.807848915474066	-4.719427388780763	-8.505217272665721	-1.0516149227055671	-3.4930850098070394	-0.1462553500324674	1.20791104557266	-0.6334846940542141	Both
rs148129924	135096604	6	785	135093361.0	135246181.0	5.0199999999999965e-56	2	['rs117171310', 'rs138532999']	2	5.021766593690521e-56	5.559999999999763e-39	0.38461538461538464	-2.2705373465611114	-1.846497514070529	-2.11875709989717	-5.021385804777946	-3.0101717506062897	-1.6435073784700651	-1.5668703473843086	6.96011296314955	-10.999560233739665	-0.414640630315861	13.060174764919946	6.319153464920525	11.7294893358771	Both
6:31130137:C:CTAAT	31130137	6	712	31011057.0	31379853.0	1.6199999999999997e-55	439	['rs28360975', 'rs12204947', 'rs6928386', 'rs12526820', 'rs3909113', 'rs9262556', 'rs9262557', 'rs9262558', 'rs9262559', 'rs9262560', 'rs9262561', 'rs9262562', 'rs117182317', 'rs9262601', 'rs2255314', 'rs2523853', 'rs9262621', 'rs2905758', 'rs138979990', 'rs62399063', 'rs9263475', 'rs76409988', 'rs79483379', 'rs11756674', 'rs3130969', 'rs9263514', 'rs4371876', 'rs11751789', 'rs78252875', 'rs92635…	196	1.6227268768357755e-55	3.2130281186891755e-47	0.46153846153846156	14.432895750994234	-0.8137956982521056	0.24459136066400225	2.545699652718007	2.4815886175855195	8.294761478726016	9.607807676930877	0.6494893625306255	-0.531482928076639	6.31312130958887	6.466953504987839	0.5008538463586106	7.255846133581564	Both
rs210145	33579663	6	718	33353618.0	33612573.0	2.4999999999999997e-55	67	['rs79794024', 'rs4713624', 'rs78075721', 'rs80052470', 'rs210152', 'rs210134', 'rs513349', 'rs210139', 'rs210140', 'rs210141', 'rs210142', 'rs210143', '6:33580313:A:AG', 'rs210146', 'rs210148', 'rs549888', 'rs419261', 'rs62407572', 'rs7759859', 'rs6929022', 'rs6457734', 'rs7761963', 'rs7741845', '6:33596128:T:TTATCTA', 'rs1307483983', 'rs61046060', 'rs56717418', 'rs61058744', 'rs7766694', '6:335…	50	2.4952371497359907e-55	8.63387539263305e-49	0.07692307692307693	3.9826438801184136	-0.3028855789561958	3.291890353697504	4.3795455265635255	5.094416626100365	0.25717811557358583	2.425248733744708	-14.680197390408097	4.8157266699695	1.4460582681162486	-0.7487405663752936	2.9548529096684772	-1.855244170434572	Both
rs5745568	33580617	6	718	33330701.0	33651047.0	4.569999999999998e-53	248	['rs2395379', 'rs3130263', 'rs3106195', 'rs3130266', '6:33336230:C:CTTTATT', 'rs3130268', 'rs3130270', 'rs3135407', 'rs3130271', 'rs3135405', 'rs3130272', 'rs583129', 'rs3106188', 'rs2136778', 'rs3130010', 'rs3130009', 'rs1350033916', 'rs9278009', 'rs7738338', 'rs211468', 'rs3117323', 'rs3106192', 'rs3130004', 'rs211453', 'rs3130274', 'rs211452', 'rs3130275', '6:33364464:T:TA', 'rs33954365', 'rs2…	230	4.566692856586582e-53	2.2099999999997477e-53	0.07692307692307693	-2.1250313149823743	0.6493146784899823	-2.8537979283714714	-2.8430789583029217	-3.442670803816285	-0.861888278141478	-2.1639784935545903	15.380568110706447	-3.3363048856067614	-1.8231808795385287	0.7916873502348469	-2.4377987059095383	1.8712459387478304	Both
rs2252223	31403744	6	713	31164526.0	31650154.0	1.3700000000000003e-52	291	['rs3734864', 'rs141655626', 'rs117587759', 'rs146367101', 'rs118134648', 'rs145776133', 'rs117851985', 'rs148684896', 'rs145660007', 'rs138625577', 'rs117767616', 'rs186417769', 'rs146580867', 'rs117116885', 'rs543580235', 'rs117968416', 'rs116915508', 'rs112070079', 'rs117484768', 'rs144772989', 'rs117598591', 'rs9266093', 'rs116234817', 'rs2769', 'rs1093', 'rs2854001', 'rs9266195', 'rs9266258'…	291	1.3727396132181015e-52	4.8933909955606124e-30	0.23076923076923078	-5.443484101871333	3.5356423196917834	11.386298375173958	-1.053299306392191	-0.24491659680830544	-7.365353682074714	-5.634811617876867	0.8259649386941079	0.6247977419679084	-3.374189494224916	-0.7240584610834444	3.1247356714334518	-2.578431214986316	Both
rs3207561	31268908	6	712	31268903.0	31275068.0	4.79e-52	10	['rs1130586', 'rs3207555', 'rs13203722', 'rs13218306', 'rs13191099', 'rs13191343', 'rs13207315', '6:31274357:C:CCTT', 'rs12192256', 'rs12192286']	10	4.7863188805632265e-52	5.469999999999823e-38	0.38461538461538464	12.884965442830826	1.2461563515734313	-0.08627098887190185	-1.8450999533988413	-2.069736785116134	8.935593050853393	8.586447211985815	4.912766935532782	-5.184151922233495	3.566341198761993	6.706754966168831	-1.2129681445118985	8.392973121291845	Both
rs72847907	32391834	6	714	32229127.0	32482197.0	2.0899999999999998e-51	611	['rs117371271', 'rs149726970', 'rs117654833', 'rs142946131', 'rs118080264', 'rs574787302', 'rs116876329', 'rs118081729', 'rs558295553', 'rs118002474', 'rs117419513', 'rs117115819', 'rs28681257', 'rs139961884', 'rs149890145', 'rs147065955', '6:32251470:T:TG', 'rs566368073', 'rs4959088', 'rs117898285', 'rs4713514', 'rs554174798', 'rs117510873', 'rs145385645', 'rs117849362', 'rs118035046', 'rs117913…	611	2.0875623350040813e-51	2.0856005416574472e-22	0.3076923076923077	5.296633804175845	-0.2568722285497982	-9.737530949926569	-2.7906826900318173	-3.5771553025316782	6.693811402222363	7.034609675042501	6.272642743947122	-2.552661620998999	-4.7909740986519465	-0.3613657507715709	-3.5852945790764736	0.2954566339062646	Both
6:31345648:C:CG	31345648	6	713	31264674.0	31445930.0	3.3799999999999988e-49	317	['rs2524108', 'rs9257062', 'rs9264942', 'rs118169956', 'rs7753449', 'rs77373908', 'rs6457378', 'rs3887376', 'rs2394968', 'rs28367694', 'rs10484556', 'rs75678664', 'rs78225537', 'rs76861632', 'rs80128800', 'rs77253656', 'rs111855049', 'rs12213277', 'rs28752851', 'rs28752852', 'rs28752853', 'rs28752854', 'rs28752855', 'rs28367780', 'rs28895001', 'rs28752858', 'rs28752861', 'rs28752862', 'rs9647617'…	302	3.3800829434869893e-49	7.457446133288616e-21	0.38461538461538464	7.79824461688491	8.103361498273237	9.283032195998477	-2.061538479682341	-2.793658294732103	6.7246405178873445	1.6802960175749848	9.367069241853256	-3.1360534596262313	1.0483565047431302	1.8496153134386115	-2.8600495247328888	4.028134413288223	Both
rs9264759	31280901	6	712	31142166.0	31359727.0	9.799999999999999e-49	400	['rs3132540', 'rs3131011', 'rs3132539', 'rs3094225', 'rs3132538', 'rs2240062', 'rs9263761', 'rs9263773', 'rs9263788', 'rs3132517', 'rs3134789', 'rs3131017', 'rs1128175', 'rs1128174', 'rs4343960', 'rs3130460', 'rs3095238', 'rs3095237', 'rs3130461', 'rs3130462', 'rs3094609', 'rs3130463', 'rs3094608', 'rs3094607', 'rs3094606', 'rs3132509', 'rs3132508', 'rs3132507', 'rs3130952', 'rs3130512', 'rs31325…	399	9.799084290823625e-49	5.8699999999999624e-40	0.15384615384615385	-0.42703889260217176	8.364637557052166	13.230239531547165	2.7545661964863566	2.4936700725629994	0.6921693249947788	-4.069075755569253	2.1445480464773707	4.731378751429924	1.2036264281816158	-4.339203589809779	0.29784561223747225	-4.871061998068353	Both
rs2853940	31281955	6	712	31047736.0	31446550.0	1.1899999999999994e-48	374	['rs3891154', '6:31047896:T:TTTTTTAA', '6:31047897:T:TTTTTAA', 'rs10947131', '6:31048268:A:AG', 'rs9394032', 'rs9380211', 'rs9295945', 'rs9295946', 'rs9295947', 'rs9295948', 'rs2394427', 'rs2394426', 'rs2894048', 'rs2394425', 'rs9357106', 'rs3888579', '6:31053497:C:CG', 'rs9262634', 'rs7745521', 'rs3906263', 'rs41315175', 'rs9263450', 'rs12175179', 'rs9378152', 'rs2233972', 'rs3094190', 'rs313251…	203	1.1947298550859325e-48	6.629999999999993e-17	0.46153846153846156	8.01076186572503	-1.3619806241811832	-7.976944690883286	-2.678784189781126	-3.37956741436852	5.46689002794384	8.353445518279878	3.7427738707350287	-6.160752657998565	1.843418027318806	4.904847402357403	-2.5412402129447265	6.982486908591671	Both
rs7764777	29792372	6	709	29543439.0	30042362.0	6.97e-48	1494	['rs3025657', 'rs60219685', 'rs76366649', 'rs73402788', '6:29548894:G:GA', 'rs16895053', 'rs9461536', 'rs16895058', 'rs17184255', 'rs16895067', 'rs16895070', 'rs2294744', 'rs6915177', 'rs7757931', 'rs2076487', 'rs2076486', 'rs2076484', 'rs11970429', 'rs11970406', 'rs11970437', 'rs11970475', 'rs59731351', 'rs59068970', 'rs57241384', 'rs59802757', 'rs64036', 'rs2272991', 'rs362535', 'rs9461538', 'r…	1215	6.968137730363162e-48	2.3885401218121088e-26	0.3076923076923077	-5.8724241333036336	2.538079075991661	10.620664775455305	-1.3266726372529976	-0.8022502749955726	-7.180667231408981	-6.600853679116554	0.6673886636714986	0.8114087428842248	-1.648926439444704	-3.0492376373327703	2.214397922796752	-4.304131899479433	Both
rs12191565	42027742	6	724	41988921.0	42027623.0	9.319999999999999e-48	5	['rs13209554', 'rs7770391', 'rs9471735', 'rs7753265', 'rs4365924']	5	9.324371591075771e-48	7.090000000000239e-54	0.23076923076923078	-1.2661147571611773	-0.9423685170224062	0.1792950925447586	-0.03071729281221935	-0.19282758396785804	1.0697163601912376	-0.8670912764040876	-1.5292882548621392	-8.535957044765485	-1.731671880446212	13.943214266006148	0.24822541921094984	15.454003110122573	Both
rs2858875	32598872	6	715	32407869.0	32670163.0	1.66e-47	1295	['6:32407869:A:AAC', 'rs9268499', 'rs3135362', 'rs3135357', 'rs2157334', 'rs3135349', 'rs2395170', 'rs3129845', 'rs3135343', 'rs3129846', 'rs984778', 'rs3135338', 'rs3135336', 'rs3135335', 'rs3135397', 'rs3129866', 'rs2395173', 'rs2395178', 'rs3129869', 'rs2395179', 'rs2395180', 'rs2395181', 'rs3129875', 'rs3129876', 'rs9268833', 'rs9268834', 'rs9268835', 'rs9268838', 'rs9268839', 'rs9268846', 'r…	1286	1.6621745332866648e-47	4.3632235420347777e-47	0.23076923076923078	-14.411779416333374	-1.729290338994056	1.6527096862415334	-1.5020143911113766	-1.0952170537006098	-7.7218857171954784	-11.83519405697032	-0.35547261366392713	-1.799517880513	-1.4379769441079695	0.8254247988250385	0.7729454531278473	0.8079907507091071	Both
rs117242937	32130425	6	714	31880443.0	32379561.0	6.419999999999999e-46	95	['rs589428', 'rs652888', 'rs486416', 'rs535586', '6:31894809:T:TTTA', 'rs2243873', 'rs659445', 'rs118097312', 'rs9394078', '6:31904817:A:AT', '6:31905439:T:TA', '6:31905607:T:TAATAA', 'rs586346', 'rs1313996', 'rs622871', 'rs28435656', 'rs532086', 'rs685031', 'rs644045', 'rs3128759', 'rs1048709', 'rs630379', 'rs440454', 'rs419788', 'rs437179', 'rs9296003', 'rs9296004', 'rs410851', 'rs389883', 'rs9…	86	6.417864407409499e-46	2.5736481357741276e-25	0.6153846153846154	-9.20129622084987	-6.164783713858526	-5.6401564774385475	-6.953750711827746	-6.579436852572887	-10.396441784699288	-5.918592236391094	-4.027941044343087	-8.627669750103363	0.31837613756859906	1.0466757388314682	-1.1213894818813772	2.045509024871357	Both
rs9274710	32669510	6	716	32431410.0	32713854.0	2.58e-45	590	['rs4321864', 'rs9268848', 'rs9268852', 'rs9268863', 'rs9268877', 'rs9268881', 'rs9268883', 'rs9268888', 'rs9268893', 'rs9268912', 'rs9268932', 'rs9268937', 'rs9268944', 'rs9268949', 'rs9268979', 'rs9268996', 'rs9269042', 'rs5026743', 'rs7453703', 'rs7453649', 'rs9269065', 'rs9269067', 'rs9269068', 'rs9269069', 'rs9269071', 'rs9269072', '6:32472900:T:TC', 'rs9269076', 'rs9269077', 'rs9269078', 'r…	558	2.5793235948419688e-45	1.2246675951858686e-20	0.46153846153846156	-1.8016452857680432	7.4094516641287935	9.314553313583641	5.684736625062834	6.697544774995077	-0.08701917987000014	-5.863141793905562	-1.4746884706119174	8.761911907210479	4.989686013663143	-2.3611606819654	2.9983212334635634	-4.252136809195962	Both
rs9386779	109262453	6	769	109182773.0	109328937.0	1.79e-44	161	['rs351739', 'rs351738', 'rs351737', 'rs351736', 'rs351735', 'rs566164', 'rs353052', 'rs351732', 'rs351731', '6:109187435:T:TA', 'rs351730', 'rs408944', 'rs34774766', 'rs466198', 'rs445796', 'rs386696', 'rs463916', 'rs2483913', '6:109199845:A:AG', 'rs1260593', '6:109200297:A:AAAC', 'rs12176068', 'rs9480910', 'rs13211944', 'rs412754', 'rs1269172', 'rs440849', 'rs55636135', 'rs392820', 'rs435090', …	161	1.7876747568143111e-44	1.2215477698912725e-34	0.23076923076923078	1.8093189519091604	4.12902615738632	-1.2048544546013131	-3.128334506726804	-2.170480733501018	-0.021302407567637457	1.5044524235060222	1.835421454234512	-9.932672493504773	-2.7949121665087877	12.275815470991425	3.446054672704886	12.074196431435414	Both
6:31247803:T:TA	31247803	6	712	31033320.0	31415054.0	4.4699999999999995e-43	181	['rs78935638', 'rs113746929', 'rs77499507', 'rs113489016', 'rs78725346', 'rs75419066', 'rs75056122', 'rs77449597', 'rs75054214', 'rs6917517', 'rs9263637', 'rs9263641', 'rs1042127', 'rs4713436', 'rs3819686', 'rs3130556', 'rs10947137', 'rs74375290', 'rs4959053', 'rs12525170', 'rs3130571', 'rs9501057', 'rs2072108', 'rs2285804', 'rs74499212', 'rs9500876', 'rs62398818', 'rs16898844', 'rs2073718', 'rs1…	160	4.4666037792711616e-43	3.129585713635406e-25	0.23076923076923078	-5.1678453893992735	4.4684787085369555	10.377782918414898	-1.6052292523953562	-1.5997537364457357	-5.460594815343398	-5.484773095153804	1.8946161809243367	0.1415133315390853	-3.9018035933440753	-3.2434721838424148	-0.6637049031241276	-3.6917250599109788	Both
rs80045728	41915492	6	724	41673107.0	42017142.0	2e-42	5	['rs76846489', 'rs75455499', 'rs78470916', 'rs140480486', 'rs79200612']	5	2.0031780244219842e-42	6.719999999999626e-51	0.23076923076923078	1.4183109540217431	1.540678713529419	0.051384670254687584	-1.4344250618305283	-1.2799094037268175	-1.3036557004981666	1.4187359914927082	1.6685580421665942	6.498360573548043	1.6022424786650593	-12.195124318216527	1.2114577965831186	-15.005873903909672	Both
rs116413447	36511760	6	721	36377203.0	36608637.0	1.0400000000000001e-41	117	['rs9470264', 'rs3778028', 'rs1885206', 'rs1998266', 'rs199820722', 'rs6906529', 'rs76676074', 'rs9470268', '6:36394725:T:TA', 'rs9368927', 'rs6900093', 'rs4713971', 'rs7747099', '6:36406810:C:CA', 'rs941816', 'rs111654791', 'rs80047437', 'rs6910052', 'rs112394821', '6:36412658:C:CA', 'rs6457915', 'rs6922008', 'rs113849189', 'rs79235676', '6:36420659:T:TA', 'rs74555455', 'rs80331350', 'rs15001499…	117	1.0387215184401776e-41	3.1690413177158596e-48	0.07692307692307693	1.0464014537179105	0.06147150186924424	1.6696675454489458	1.6544954934987568	1.6048488302457031	0.9452904631789952	-0.7942941503468365	14.591762343505346	1.1063234031129687	1.5917770699410376	0.02658515499920616	1.1153127280521264	-0.1924056575970937	Both
rs55822246	135244943	6	785	135224247.0	135243237.0	1.6099999999999999e-41	11	['rs12197216', 'rs12190826', 'rs12196425', 'rs12196516', 'rs9321497', 'rs10457010', 'rs72976227', 'rs13204844', '6:135232445:A:AT', 'rs9494182', 'rs11969565']	11	1.607133139641725e-41	2.5899999999999522e-27	0.3076923076923077	-2.2921844823679445	-0.6373513653526894	-3.2465815020618645	-4.342298163416936	-1.8956601345874564	-1.4246237187196005	-2.06860679267982	7.2043999760114845	-8.01076186572503	-1.1701937684708454	10.82608263779141	5.365333020282773	9.537724909945373	Both
rs4646880	134916548	6	785	134861143.0	134912771.0	2.3199999999999997e-41	39	['rs909627', 'rs760663', 'rs9483764', 'rs9376071', 'rs9389236', 'rs9402661', 'rs6931852', 'rs9399126', 'rs9389237', 'rs2205843', 'rs962190', 'rs7748002', 'rs9373116', 'rs9483775', 'rs4896117', 'rs6937093', 'rs2281038', 'rs9321479']	18	2.3212984217477235e-41	1.7899999999999677e-27	0.38461538461538464	-0.9460658511292424	0.5946970411770787	-6.403354205923049	-3.289683872394792	-1.5114061634070324	-0.9250748004653874	-0.05304883218913865	5.1136455853837965	-8.242251400322763	-0.01846236603284609	10.859871964326654	5.865418974023465	9.066412591724456	Both
rs2855809	31502575	6	713	31461190.0	31601927.0	9.03e-41	336	['rs2596472', 'rs9688839', 'rs2248372', 'rs2248462', 'rs2516514', 'rs2516513', 'rs2516512', 'rs2516511', 'rs2516423', 'rs2516422', 'rs2523648', 'rs2516510', 'rs2516509', 'rs2516508', 'rs2923002', 'rs2905753', 'rs2860233', 'rs2905751', 'rs2395032', 'rs2523709', 'rs2523708', 'rs2905747', 'rs2523707', 'rs2523706', 'rs2523705', 'rs2523704', 'rs2905746', 'rs2904601', 'rs3016009', 'rs28405701', 'rs2852…	336	9.028424198542353e-41	1.994975967641849e-24	0.23076923076923078	3.3615853544318552	-1.7986463350615371	-10.199401722545511	1.005543029533757	1.3792566760459373	2.6537812164037966	5.525530465206631	-6.3416106050416134	2.951490334899712	-1.7978294712841691	-1.723390384274042	-0.06433439648579709	-2.6606027345457415	Both
rs149965328	135133646	6	785	135134979.0	135199919.0	1.22e-40	4	['rs149280857', 'rs142985947', 'rs149244793', 'rs56305107']	4	1.224231683166158e-40	6.989999999999745e-25	0.3076923076923077	0.3355052301976847	-0.4372087011942688	-2.7568562584695795	-4.112144976066267	-2.876117353445681	1.1236818944764522	0.4741933991855403	7.424741953954475	-9.463431397288133	-0.6966865146220612	10.214931031057423	3.4961631576709062	10.300769354773497	Both
rs115472206	32424656	6	715	32187221.0	32636389.0	3.6799999999999985e-40	380	['rs204994', 'rs17604492', 'rs75484377', 'rs3130295', 'rs112496097', 'rs17201826', 'rs117263199', 'rs118136438', 'rs116980178', 'rs148647519', 'rs143229898', 'rs3130309', 'rs9296013', 'rs6936204', 'rs9267972', 'rs3115574', 'rs114165089', 'rs3115572', 'rs3115571', 'rs3130316', '6:32253566:T:TA', 'rs9267993', 'rs3096700', 'rs3130321', 'rs3132966', 'rs9268013', 'rs9500895', 'rs3130324', 'rs9268028',…	380	3.675407007512335e-40	2.523218592562861e-28	0.5384615384615384	-11.037365893458354	-3.466704596305965	-7.077310800490161	-6.593574746916777	-6.847682155139049	-6.949051028660031	-7.895098531997801	-2.9979521605262303	-8.506112438977116	-0.3804882309815253	1.1410783108699474	-1.901005102019288	2.8257069143786078	Both
rs2844535	31382526	6	713	31353880.0	31601087.0	5.6599999999999986e-40	653	['rs3177747', 'rs1055348', 'rs3819284', 'rs2276448', 'rs41563818', 'rs41545339', 'rs74194187', 'rs73390208', 'rs114492969', 'rs546481845', 'rs184227609', 'rs145887584', 'rs114166883', 'rs72502572', 'rs114783056', 'rs68085422', 'rs72502573', 'rs2596546', 'rs59727727', 'rs2394988', 'rs2250295', 'rs2523560', '6:31363365:G:GAGA', 'rs9468982', '6:31363669:A:AT', 'rs4959063', 'rs4959064', 'rs4959065', …	633	5.657966643214669e-40	4.9199999999997345e-40	0.23076923076923078	-4.336150020194149	-5.731408624381006	-13.24350212853499	0.6896711698882334	0.5548693905009078	-0.5502936192572712	0.5354510463930678	-5.6873842244438855	1.5685750063971504	-3.3456160324664346	-1.3425954638203723	-0.6404132053153437	-1.7675868379480817	Both
rs9271756	32626156	6	716	32446510.0	32669979.0	2.78e-39	236	['rs9268670', 'rs9268673', 'rs9268677', 'rs9268681', 'rs9268682', 'rs9268684', 'rs9268685', 'rs9268686', 'rs9268687', 'rs2894256', 'rs150361569', 'rs7762488', 'rs9268764', 'rs9268765', 'rs9268767', 'rs9268768', 'rs6912728', 'rs6457588', 'rs6457589', 'rs7754768', 'rs7775108', 'rs9268778', 'rs9268780', 'rs9268783', 'rs9268784', 'rs9268786', 'rs9268787', 'rs9268788', 'rs9268789', 'rs9268792', 'rs926…	235	2.77736161836761e-39	8.047000985368191e-20	0.23076923076923078	6.582315404156669	-5.210361096496449	-4.054957173684672	-1.4956506805156116	-1.499783088011775	-0.1582467335317216	9.112547266242917	-5.725066594314944	-1.0737387554884903	-1.9249582579007685	-0.4720994897210537	-1.4104876964040765	-0.6471077302953946	Both
rs60216782	32606866	6	715	32372211.0	32850901.0	8.819999999999998e-39	458	['rs111625658', 'rs72843268', 'rs17208524', 'rs2395152', 'rs17202204', 'rs139413022', 'rs12528797', 'rs2894253', 'rs2395154', 'rs72843270', 'rs6930777', 'rs17208671', 'rs72847948', 'rs17208853', 'rs72847996', 'rs28732208', 'rs55890913', 'rs6923872', 'rs28895026', 'rs28452472', 'rs35817460', 'rs3135344', 'rs17496549', 'rs16822616', 'rs13218331', 'rs3177928', 'rs28732216', 'rs28895027', 'rs28895028…	458	8.819929823662699e-39	7.746837588745741e-23	0.46153846153846156	6.51631350609632	4.707016092973353	4.862337371452128	7.488368557201719	8.045624162757234	4.458235148588447	1.6430195693130618	-4.691198225863724	9.83769094707047	5.531631021074042	-4.303971215600955	4.096861856563954	-7.432464025932868	Both
rs77072916	135109992	6	785	135157011.0	135193741.0	2.52e-38	2	['rs61181570', 'rs56387654']	2	2.5238941783646875e-38	5.869999999999787e-33	0.2		0.19135432773488573	0.7952914257705378	4.805973887096586		2.076378047053117	2.4207623244720105	-4.79459968008677		1.6405974725349806	-11.958374107252805	-5.239514037605392	-10.330860680765928	Both
rs10755660	30669141	6	711	30487755.0	30782628.0	1.08e-36	380	['rs3757335', 'rs115051198', 'rs17875374', 'rs115213447', 'rs116318174', 'rs144960582', 'rs138837313', 'rs147387624', 'rs6913164', 'rs117804857', 'rs115788992', 'rs116705444', 'rs58871430', 'rs140437168', 'rs4148248', 'rs4148249', 'rs7774485', 'rs117383541', 'rs112556607', 'rs117803875', 'rs2517566', 'rs77159921', 'rs116474299', 'rs2394390', 'rs2006098', 'rs2894042', 'rs1079687', 'rs3094104', 'rs…	217	1.0765521599536046e-36	4.276121146405341e-26	0.15384615384615385	-4.885569394533759	1.3570322551134075	10.566167964778934	-1.1295797694745728	-0.6745830676667932	-4.982698257429178	-7.119721174426132	-0.4115697167116713	-0.2770185060756196	0.2966911875598079	-1.9008563237958915	0.3087525097338046	-1.8778583682229908	Both
rs118113538	31087146	6	712	30902494.0	31333859.0	1.2500000000000002e-35	154	['rs117135413', 'rs117480691', 'rs117712575', 'rs28360985', 'rs1419664', 'rs28360987', 'rs76100089', 'rs77387993', 'rs75683091', 'rs34247365', 'rs75276287', 'rs11754586', 'rs79972666', 'rs74359679', 'rs79113973', 'rs117486120', 'rs77203474', 'rs2517528', 'rs76541615', 'rs118076323', 'rs3734851', 'rs117633310', 'rs77227788', 'rs76977243', 'rs78868039', 'rs117881718', 'rs116855165', 'rs117891042', …	154	1.2469248492155335e-35	1.809999999999974e-21	0.38461538461538464	9.51540869908402	0.8628335318243808	-2.714828997934476	-0.7264792883492273	-0.8678581348681256	7.545950667896751	6.270452656601889	5.812626981371863	-3.726704082242384	1.8014752809753047	5.4340148250992035	-0.930197183320463	7.014362362242206	Both
6:31541084:T:TG	31541084	6	713	31347754.0	31762974.0	9.72e-35	95	['rs28380924', 'rs150850000', 'rs182276997', 'rs62395310', 'rs2523651', 'rs2904776', 'rs75918478', 'rs145295338', 'rs77108272', 'rs2507971', 'rs118030017', 'rs2395041', 'rs2395044', 'rs2894222', 'rs6929676', 'rs72844760', 'rs72844762', 'rs6915833', 'rs3828919', 'rs78724514', 'rs58717361', 'rs61463031', 'rs60716743', 'rs55949203', 'rs146431191', 'rs112924304', 'rs17207050', 'rs72847209', 'rs771925…	95	9.723279994316054e-35	2.829278945533561e-19	0.15384615384615385	3.856054648432481	5.261802051531745	-0.427296367170388	-3.2635391560184708	-4.140776678434785	7.054129645387592	1.3001283463906292	8.975164811132633	-4.24082329346438	-1.5899476631362448	1.4401294141423406	-3.848189450217276	3.3025043071136246	Both
6:32592218:G:GTTT	32592218	6	715	32415331.0	32713892.0	2.9899999999999998e-34	250	['rs9268528', 'rs9268542', 'rs9268544', 'rs9268545', 'rs17606006', 'rs9268556', 'rs2157333', 'rs732162', 'rs75658393', 'rs2187818', 'rs9268578', 'rs9268579', '6:32428904:C:CATTTACTG', 'rs9268580', 'rs9268582', 'rs9268583', 'rs9268585', 'rs9405035', 'rs59803593', 'rs78218185', 'rs116353692', 'rs117810449', '6:32591864:C:CAG', 'rs796845556', 'rs558313832', 'rs28366273', '6:32592220:T:TTAC', 'rs7531…	250	2.990749227720086e-34	6.277803454116162e-14	0.07692307692307693	7.502152997870853	-2.4151811057712598	4.891893847190674	-2.5478492819542633	-2.9382605264035933	-1.6505426850974758	4.676467475155596	-3.1952941443745457	-3.1607678250800797	4.7660680259218235	0.4886307666139658	-2.387314893562255	1.9599735678028696	Both
rs3129943	32370918	6	714	32246586.0	32458323.0	9.29e-34	484	['rs693366', 'rs9267973', 'rs9267980', '6:32252107:C:CTG', 'rs3132952', 'rs9267995', 'rs3130320', 'rs6457513', 'rs6457514', 'rs6457515', 'rs6457516', 'rs3130322', 'rs3132967', 'rs3115569', 'rs3115568', 'rs6908903', 'rs6908464', 'rs6908470', 'rs6908913', 'rs6931322', 'rs6908927', 'rs9268014', 'rs9268015', 'rs9268016', 'rs9268017', 'rs9268018', '6:32257567:C:CAT', 'rs3130323', '6:32258613:G:GT', 'r…	292	9.293285895537462e-34	2.3200000000000093e-23	0.3076923076923077	-3.1395630494785767	-2.9021593281810896	-9.958298136579657	-6.282579912208647	-6.913152471166753	0.050217583029443034	0.11121860311329022	4.333136354398725	-7.842120765984753	-4.487393006963756	0.798328298956697	-3.4271286492613027	2.598031106103817	Both
rs3129713	32689478	6	717	32606581.0	32753249.0	1.06e-33	325	['rs2760995', 'rs28746891', 'rs28746892', 'rs28746893', 'rs28746894', 'rs9275063', 'rs9275064', 'rs28746903', 'rs28746904', 'rs28746905', 'rs28746906', 'rs28746907', 'rs377139225', 'rs28746908', 'rs28746909', 'rs28746910', 'rs1794497', 'rs28746911', '6:32681432:T:TTC', 'rs28891483', 'rs28891485', 'rs1794495', 'rs28891486', 'rs28746912', 'rs28746913', 'rs28746914', 'rs28746915', 'rs28746916', 'rs2…	318	1.0636549750504135e-33	3.610000000000061e-24	0.38461538461538464	-2.207029477728665	-2.4722116263426517	-10.141636633012752	-5.72244797978606	-6.320333150773666	1.0396855847210322	1.445519570377468	3.615300006924663	-6.698201634564606	-6.129962117570036	0.4661962965503936	-3.4366298247013884	2.329114513817767	Both
rs117133761	31778625	6	714	31554397.0	31926167.0	3.18e-33	63	['rs9394076', 'rs9368696', 'rs9357135', 'rs4947328', 'rs28732147', 'rs9378200', 'rs6920486', 'rs28895016', 'rs9348876', 'rs28732148', 'rs28732150', 'rs3993757', 'rs2280801', 'rs9366785', 'rs28732154', 'rs9391731', 'rs3130048', 'rs9380266', 'rs9404941', 'rs28732157', 'rs9378164', 'rs139336381', 'rs2295663', 'rs118062293', 'rs2272592', 'rs3132444', 'rs3117572', 'rs2736426', 'rs3115670', 'rs2227956'…	63	3.175069062453666e-33	2.7799999999999973e-16	0.38461538461538464	-7.964420397512188	-4.284682910779954	-6.768638396050795	-5.341265417120824	-5.563115741942758	-8.065394085897625	-4.5208218926725365	-4.2763294382912775	-8.182506389935664	-0.5160936539613765	2.681330741312041	-0.8567971518970386	3.9495446640332537	Both
rs12662112	33080294	6	718	33057663.0	33229767.0	5.97e-33	494	['rs2116260', 'rs2116261', 'rs2116262', 'rs2116263', 'rs4551215', 'rs5025822', '6:33058015:C:CA', 'rs5025823', 'rs5025824', 'rs73415231', 'rs66720176', 'rs66780929', 'rs796074380', 'rs541772920', 'rs72873924', 'rs116520501', 'rs73738013', 'rs9885608', 'rs73415247', 'rs74377428', 'rs72873927', 'rs67022713', 'rs72873929', '6:33061582:T:TAA', 'rs544623750', 'rs114390018', 'rs116916694', 'rs111509059…	493	5.9685734288799675e-33	2.311571810582704e-20	0.23076923076923078	-8.131877743588127	-5.085755129957823	-9.246872533837985	-3.6772395388477053	-3.4564281814738287	-3.0578746897845783	-6.773049615206742	-4.724089830790655	-3.90415007311321	1.349549421999669	-0.1697363983735377	1.1793909531677949	-0.5011024274830996	Both
rs204993	32187804	6	714	32186508.0	32331815.0	1.1599999999999999e-32	20	['rs204995', 'rs176095', '6:32215801:C:CTCCTTTCCT', 'rs2395101', 'rs2395102', '6:32215827:T:TCTCC', 'rs206014', 'rs577650925', 'rs2395104', 'rs1265795', 'rs404860', 'rs384247', 'rs431541', 'rs436388', 'rs2256594', 'rs1109771', 'rs431722', 'rs715299', 'rs1003879']	19	1.1558048098430312e-32	4.969999999999918e-27	0.3076923076923077	-4.226836257554326	-3.9118283745551374	-10.766217942021328	-6.7305697591250935	-7.191677627800701	-1.871325342180419	-0.6570247537737516	1.4545928919266755	-7.8409922590397025	-3.3435962517801427	0.9284658004026576	-3.9142117917547865	3.056015045917741	Both
rs2071596	31538914	6	713	31356450.0	31602089.0	2.2400000000000002e-32	67	['rs4999716', 'rs17881210', 'rs34437781', 'rs12524487', 'rs9394070', 'rs3763288', 'rs12174396', 'rs114202986', 'rs2516451', 'rs2848709', 'rs2266161', 'rs2524280', 'rs3099847', 'rs3128984', 'rs2523684', 'rs9366784', 'rs4713466', 'rs4713467', 'rs9404989', 'rs9267139', 'rs3828888', 'rs12524498', 'rs2523654', 'rs2516435', 'rs2516515', 'rs2844502', 'rs2248251', 'rs2395488', '6:31478171:G:GTCTTGCT', 'r…	67	2.2447605640489724e-32	5.199999999999942e-20	0.15384615384615385	-9.15978669444637	-1.2662684175815624	4.4282517015798994	-0.6408086688679546	0.23787248091516136	-8.799033084161037	-4.511733321509079	-1.1383125389349873	-1.1919776728328302	-3.29678021759983	0.3981277771397273	2.342715008133359	-0.39478441186382496	Both
rs28808421	31325324	6	713	31225746.0	31352801.0	2.2700000000000003e-32	133	['rs3130948', 'rs9264182', 'rs9264185', 'rs2394944', 'rs72558143', 'rs12525626', 'rs9380232', 'rs9295968', '6:31275465:G:GA', 'rs12234123', 'rs2524075', 'rs9394048', 'rs3130696', 'rs9394049', 'rs6919310', 'rs9391715', 'rs28563838', 'rs6912893', 'rs9394050', 'rs9380235', 'rs28367586', 'rs12526246', 'rs7770635', 'rs77078553', 'rs7750695', 'rs7750269', 'rs9368674', '6:31304287:T:TG', 'rs9368675', 'r…	125	2.2717778093076145e-32	2.3999999999999593e-33	0.15384615384615385	-5.596279929291193	-4.437050272225005	-12.03242710708911	-4.009296151069946	-4.797074167715078	-3.1981756780655064	-0.4840434967513127	-1.7433471155627611	-4.764843804197316	-3.9504634784081563	-0.9014200969213418	-3.0827461928968214	0.6159386672741983	Both
rs76812437	135070871	6	785	134954777.0	135017611.0	4.4e-32	2	['rs77088977', 'rs77246737']	2	4.398564044195442e-32	1.8200000000000005e-17	0.3076923076923077	1.356789829543522	0.30883637179048995	5.018413287524746	4.845961422513328	3.848177132319272	0.3953684359030841	-1.045369992413446	-6.659372044272796	8.504741921317406	0.1588107233826823	-7.7452419659971135	-2.6753557058993134	-7.12913722918875	Both
rs17884428	31270982	6	712	31269672.0	31271038.0	4.6799999999999994e-32	3	['rs68037221', 'rs2234776', 'rs41544212']	3	4.6848466612472083e-32	2.039999999999946e-33	0.46153846153846156	12.045835059334074	5.835903048595807	5.45782586957425	3.9142117917547865	3.776574525122253	9.635892008129467	6.004434417852725	1.87995654882726	3.3127001052118863	6.186025579924379	1.2120009943637555	1.0145969370718508	1.2877500068329857	Both
rs71543453	32484584	6	715	32453039.0	32453051.0	5.009999999999999e-32	32	['rs28895121', 'rs28895122', 'rs28895123']	3	5.011704795964728e-32	1.3000000000000075e-23	0.15384615384615385	10.015728946852967	-0.952384534320761	-0.8364745292423644	0.7485789888235111	0.6048871226491713	3.1356050396326367	9.915350836487805	-3.2877262412733166	1.4533918068572842	0.07256912072614201	-2.189782699722751	-0.8165143842362195	-2.6652111361274247	Both
6:31755337:C:CATTTATTTATTT	31755337	6	714	31656688.0	31965863.0	5.130000000000001e-32	63	['rs113947529', 'rs143479464', 'rs928814', 'rs35377600', 'rs11758242', 'rs79515906', 'rs143395858', 'rs146260595', 'rs138687400', 'rs17200976', 'rs17200983', 'rs147305559', 'rs2273611', 'rs113754108', 'rs117894946', 'rs11758142', 'rs28381356', 'rs150984307', 'rs149917399', 'rs117674365', 'rs11754464', 'rs117633472', 'rs909267', 'rs5030798', 'rs11759353', 'rs11751198', 'rs9469053', 'rs146099820', …	62	5.134933154474613e-32	1.4002033841883278e-18	0.15384615384615385	-5.123489573442239	2.8778468434060698	8.79740172083574	-0.3532871073005621	0.05161931585938853	-6.5089003544969914	-4.6769732959914645	0.23554607007514536	0.43951221574141536	-3.4126607840278758	-0.5534846863622449	1.5570882216911544	-1.4392314754278153	Both
rs421602	32140585	6	714	32062138.0	32388107.0	8.8e-32	45	['rs11752495', 'rs117194108', 'rs11751545', 'rs117594623', 'rs117182156', 'rs141238334', 'rs11756755', 'rs117481809', 'rs141844749', 'rs204892', 'rs146193217', 'rs11753510', '6:32134828:G:GCTCT', 'rs388629', 'rs11754572', 'rs204999', 'rs148698855', 'rs117904238', 'rs118122061', 'rs12663103', 'rs8192579', 'rs6903053', 'rs6907458', 'rs111394117', 'rs114484678', 'rs117925067', 'rs146180563', 'rs1390…	45	8.803255267495221e-32	6.884675604387107e-18	0.15384615384615385	-5.2758376652560495	3.383589475624664	8.616807466913043	0.408771657267856	0.766112225303352	-5.940875707204478	-4.3320016383438364	0.646050653771003	1.1731338621262444	-3.8699425809002883	-0.2463829163636781	1.3333962234199852	-1.1198300420404546	Both
6:31315541:G:GTTAAA	31315541	6	713	31275535.0	31467651.0	9.749999999999999e-32	314	['rs116905963', 'rs3873387', 'rs6911422', 'rs6911704', 'rs28367688', 'rs28367689', 'rs9461689', 'rs9461690', 'rs7754581', 'rs9468947', 'rs7764976', '6:31311965:A:AT', 'rs28367692', 'rs1634785', 'rs1634744', 'rs9264988', 'rs1634783', 'rs1634782', 'rs1634742', 'rs28367696', 'rs1634740', 'rs1634738', 'rs10484557', 'rs28367698', 'rs28367699', 'rs28367700', '6:31316676:A:AT', 'rs28367701', 'rs28367702…	72	9.751459885500405e-32	7.316198212372726e-20	0.15384615384615385	4.704876211065356	3.925670205139456	-1.2866589952687066	-2.9090079129882995	-3.4015225980608736	5.809297171955037	2.058372631929265	9.122868108224633	-4.746953548426659	-1.7493104850551149	3.0674770259727127	-1.9129661057896905	4.622533274018821	Both
rs3132554	31116386	6	712	31113474.0	31219752.0	1.2499999999999999e-31	49	['rs2233955', 'rs1042148', 'rs3130981', 'rs3130984', 'rs3132553', 'rs3132552', 'rs3132551', 'rs3094211', 'rs9263663', 'rs9263664', 'rs3132548', 'rs3095323', 'rs9263670', 'rs9263672', 'rs3095322', 'rs3095321', '6:31119907:C:CA', 'rs3132547', 'rs3095320', 'rs3095319', 'rs2302398', 'rs2302397', 'rs2302396', 'rs3132546', 'rs2239519', 'rs3132545', 'rs2239523', 'rs3094209', 'rs3095304', 'rs3094199', 'r…	43	1.2494002919369621e-31	3.290000000000005e-30	0.23076923076923078	11.420850081889407	4.914300501124919	1.6985712356953873	3.27812259422256	3.6857836303215015	9.691400403218033	6.1103706717031105	5.267891003597297	1.8711881982063168	4.51472159051842	3.2179729331316294	1.5753659465107588	2.9280456136217814	Both
rs2894187	31240280	6	712	31094356.0	31253522.0	1.8399999999999998e-31	20	['rs2535294', 'rs1265050', 'rs9501519', 'rs9501352', 'rs9501353', 'rs9501520', 'rs9501521', 'rs28744244', '6:31210010:A:ACT', 'rs28744251', 'rs17191286', 'rs17191293', 'rs17197637', 'rs17191321', 'rs17191328', 'rs17197665', 'rs17197679', 'rs9501089', 'rs3130700', 'rs17197839']	20	1.83705797521963e-31	1.059999999999999e-20	0.23076923076923078	-0.9882790555698944	-9.329870840325578	-7.759150708890072	-0.3855297086677205	0.6368953681893093	-1.3609831956965102	1.6041545055028137	-7.924535893082126	-0.16994804019121826	-0.9545110868374348	2.0701959327510493	2.3105088345341143	1.1349649603416136	Both
rs4896142	135301681	6	786	135245805.0	135549844.0	3.729999999999999e-31	102	['rs4896134', 'rs9483813', 'rs4896135', 'rs9494191', 'rs6938154', 'rs9494193', 'rs7772778', 'rs6931735', 'rs6928977', 'rs6935146', 'rs6912933', 'rs1554269647', 'rs11154798', 'rs11154799', 'rs9402702', 'rs4896143', 'rs6918097', '6:135316057:C:CA', 'rs6914831', 'rs9389286', 'rs9321500', 'rs9321501', 'rs2064430', '6:135322477:C:CT', '6:135323698:G:GA', 'rs2064431', 'rs1012645', 'rs9402703', '6:13532…	100	3.727421506455721e-31	6.879999999999944e-20	0.3076923076923077	0.6098517759006932	1.7873496129038051	3.1295068331793434	3.2269896160664664	1.3542770662905028	-1.0112809104493523	-0.5235076914434453	-6.368408226899887	7.446154852164932	0.05546627151409619	-9.129525778429674	-4.7769206187031745	-7.968201654279783	Both
rs138167616	31060130	6	712	30820414.0	31138459.0	1.1299999999999999e-30	69	['rs3094111', 'rs3130784', 'rs3130785', 'rs1264347', 'rs3095345', 'rs9262252', 'rs2894059', 'rs114697479', 'rs118120376', 'rs58455409', 'rs113355384', 'rs59417026', 'rs56366011', 'rs6933400', 'rs6933909', 'rs57224109', '6:30942276:C:CACTTAGTCAAGAAACGG', 'rs3891155', 'rs75787378', 'rs58893284', 'rs377222901', 'rs41287838', 'rs114815710', 'rs117437606', 'rs9295939', 'rs117093916', 'rs118124047', 'r…	69	1.1273739259593085e-30	2.4399999999999664e-19	0.15384615384615385	-4.891638475698589	2.3123936496838606	8.991445443687114	-0.6078861289017121	-0.14986389192511254	-5.906713460114016	-4.762720825885446	0.4912480754442984	0.3228788426313632	-2.553226710246472	-0.6628197547676979	2.0752755945852246	-2.0559534846673166	Both
rs200839501	32301711	6	714	32243288.0	32481031.0	1.2799999999999999e-30	110	['rs377743', 'rs411326', 'rs17576984', 'rs454748', 'rs450124', 'rs453275', 'rs412492', 'rs397379', 'rs693294', 'rs563412', 'rs405875', 'rs410283', 'rs2515892', 'rs400139', 'rs399897', 'rs2395110', 'rs2395111', 'rs3115570', 'rs9469098', 'rs2022536', 'rs7765585', 'rs3132954', 'rs2078290', 'rs55967581', '6:32348615:A:AT', 'rs2022544', 'rs6907757', 'rs6457553', 'rs7770048', 'rs2073048', 'rs2281276', …	82	1.2774273112384519e-30	6.596922553435063e-28	0.23076923076923078	-10.950654478172776	-0.18362669350728575	2.631183465049664	-2.5854361645513655	-2.5086584426555363	-7.578283572832855	-9.43966589896466	-0.5524884342115411	-3.262117014034605	-1.5601474767391557	0.0007383045826665019	-0.16553570826704886	0.7332826141179063	Both
rs201330033	31668190	6	714	31605800.0	31852866.0	3e-30	212	['rs144360625', 'rs28366149', 'rs28474889', 'rs142831262', 'rs2844477', 'rs2051552', 'rs2507957', 'rs3993747', 'rs2471960', 'rs7765613', 'rs2844476', 'rs199679765', 'rs2844475', 'rs4711274', 'rs2259571', 'rs2269475', 'rs2857697', 'rs6927872', 'rs2736178', 'rs3091280', 'rs2857694', 'rs3763295', '6:31620243:C:CCTCT', 'rs2857693', 'rs2844472', 'rs2736172', 'rs2260050', 'rs3135044', 'rs2260000', 'rs2…	140	2.9999880183398354e-30	2.6423571363937856e-27	0.07692307692307693	-1.6304293127818532	1.1692232930263573	10.82424923335811	2.378986043396679	2.5426951133156757	-2.8960301522886818	-4.2256542606223215	-0.6115255259729906	3.7630976698722134	0.9406249727538089	-0.960838740645564	1.4732616421269005	-2.052429119472309	Both
rs2076523	32403058	6	714	32229442.0	32615834.0	4.01e-30	82	['rs3132948', 'rs7739432', 'rs380571', 'rs427037', 'rs2050188', 'rs3117105', 'rs3129946', 'rs3117104', 'rs3117102', 'rs9268464', 'rs9268468', 'rs3129948', 'rs3129951', 'rs3117098', 'rs3129954', 'rs3129955', 'rs3806156', 'rs6926737', 'rs3763314', 'rs9268501', 'rs9268502', 'rs9268503', 'rs9268504', 'rs9268506', 'rs9268507', 'rs9268508', 'rs9268509', 'rs62404580', '6:32410903:T:TAAAAC', 'rs9268513',…	79	4.007220374783714e-30	1.0600000000000001e-23	0.15384615384615385	-1.2846117231391787	-2.6132335070056816	-10.035889182732188	-2.9848687766152446	-3.2419856479033085	1.8729665805500604	2.7673156578279112	3.940535257030108	-4.138883568693372	-5.569139818371043	1.4495645057029325	-1.928097499157114	2.2918032337499694	Both
rs28397278	31197235	6	712	31195855.0	31225378.0	5.01e-30	13	['rs9501509', '6:31196583:G:GAAAC', 'rs9501076', '6:31204164:A:ATCTAT', 'rs9263985', 'rs9263987', 'rs4373355']	7	5.011451431675062e-30	1.9899999999999955e-25	0.38461538461538464	-10.42092890644058	-7.46917362784258	-8.01076186572503	-0.25565920260020963	-0.11941068053012455	-7.291290497322823	-4.84439196163683	-6.256782855323889	0.2744666881580565	-3.720282573069584	-0.17961860189079232	0.5862507826612857	-0.13305611705435014	Both
rs117558297	32218338	6	714	31968853.0	32397612.0	7.58e-30	103	['rs2075701', 'rs2075702', 'rs141346672', 'rs556136377', 'rs200169669', '6:31979366:T:TAGAG', 'rs118178906', 'rs4959020', 'rs200950724', 'rs138286764', 'rs117186058', 'rs57967962', 'rs2242569', 'rs2075563', 'rs2242568', 'rs58478632', 'rs141626568', 'rs2269428', 'rs3749960', 'rs117336748', 'rs3749961', 'rs3749963', 'rs78493656', 'rs114703942', 'rs117189703', 'rs117836767', 'rs148488814', 'rs604150…	103	7.579078867696166e-30	1.3406611409715174e-20	0.15384615384615385	1.0195937010675622	-3.1165083454022744	-9.304941502362318	-1.0641205601865085	-1.3067080730721488	2.5687150950432454	6.331767994435662	-0.3469237640013193	-0.29157857517307906	-5.4112657344628605	-1.5112736858042335	-2.4541624072706028	-1.418124407146876	Both
rs3130569	31135178	6	712	31134366.0	31350387.0	1.29e-29	30	['rs10947140', 'rs9468874', 'rs3130566', 'rs3130567', 'rs3132566', 'rs3130570', 'rs3094669', 'rs3094668', 'rs3094667', 'rs3132563', 'rs3132561', 'rs3094666', 'rs3094665', 'rs3094664', 'rs3132560', 'rs3132559', 'rs56071357', 'rs5014819', 'rs5014818', 'rs5014817', 'rs4530905', 'rs4409218', 'rs4540292', 'rs9266022', '6:31349973:G:GGTTGA', 'rs9266030', 'rs4469339', 'rs4394274']	28	1.292345046690494e-29	1.4999999999999827e-16	0.07692307692307693	-3.3031653479888217	3.6276613918940894	8.256504958503651	3.3784337329352216	4.114511628514967	-2.7681818076248663	-4.661443023036767	-3.9449999357684034	5.448137512629629	-0.20322650127063047	-2.585492458657037	3.1696931446201475	-4.894013613371752	Both
rs12175332	32458300	6	715	32373431.0	32668766.0	1.3e-29	12	['rs9378202', 'rs9391858', 'rs9405095', 'rs9380292', 'rs6457566', 'rs17208706', 'rs117026188', 'rs117654464', 'rs117182798', 'rs9405097', 'rs9274666']	11	1.304154480512751e-29	4.959999999999949e-20	0.23076923076923078	0.7754632043533328	-3.588175592057964	-9.164884631693669	-2.478949394551523	-2.9771938655550554	1.1359248909700044	5.633098787021438	-0.9199402190010812	-2.0357446800364247	-6.1062487474662674	-1.9430923596923133	-3.664316463307472	-1.3711410195430331	Both
6:30944280:G:GTCTC	30944280	6	711	30735848.0	31113149.0	2.7300000000000005e-29	191	['rs9380182', 'rs117589205', 'rs3095350', 'rs2394447', 'rs28362611', 'rs371013749', 'rs9368645', 'rs9366762', 'rs9378150', 'rs9404935', 'rs3869091', 'rs2286654', 'rs2844651', 'rs117295261', 'rs3132571', 'rs3131921', 'rs4711248', 'rs9391637', 'rs9368647', 'rs9368648', 'rs9295936', 'rs9295937', 'rs4711250', 'rs9368649', 'rs9394023', 'rs9348845', 'rs9366763', '6:30984996:C:CAATAA', 'rs9295938', 'rs6…	187	2.726847961801525e-29	9.431550410113787e-19	0.38461538461538464	-7.376791610113091	-2.4708668424396647	-6.525188726188161	-6.76726271781435	-7.483536928845187	-4.020863737166216	-3.93925629094235	-2.855354826080922	-8.841649729382095	0.07639170987770569	1.9170181829997444	-3.6401503779386224	3.9448606544283167	Both
rs9272527	32638793	6	716	32638537.0	32660729.0	3.27e-29	11	['rs9272505', 'rs9272506', 'rs1363008444', 'rs9272525', 'rs9272526', 'rs1403008773', 'rs28383373', 'rs9272597', 'rs9272598', '6:32640557:G:GAAAAAA', 'rs9273513']	11	3.26987748957022e-29	1.2092157833644155e-22	0.2222222222222222		-5.45666530158211	-4.297352614769558	-0.42049704755912815		1.3096851148907451	9.792782459957321			-2.7858971965050725	0.1814450975703643	-1.6817925559550506	0.5917145590593144	Both
rs9274822	32671907	6	717	32671873.0	32710121.0	4.0299999999999995e-29	54	['rs9274820', 'rs28746895', 'rs28746896', 'rs28746897', 'rs28746899', 'rs28746900', 'rs28746901', 'rs28746902', 'rs1694114', '6:32686055:T:TAGA', 'rs28746986', 'rs35926346', 'rs28747000', '6:32686505:C:CTG', 'rs28747001', 'rs28747036', 'rs201341932', '6:32687704:G:GTA', '6:32688592:A:AAAAATT', 'rs28772283', 'rs12192620', 'rs28371271', 'rs17206350', 'rs9275526', '6:32710113:C:CTGTT', 'rs28755388']	26	4.027795026915677e-29	5.1496273678639523e-17	0.38461538461538464	-0.5094593365829241	5.911548551555586	8.383226437664948	5.679341025378034	5.661082301080238	-0.4924540205712316	-3.924008797286569	-1.9148733142344028	7.269026204632148	4.120454213576567	-2.577041081925745	2.736725830177013	-4.466115799934774	Both
rs3117133	32345876	6	714	32249073.0	32363225.0	5.0300000000000007e-29	135	['rs3115576', 'rs3130310', '6:32249204:C:CT', 'rs6457509', 'rs10223572', 'rs10223580', 'rs10223710', '6:32251007:G:GA', 'rs9296015', 'rs9296016', 'rs41264782', 'rs4959089', 'rs4959090', 'rs6921945', 'rs9296017', 'rs9296018', 'rs41264790', 'rs9268005', 'rs9268043', 'rs9268081', 'rs6928678', 'rs9268107', 'rs9268112', 'rs9268128', 'rs926070', 'rs9268157', 'rs2395141', 'rs543928', 'rs9268227', 'rs442…	54	5.033263455293139e-29	1.638346675019412e-19	0.15384615384615385	0.5925868737616771	-2.7368597387681333	-9.035111936242323	-1.4825314865399009	-1.9510254357005812	2.5344980507942068	5.108127765664132	-0.08601957314836431	-0.4496431279531898	-6.19339601842822	-2.5233912195263524	-3.6626282097271967	-1.944376609634368	Both
rs138601521	31427164	6	713	31358547.0	31467191.0	7.480000000000001e-29	66	['rs2596475', 'rs2523589', 'rs9266627', 'rs9266639', 'rs4143334', 'rs183494055', 'rs74295995', 'rs61556292', 'rs79299723', 'rs62395272', 'rs117604452', 'rs59076819', 'rs114559146', 'rs201610020', 'rs377534235', 'rs60539855', 'rs191506536', 'rs114121703', 'rs72848718', 'rs147210419', 'rs76189202', 'rs56383757', 'rs55909619', 'rs7776044', 'rs7738362', 'rs2394996', 'rs72848725', 'rs147596713', 'rs11…	57	7.4786553676259e-29	8.119100856248177e-30	0.07692307692307693	-1.9335077987982403	-3.5042941166142834	-11.342080443216345	-0.8269467377275326	-1.063156693586008	1.0554770836983765	2.394457808293436	-1.7040346664441204	0.457316817999677	-2.503001141688208	-2.3583745754045307	-2.1815710972799054	-2.369060841179316	Both
rs3823403	31113969	6	712	31012970.0	31173350.0	8.240000000000002e-29	24	['rs12528082', 'rs12528670', 'rs28360982', 'rs28744232', 'rs12529858', '6:31022577:A:AT', 'rs9262539', 'rs28744235', 'rs28744236', 'rs28360984', 'rs28744237', 'rs2269713']	12	8.235113666678539e-29	1.0399999999999982e-25	0.07692307692307693	-2.4603799400398505	3.4298118124121952	10.48246242936291	-1.3761474099933992	-1.4036268345295932	-3.734618440034348	-3.7400276682883606	1.0446429958162209	0.0011242230179853477	-1.2956299661653454	-2.4564687623624466	-0.7485076707324576	-2.6768405260172847	Both
6:32230443:G:GAGA	32230443	6	714	32225647.0	32316880.0	1.1199999999999999e-28	77	['rs401556', 'rs371020', 'rs510321', 'rs483574', 'rs482759', 'rs409715', 'rs409687', 'rs9279515', 'rs365053', 'rs378088', 'rs399950', '6:32229224:C:CT', 'rs3134927', 'rs399632', 'rs396001', 'rs495089', 'rs436845', 'rs440261', 'rs518102', 'rs2856432', 'rs493406', 'rs404890', 'rs2849015', 'rs6457499', 'rs6457500', 'rs389713', 'rs389703', 'rs3134926', 'rs3130298', 'rs6913558', 'rs6936346', 'rs926787…	73	1.1156156093448572e-28	1.0020176002339167e-16	0.3076923076923077	3.228802119647004	2.5246621016863835	5.610477657830703	5.000239540622196	5.057016380319174	2.410782217669781	-1.6575769631438908	-5.797941537373874	6.612323706799835	8.304546098272349	-2.028972823561792	2.309811384741091	-3.563475659835696	Both
rs2844624	31264470	6	712	31139540.0	31276008.0	1.7200000000000001e-28	80	['rs1265092', 'rs1265087', 'rs2523834', 'rs2523833', 'rs1576', 'rs1265079', 'rs1265078', 'rs1265076', 'rs746647', 'rs1265069', 'rs1265067', 'rs130071', 'rs1265114', 'rs1265112', 'rs1265111', 'rs113075583', 'rs181793732', 'rs112253861', 'rs17191797', 'rs17191904', 'rs116556510', 'rs113700423', 'rs17192134', 'rs2524113', 'rs2524112', 'rs2524111', 'rs112445341', 'rs2853961', '6:31264520:C:CA', 'rs25…	39	1.7153935526645688e-28	1.1999999999999984e-22	0.15384615384615385	-1.4192607863699875	6.453910776505034	9.793555762561402	0.19869926372857505	0.07632818859291328	-3.3935220632676777	-2.4084595829020583	1.8560530281354788	1.3507734980961554	-1.2827776114229628	-2.2726712239668942	-0.3968094249923692	-2.917367138834132	Both
rs628751	139517282	6	788	139492146.0	139523292.0	2.5599999999999998e-28	69	['rs9495498', 'rs9389689', 'rs10872516', 'rs9403081', 'rs9403082', 'rs9376421', 'rs9403083', 'rs9376422', 'rs9376423', 'rs4896464', 'rs9495502', 'rs9403084', 'rs7770257', '6:139498743:A:ATC', 'rs7770454', 'rs7752496', 'rs2908512', 'rs2908513', 'rs2908517', 'rs3010285', 'rs2908519', 'rs3010284', 'rs2908520', 'rs590015', 'rs3010282', 'rs2908521', 'rs655912', '6:139505198:A:AT', 'rs618652', 'rs38613…	68	2.559923552674806e-28	3.1000000000002654e-33	0.15384615384615385	1.2374717389053564	0.898986221140279	1.2599815999399804	-1.4613806789546058	-2.3475369231126044	-1.232860003395374	0.029271571299195942	0.2622431347181593	4.718149138000996	-1.816165425495024	-10.913094657220068	-0.9490012034547588	-12.011282444745731	Both
rs535476317	32602242	6	715	32375958.0	32637781.0	1.1000000000000001e-27	151	['rs28869508', 'rs116023803', 'rs80032720', 'rs3135365', 'rs3135359', 'rs4959100', 'rs9501626', 'rs2027856', 'rs3129867', 'rs6911777', 'rs16822618', 'rs9268671', 'rs7382085', 'rs7382354', 'rs3135387', 'rs3135385', 'rs9268744', 'rs3135384', 'rs9268803', 'rs9268978', '6:32597890:A:AT', 'rs9270700', 'rs9270710', 'rs9270711', 'rs9270712', 'rs9270713', 'rs9270734', 'rs148838949', 'rs9270735', 'rs92707…	143	1.0973550625653381e-27	2.2999999999999787e-16	0.23076923076923078	-4.1957250936109975	1.2810446029178326	6.520015769927131	0.2406556693029035	-0.08320441783309672	-2.9513384602779857	-8.205308251442416	0.2114309602196412	-0.7241787544532975	6.028001023312818	1.299104701083373	0.4837757879846491	1.8076756276924268	Both
6:31722707:T:TAGTC	31722707	6	714	31686714.0	31882555.0	1.6200000000000007e-27	81	['rs2242654', 'rs9267542', 'rs9267546', 'rs9267547', 'rs9267548', 'rs15574', 'rs1065356', 'rs805292', '6:31741764:T:TAA', 'rs707926', 'rs743399', 'rs707924', 'rs707923', 'rs4713488', 'rs480092', 'rs523727', 'rs494718', 'rs2763979', 'rs565599', 'rs7764682', 'rs2471980', 'rs611902', 'rs3115673', 'rs646046', '6:31848008:C:CA', 'rs1265944', 'rs9767684', 'rs574914', 'rs4947253', 'rs80260075', 'rs23950…	39	1.6171926349750103e-27	5.828575043472423e-28	0.07692307692307693	-0.1097269627506484	2.160797248674041	10.961864863389332	2.2510129332691147	2.5987279615053773	-1.1454528780625584	-3.2566199137395984	-1.5623819278542737	3.6367002522400975	1.3144770129594894	-0.636619564675826	1.5556536115835808	-1.4751709172960898	Both
rs7768401	33630679	6	719	33408659.0	33796381.0	2.2000000000000002e-27	69	['rs114485144', 'rs191549504', 'rs86715', 'rs113029976', 'rs149893379', 'rs182411527', 'rs6910386', 'rs4713641', 'rs4713642', 'rs116351191', 'rs115743807', 'rs56386174', 'rs1536043', 'rs10947416', 'rs4713643', 'rs33975110', 'rs4711332', 'rs7772621', 'rs7772766', 'rs6921216', 'rs6921825', 'rs67579406', 'rs1977316', 'rs62407630', 'rs11754012', 'rs7750812', 'rs7769019', 'rs9469531', 'rs9469533', 'rs…	69	2.1996362093928896e-27	6.91876451175832e-13	0.23076923076923078	4.720041710192941	2.752893214150991	4.473286775790771	5.211440052260426	5.789311865775742	2.8555988867019653	1.483163199144211	-7.181031031018693	6.5822615467172385	3.334139834052552	-2.3096779223355197	3.8284654377308196	-4.7544921150719235	Both
6:135650116:A:ATATATC	135650116	6	786	135608393.0	135849939.0	2.2799999999999998e-27	286	['6:135608393:A:AT', '6:135608854:T:TA', '6:135635665:G:GT', 'rs13201869', 'rs72982200', 'rs9494311', 'rs9483858', 'rs6903358', '6:135644450:A:AG', 'rs111373814', 'rs6918917', 'rs6919703', 'rs56071012', 'rs56976899', 'rs9494312', 'rs9483860', '6:135647709:A:AG', 'rs2179724', 'rs11967412', 'rs4504492', 'rs2876312', 'rs6901035', 'rs6570024', 'rs9483862', 'rs9494315', 'rs11154816', 'rs4896159', 'rs1…	216	2.2810107888431194e-27	5.126300781148847e-20	0.38461538461538464	2.0788069525796384	2.233712313804622	2.423808246984372	5.670404688215522	4.675278477308901	-0.4295971422309394	-0.6856492861704071	-5.497246299665562	9.161326990015699	1.7335691258338772	-7.695079724603932	-3.2548833141989646	-7.4118099850262995	Both
rs57616483	31134595	6	712	31029214.0	31350400.0	3.18e-27	124	['rs114908185', 'rs12110785', 'rs12110477', 'rs12110795', 'rs28562172', 'rs28374934', 'rs73727170', 'rs59656860', 'rs57220585', 'rs60105357', 'rs11969717', 'rs28894977', 'rs28732082', 'rs28732083', 'rs28732084', 'rs28732087', 'rs28732089', 'rs117803081', 'rs117834241', 'rs117407101', 'rs60823229', 'rs12660934', 'rs12191286', 'rs116931329', 'rs12214039', 'rs60959301', 'rs12197796', 'rs3734852', 'r…	111	3.180032075361381e-27	1.969999999999995e-20	0.3076923076923077	-9.263953291737332	-2.7469080398466956	1.6799964830665302	0.39270280321430334	1.3958821059450632	-8.556843337860588	-6.529023194619618	-6.892293381301258	1.3495729679614945	-4.799578381513424	-0.060457831462450075	3.2979311900669783	-1.9156080825347188	Both
rs9378242	31333740	6	713	31091368.0	31445184.0	8.310000000000001e-27	281	['rs2535300', 'rs9263508', 'rs2394416', 'rs3130548', 'rs74992754', 'rs9263560', '6:31102494:G:GTC', 'rs9263602', 'rs9263612', 'rs9263616', 'rs9257054', 'rs7383281', 'rs2517479', 'rs2535278', 'rs9263625', 'rs9295951', 'rs1265060', 'rs1265057', 'rs2233978', 'rs2233977', 'rs2233969', 'rs1265051', 'rs4486065', 'rs2233964', 'rs2233962', 'rs2233960', 'rs3130511', 'rs3130953', 'rs3132502', 'rs3130467', …	161	8.305578231226216e-27	3.1437668904881024e-21	0.15384615384615385	-3.4838453012359287	-6.374961397436877	-9.457837724042463	-3.0286142206836635	-3.5630429752195485	-4.686668818014956	0.7918794800940854	-3.768007775597253	-3.140886978378064	-0.7820873859109513	-1.3035459863889296	-1.5270291237023077	-0.9016561618245124	Both
rs71565334	32484170	6	715	32484177.0	32484186.0	1.2e-26	2	['rs71565335', 'rs71565336']	2	1.2039789285143816e-26	3.370000000000048e-20	0.15384615384615385	7.759299142977049	-2.755737349541696	-2.5789190809884084	-1.811399715434652	-2.074035650895789	1.5256783053117722	9.206478318873	-2.0936743428908224	-1.7561781168764874	-1.681277634597541	-0.7911645075453249	-2.093808978921869	-0.2519444517720429	Both
rs492899	31965741	6	714	31970330.0	32185629.0	1.3999999999999998e-26	29	['rs474534', 'rs169504']	2	1.398149070013847e-26	1.9799999999999955e-15	0.07692307692307693	-4.819386980292474	3.4635992130683197	7.94259162077309	-0.08338300687889136	0.16034666632632946	-5.278846003592597	-4.0972983601895425	1.2746165407465866	0.9150735871179486	-3.586613724488911	-0.8092541037470852	0.7123064997748879	-1.4393901978869983	Both
rs2395785	41738453	6	724	41676703.0	41741200.0	1.5e-26	55	['rs1883816', 'rs36020208', 'rs4472338', 'rs9296367', 'rs73420071', 'rs9369304', 'rs6920288', 'rs1467411', 'rs4428488', '6:41703480:T:TCAGCCTCCC', 'rs57362568', 'rs34357137', 'rs6458236', 'rs35985639', 'rs62396727', 'rs62396728', 'rs57633309', 'rs59821259', 'rs59905583', 'rs1883815', 'rs9462739', 'rs9471632', 'rs11969692', 'rs9462740', 'rs2057069', 'rs2057068', '6:41714140:C:CGT', '6:41714167:A:A…	48	1.496198138652607e-26	2.70000000000007e-28	0.15384615384615385	1.2167298972142366	0.6661112410404934	-1.86173820916372	1.1337986915214473	1.054585365016138	-0.1926092501633104	1.1008429848637995	0.6477742073021668	-4.782649071710993	-1.6895556330892292	9.557187685598096	-1.4420651332918442	11.031278208717787	Both
rs2523491	31379769	6	713	31354030.0	31463305.0	4.06e-26	145	['rs2770', 'rs1056429', 'rs4999717', 'rs1131161', 'rs35791140', 'rs2853998', 'rs13213216', 'rs28695590', 'rs13213324', 'rs13213218', 'rs2596544', 'rs9266314', 'rs9266315', 'rs9266319', 'rs9266321', 'rs9266322', 'rs9266327', '6:31362909:G:GA', 'rs9266329', 'rs9266330', 'rs9266331', 'rs9266333', 'rs9266336', 'rs9266338', 'rs9266342', 'rs9266347', 'rs9279166', 'rs9266349', 'rs9266352', 'rs9266353', …	128	4.062571974712848e-26	7.389999999999868e-14	0.07692307692307693	-2.45488414438556	4.944856434312648	5.3797242895392685	-2.3523143589448443	-2.592143419948476	-0.13063886039175907	-3.0460101585484867	7.480749363700997	-2.8182912077826883	-3.1157142390337205	-0.17333260051268207	-1.118569128177239	1.2332754875584748	Both
rs9266361	31365142	6	713	31353033.0	31454465.0	5.77e-26	174	['rs2596503', 'rs2523611', 'rs5006140', 'rs2523597', 'rs62396280', 'rs9266301', 'rs2596548', 'rs2523559', 'rs2523558', 'rs2596549', 'rs2523557', 'rs2523556', 'rs9266344', 'rs9266345', 'rs2523554', 'rs2523553', '6:31364254:C:CT', 'rs9266363', 'rs3016015', 'rs2853993', 'rs2844580', 'rs7761068', 'rs2596426', 'rs2596427', 'rs2844576', 'rs2523542', 'rs2844574', 'rs2523540', 'rs2844572', 'rs2523537', '…	98	5.768801665161123e-26	2.779999999999982e-21	0.07692307692307693	0.6621173771001171	4.381250707934052	9.47069044336483	2.2837878853112223	3.3500396273942985	-2.732267754388662	-1.471129864172566	-2.6756252347484817	4.109218684990445	1.615224900748373	-1.4436231832458553	3.1131530518770485	-3.580452267640163	Both
rs9275796	32722301	6	717	32706188.0	32841434.0	7.24e-26	266	['rs71565344', 'rs551734789', 'rs566764667', 'rs35332745', 'rs145281025', 'rs35472821', 'rs9275522', 'rs9275523', 'rs17206378', 'rs9275525', 'rs9275528', 'rs9275529', 'rs9275534', 'rs9275539', 'rs9275542', 'rs9275544', 'rs9275545', 'rs115602986', 'rs9275546', 'rs34709043', 'rs9275548', 'rs9275555', 'rs9275558', 'rs10947332', 'rs111329622', 'rs9275561', 'rs9275564', 'rs9275568', 'rs9275571', 'rs92…	266	7.243620928623033e-26	9.27133684696687e-18	0.3076923076923077	-8.5826484492053	-2.502733923493119	-5.904166551729228	-5.357323936697503	-5.439962855050017	-5.089275663005926	-6.434164697962655	-1.886108574892024	-7.240273962597786	0.23563957830078355	1.2943820725353548	-1.4361191455899742	3.0028694564940084	Both
rs2032451	26091942	6	706	25882450.0	26135271.0	8.849999999999998e-26	40	['rs79782817', 'rs72830103', 'rs3799369', 'rs72832571', 'rs1836859', 'rs72832583', 'rs72832588', 'rs72832593', 'rs72832602', 'rs7752351', 'rs72834630', 'rs112370520', 'rs72834643', 'rs72834647', 'rs111663960', 'rs198851', 'rs198846', 'rs198839', 'rs198833', 'rs129128', '6:26127585:C:CT', 'rs198808', 'rs198805', 'rs2856646', 'rs2856645']	25	8.847060431646683e-26	6.729999999999837e-29	0.3076923076923077	2.655078306987007	1.8529397140972428	-0.5710201264060694	3.4916760634039634	6.03496210059593	1.0032878430719632	2.3209229995278955	0.15027709918945478	-0.306601121367153	1.3747466599928075	11.155517621511548	8.356694589445446	7.510504345642325	Both
rs145490847	135840029	6	786	135748136.0	135780320.0	1.0800000000000002e-25	2	['rs147343399', 'rs76512095']	2	1.0774922391930282e-25	5.1799999999999746e-17	0.3076923076923077	-1.4262333362811437	-1.487798656904426	-1.2270281788029227	-3.910513794205072	-2.3490772853099844	-1.2790399160706771	-1.4248519558296466	5.937160917814372	-7.735496912564567	-1.219411624646778	8.382534508818404	4.394554801939488	7.348796102800678	Both
rs71565331	32483916	6	715	32421766.0	32616247.0	1.11e-25	100	['rs28732209', 'rs12206257', 'rs13206219', 'rs13206639', 'rs6932265', 'rs13212015', 'rs28383216', 'rs12192104', 'rs13204672', 'rs13204933', 'rs28383222', 'rs28752513', 'rs28383225', 'rs28383226', 'rs28383227', 'rs28383228', 'rs28383229']	17	1.1058568269432553e-25	5.560000000000056e-21	0.15384615384615385	7.672253900020863	-2.6628150164313147	-2.3293978286312607	-1.7942956001963577	-2.01931008825259	1.6848526704584668	9.398018977673587	-1.7316325888274762	-1.7549024210025383	-1.7038934228374265	-0.7896006988419625	-1.9495900523196683	-0.2974119780966785	Both
rs2071287	32202656	6	714	32197092.0	32220863.0	1.15e-25	45	['rs2071280', 'rs2071279', 'rs9267820', 'rs140671051', 'rs9267821', 'rs35083974', 'rs3132935', 'rs2071277', 'rs9267823', 'rs3131295', 'rs3130291', 'rs3130292', 'rs3132942', 'rs3132947', 'rs9267830', 'rs9267831', 'rs9267832', 'rs9279507', 'rs1204302377', '6:32209894:G:GA', 'rs9267833', 'rs3130294', 'rs75814414', 'rs2071286', 'rs3131290', 'rs3131291', 'rs3134799', 'rs80074882', 'rs9279512', 'rs3134…	38	1.1513705472210428e-25	3.889999999999943e-21	0.15384615384615385	4.330161536269157	4.412889633889775	9.435536063505284	3.967272018602361	3.920951540909809	1.4245441989793235	0.5324577452178367	-3.2441540919407013	5.837468219058557	5.086881034285742	-2.3812713033357404	1.3602178359808372	-3.848177132319272	Both
rs139073773	31273258	6	712	31049415.0	31507718.0	1.2e-25	30	['rs151312832', 'rs199774009', 'rs141804296', 'rs147296625', 'rs117007878', 'rs116548975', 'rs3819285', 'rs114798915', 'rs116052439', 'rs115233188', 'rs116062523', 'rs115258500', 'rs199649044', 'rs118143045', 'rs17200067', 'rs12664857', 'rs12660741', 'rs145513012', 'rs146550301', 'rs185701317', 'rs58805580', 'rs115368838', 'rs12662288', 'rs59438896', 'rs60796110', 'rs76332236', 'rs527987255', 'rs…	30	1.203429624438426e-25	4.890000000000037e-25	0.15384615384615385	10.335080764915675	-1.0421438307933266	1.24958277119464	1.2968029367086913	1.0893263429054652	4.623125976456161	6.625105610022953	0.2985833120134057	-0.2522433146092269	5.373086907802764	3.3253740030463748	-1.3526452159432119	4.1279573353005805	Both
6:32695625:A:AT	32695625	6	717	32449616.0	32709846.0	1.3399999999999999e-25	130	['rs28895061', '6:32461376:A:AT', 'rs9269108', 'rs9269146', 'rs11752428', 'rs11757500', 'rs9501641', 'rs28718904', 'rs28589559', 'rs28707527', 'rs12528622', 'rs112927854', 'rs68067315', 'rs13206018', 'rs17427431', 'rs35122881', 'rs17206252', 'rs141890570', 'rs3129725']	19	1.338447150925891e-25	6.663971510340609e-16	0.38461538461538464	5.5837144615772685	3.7572747564189872	4.210472066017319	6.429871577539152	6.680071727914269	3.2283507705939227	1.2001471029973658	-3.870500197606748	8.076522785204629	4.805206981927853	-3.799012890675704	2.7346724011991155	-6.23824405612863	Both
rs11759143	32432929	6	715	32401828.0	32682382.0	1.41e-25	14	['rs113258800', 'rs28572074', 'rs74412040', 'rs11758320', 'rs11752739', 'rs6925852', 'rs3129887', 'rs2239805', 'rs3763326', 'rs117899196', 'rs138653953', 'rs11759179', 'rs117658288', 'rs117317274']	14	1.4091674616875046e-25	2.3000000000000374e-15	0.07692307692307693	-4.76061909866208	3.0294493268467004	7.923994392791839	0.4733689194070106	0.7861032507688462	-5.445707054003212	-3.8380801720586533	0.2904735276979222	1.3842824031922865	-3.3662413711599712	-0.27209886790313953	1.1097100286111012	-1.1938312113643679	Both
rs3846781	164074381	6	806	164019250.0	164083082.0	1.82e-25	205	['rs73028727', 'rs962892', 'rs9456915', 'rs17546279', 'rs17449245', 'rs55746791', 'rs9458970', 'rs9456916', 'rs9364713', 'rs1992103', 'rs13210954', 'rs9346987', 'rs205996', 'rs9365649', 'rs9365650', 'rs9365651', 'rs76244759', 'rs12527242', 'rs2053228', 'rs4709032', 'rs2064793', 'rs9355455', 'rs9355456', 'rs9355457', 'rs724281', 'rs724282', 'rs724283', 'rs2070283', 'rs2070284', 'rs2070285', 'rs207…	166	1.8222973801778005e-25	4.776768429848214e-25	0.23076923076923078	-1.0343770135511592	-0.18356291697818392	1.8596742339450665	2.9023392996372523	2.4915091389156463	-1.120260588543644	-0.4957926336887606	3.4209165856112778	8.31664022739138	-1.0578439370323776	-10.337326719643242	-1.7259940868836146	-10.280293716335077	Both
rs9470283	36448021	6	721	36378200.0	36583518.0	2.28e-25	279	['rs9470265', 'rs11759903', 'rs11755362', 'rs4713968', 'rs1076929', 'rs4308555', 'rs10947604', 'rs6901513', 'rs7745687', 'rs7745437', 'rs2234069', '6:36389849:G:GTA', 'rs9394347', 'rs9368926', 'rs9470267', 'rs12663882', 'rs7766404', 'rs9654588', 'rs12660899', 'rs6917489', 'rs6923337', 'rs58153398', 'rs4713972', 'rs6457911', 'rs6899437', '6:36405377:G:GT', 'rs7773253', 'rs6457912', 'rs6928287', '6…	249	2.281572083946202e-25	6.292771785157609e-26	0.07692307692307693	1.5872424053667475	0.22016077706329065	-0.2152643432231955	-1.93709349588384	-1.8388647166774716	0.9371751427678596	2.7612762591760256	-10.529860424013076	-0.9156723461663792	-1.0231897393796567	-1.1867273197572392	-1.0871127004273498	-0.8301971025559988	Both
rs58922452	33432512	6	718	33226940.0	33583994.0	2.44e-25	9	['rs9277946', 'rs9277949', 'rs118111617', 'rs115633414', 'rs117291330', 'rs115138315', 'rs144407262', 'rs80337648', 'rs79996832']	9	2.441436153423959e-25	6.939999999999913e-30	0.07692307692307693	2.1442232876557874	1.966889077733274	-2.18133023032744	-3.033543328569193	-3.4483608462618687	2.3354485631054662	2.1917439545769457	11.355802133197756	-2.9274991453325865	-1.9913265355916512	-0.015914001293870696	-2.4216787742819044	1.0019059886142614	Both
rs9483748	134790004	6	785	134732846.0	134795904.0	5.620000000000001e-25	89	['rs4323325', 'rs12207975', 'rs9389215', 'rs9494045', '6:134740726:T:TCAGA', 'rs2327533', 'rs9321472', 'rs9385699', 'rs6922476', 'rs9494047', 'rs9402640', 'rs4895420', 'rs4896092', 'rs6920853', 'rs6920880', 'rs112913370', 'rs12197802', 'rs1570062', 'rs1543461', 'rs9402643', '6:134758123:T:TA', '6:134759417:C:CAA', 'rs1321503', 'rs6902872', 'rs9399121', 'rs9399122', 'rs9373112']	27	5.6182108944867185e-25	1.9799999999999818e-18	0.38461538461538464	0.5392737192093663	-0.19122923502959405	0.3861116259136005	3.122208115197688	1.1820395708252704	1.135268108971108	1.641604473382947	-5.836214940931036	6.579195661365636	-0.2027978992195633	-8.758423516417576	-5.943499854405537	-6.8632739190590835	Both
rs9267239	31487853	6	713	31468699.0	31515359.0	7.53e-25	54	['rs2518027', 'rs2844508', 'rs2244578', 'rs2844506', 'rs2596453', 'rs2596452', 'rs2596451', 'rs2523672', 'rs2523671', 'rs2523669', 'rs2596450', 'rs2596449', 'rs2523666', 'rs2844505', 'rs2523663', 'rs2596446', 'rs3828889', 'rs7741521', 'rs2596534', 'rs2523653', 'rs2248373', 'rs2523650', 'rs2905752', 'rs2516507', 'rs28570087', 'rs28432273', 'rs2904788', 'rs2905739', 'rs2905738', 'rs2428501', 'rs926…	53	7.529323199244827e-25	1.2521064018314386e-13	0.15384615384615385	3.1193640804738303	7.278152376437558	7.411148120098765	0.6147984218396123	0.44011019964413656	3.8324682683226268	-1.8393711740933087	5.274303763387861	1.3155975917403455	-0.1587808177373034	-1.2749680059102928	0.3136369922951373	-1.5079881161261808	Both
6:33153662:G:GA	33153662	6	718	32920459.0	33157187.0	9.81e-25	144	['rs117231810', 'rs118012837', 'rs118102618', 'rs10456417', 'rs114545731', 'rs1594470', 'rs114132738', 'rs6914052', 'rs11965964', 'rs12206810', 'rs72873911', 'rs67643877', 'rs56301606', 'rs58083473', 'rs55752341', 'rs56064519', 'rs17220829', 'rs7775838', 'rs7757860', 'rs67214734', 'rs117121598', 'rs17220948', 'rs2308931', 'rs1042177', 'rs1042176', 'rs72879615', 'rs72879616', 'rs541882231', 'rs728…	109	9.805887689756322e-25	2.2044796613849486e-24	0.07692307692307693	3.4527485279961727	3.625183795989776	-1.1046592076976105	-3.916176288862044	-4.132151838820864	2.6336336462558125	2.2810508390252298	10.189697994922808	-3.7100974634146136	-1.8777821642148675	1.1177274337405618	-2.0666718940306112	2.2134883112214254	Both
rs149478905	31358985	6	713	31120298.0	31579697.0	1.4799999999999999e-24	11	['rs60288486', 'rs142562409', 'rs144272236', 'rs116974813', 'rs117756995', 'rs146644517', 'rs35278939', 'rs36001311', 'rs35957957', 'rs2243621', 'rs3093561']	11	1.4803071499476576e-24	4.2499999999999365e-21	0.23076923076923078	-3.716502053615184	-5.460423550387895	-9.42625311635954	2.034174545830527	2.343202559213167	-1.6031569830008536	-1.2065071600454618	-8.084148534888282	2.283345922050471	-2.5423495298656134	0.641441311185572	0.8596246182912188	0.1561459242107595	Both
rs17206126	32697338	6	717	32448011.0	32935309.0	1.6399999999999996e-24	16	['rs2395183', 'rs3129896', 'rs4601112', 'rs11758358', 'rs141792873', 'rs11752643', 'rs12663935', 'rs3892710', 'rs117548357', 'rs117722286', 'rs4148878', 'rs35571244', 'rs34975158', 'rs142531580', 'rs35599935', 'rs112252170']	16	1.638072986549576e-24	7.620000000000008e-14	0.15384615384615385	-4.9980932025495965	3.1668495898247366	7.476720913038214	0.203726797457134	0.6905601462574074	-5.635057438191099	-3.77345851691952	-0.0882562634047199	1.2134207420626726	-3.273564898732205	-0.22322293846689936	1.3141343392431653	-1.2008303920395589	Both
6:32700277:T:TA	32700277	6	717	32668360.0	32714531.0	3.6899999999999995e-24	72	['rs9274637', 'rs3134994', 'rs3134976', 'rs3134975', 'rs3134970', 'rs9469220', '6:32691203:C:CT', 'rs3129717', 'rs3134967', 'rs4248168', 'rs9275224', 'rs4713580', 'rs4713581', 'rs4713583', 'rs4713584', 'rs9275225', 'rs9275227', 'rs9275228', '6:32692586:A:AT', 'rs9275234', 'rs9275235', 'rs9275236', 'rs9275238', 'rs9275241', 'rs9275242', 'rs9275244', 'rs9275245', '6:32693265:T:TTAA', '6:32693274:C:…	66	3.694391662897041e-24	1.585793250178767e-16	0.07692307692307693	-3.2298568906711806	4.801089448302632	8.249860654373952	3.517978516932036	3.4343228067274665	-2.5242202025228466	-5.19062733677117	-0.4861462329323016	4.45941055694125	2.4755264939150488	-0.8951387545502798	1.6857044042828495	-1.6895104188381698	Both
rs205002	32145535	6	714	31976259.0	32183445.0	3.7400000000000004e-24	26	['rs1738434', 'rs6941112', 'rs6902493', 'rs2239689', 'rs7766862', 'rs2071295', 'rs17207951', 'rs2071293', 'rs17421624', 'rs41268896', 'rs2269426', 'rs8111', 'rs2228628', 'rs3830076', 'rs9267802', 'rs9267803', 'rs4713505', 'rs9267806', 'rs4713506', 'rs9267810', 'rs4433012', 'rs2269424', 'rs1061807', 'rs9267817', 'rs55640627', 'rs1035798']	26	3.740120690894768e-24	2.1999999999999632e-23	0.15384615384615385	2.6727156367305267	3.6276613918940894	9.963577757368073	4.1827531873750985	4.372201363288975	1.2675099726900485	-0.8173910302934219	-1.857612937266434	6.08024373037442	3.1435708629502987	-2.8161035253077102	1.1927303382050825	-4.0505380463101535	Both
rs112540072	32370512	6	714	32240896.0	32366802.0	4.51e-24	24	['rs447459', 'rs12526104', 'rs439303', 'rs12529559', 'rs412657', 'rs12526413', 'rs1894374', 'rs12529483', 'rs28429183', 'rs10223576', 'rs12525893', 'rs2021889', 'rs111750542', 'rs17422797', 'rs113136355', 'rs72849457', 'rs72843212', 'rs10484560', 'rs12526151', 'rs72843221', 'rs78730788', 'rs80206624', 'rs17202071', 'rs7769740']	24	4.512237484366558e-24	3.5499999999999903e-11	0.23076923076923078	6.621737944683055	1.0017672873702106	5.027853719467577	2.2996157322543644	2.523418490447152	2.6687680695544485	1.8960154619168763	-5.771647930444255	3.4933504912968414	6.365227883152747	-0.6812757888886335	1.7861313080805312	-1.977979671516214	Both
rs117943896	135405922	6	786	135335114.0	135588658.0	4.7800000000000004e-24	30	['rs9321502', 'rs2614258', 'rs2614276', 'rs2246852', 'rs117648004', 'rs78532873', 'rs11154801', 'rs7759971', 'rs118175462', 'rs6908428', 'rs12206850', 'rs11154803', 'rs4526212', 'rs75169529', '6:135495182:T:TA', 'rs13197384', 'rs76198886', 'rs7750586', 'rs4896153', 'rs58761508', 'rs9385726', 'rs9647635', 'rs9399148', '6:135527037:T:TAAA', 'rs79850970', 'rs10651377', 'rs11154806', 'rs67316642', 'r…	30	4.780911477362138e-24	2.53999999999998e-13	0.3076923076923077	-1.5396077304552955	-0.8486698992993541	3.453676647212672	1.9580768136649545	0.5738031749890727	-1.0931567107239015	-2.098658675224579	-6.388976241960237	5.895742618373562	-0.3352307865362489	-7.316775634787732	-3.641551402946504	-6.448449771340716	Both
rs9275692	32719989	6	717	32714813.0	32866207.0	7.54e-24	238	['rs113721192', 'rs117891841', 'rs115308106', 'rs6915986', 'rs6936707', 'rs118106816', 'rs148972588', 'rs143420170', 'rs77830931', 'rs9275646', 'rs3998153', 'rs3104395', 'rs3129733', 'rs3129734', 'rs117170427', 'rs3129735', 'rs3104397', 'rs3104398', 'rs9275653', 'rs3129737', 'rs9275664', 'rs3129738', 'rs9275670', 'rs9275671', 'rs149332897', 'rs114121446', 'rs3129743', 'rs3104401', 'rs9469225', 'r…	144	7.543998528303944e-24	1.6030095609353016e-18	0.07692307692307693	1.2448416032148817	1.2340993472840869	-2.992544763133117	-3.7554759071259127	-4.898239932414789	3.836447133091261	0.4260845834516497	8.782204735515696	-4.931614189897945	-1.4549061569664572	1.9910221400247168	-2.00331886090442	3.2126466665017555	Both
rs9271043	32607400	6	715	32601334.0	32615161.0	7.71e-24	32	['rs9270781', 'rs114269927', 'rs1281937', 'rs2858864', 'rs9271187', 'rs9271188', 'rs9271190', 'rs5021728', 'rs5021729', 'rs502917', 'rs502771', 'rs502055', 'rs4546475', 'rs583177', 'rs9271237', 'rs9271238', 'rs3104421', 'rs3104420', 'rs2858862', 'rs2647094', 'rs9271261', 'rs9271262', 'rs9271263', 'rs9271267', 'rs9271270', 'rs9271280', 'rs9271301', 'rs9271322', 'rs9271326', 'rs9271330', 'rs9271334…	32	7.71319665897811e-24	1.2899999999999927e-09	0.23076923076923078	-4.627000287183583	-1.4032275322317072	5.601912150918029	0.019270897558937242	0.15167154662703528	-5.581830696751776	-6.068637432254995	-4.205071182347569	-0.4063465319519439	4.077104510358678	-0.03054801600085508	0.926613968029274	-0.3930954290705924	Both
rs3104407	32714675	6	717	32685759.0	32714666.0	8.23e-24	56	['rs28746976', 'rs28746977', 'rs28746978', 'rs28746979', 'rs28746980', 'rs28746990', 'rs28993535', 'rs9394110', 'rs28772273', 'rs28891490', 'rs28891491', 'rs28891492', 'rs28772275', 'rs5000632', 'rs9357152', 'rs9348891', 'rs9394113', 'rs6935069', 'rs9368739', 'rs6934347', 'rs6934185', 'rs6907114', 'rs6906698', 'rs28772279', 'rs28772281', 'rs28772282', 'rs17212699', 'rs28371283', 'rs28371284', 'rs…	55	8.231463958185687e-24	1.7500000000000033e-14	0.3076923076923077	0.4149192736393292	4.744521288282798	7.6677790504786705	6.353843858964837	7.040901498547826	-0.4687392890357343	-0.7387035988225192	-2.037299878646275	6.9713114287725935	0.7144774423047104	-1.8149408497042945	3.6780759397044585	-3.9142117917547865	Both
rs9349200	41716652	6	724	41664891.0	41702870.0	8.24e-24	7	['rs9394822', 'rs9349199', 'rs4714507', 'rs2073158', 'rs2294974', 'rs9369301', 'rs9369305']	7	8.239278715667913e-24	2.439999999999977e-28	0.23076923076923078	-0.6594684491869538	-0.22049713938656865	0.19127774000899386	1.1530569744084154	0.8068012480382232	-0.01966200566904028	0.13282978253601332	-0.5109957967528679	7.005559932725795	1.7682148053928046	-9.689855336140749	0.0318470815663725	-11.040379657712174	Both
rs9265956	31347586	6	713	31283302.0	31409021.0	1.14e-23	245	['rs34928629', 'rs34626842', 'rs114529772', 'rs115182712', 'rs114020623', 'rs115699806', '6:31284453:G:GA', 'rs114115450', 'rs115931507', 'rs115862431', 'rs116281893', '6:31284894:G:GT', 'rs116350468', 'rs115727572', 'rs117657560', '6:31285557:C:CAG', 'rs114206206', 'rs115370806', 'rs114198295', '6:31286020:G:GGTAAGATTTCCTCA', 'rs114214374', 'rs59217589', 'rs58410461', 'rs58022700', 'rs59224028',…	241	1.1373193669644321e-23	9.359999999999992e-25	0.07692307692307693	4.955889848304984	1.407244163693813	10.272647597095776	2.8007120181541345	3.42846714549816	0.7011186056401316	1.0987732107401549	-0.33091856294022226	3.330789699612427	4.173466340420158	0.21151426775087456	2.7837164014124904	-1.2278161278014426	Both
rs9271401	32619748	6	716	32597996.0	32629092.0	1.2099999999999999e-23	111	['rs9270645', 'rs9271427', 'rs2395224', 'rs9271656', 'rs9271696', 'rs9271707', 'rs6908808']	7	1.2143636556224959e-23	8.909999999999982e-29	0.23076923076923078	-11.13053412371634	-0.4112175781373069	-0.4850455992033434	-2.1626903995200824	-1.9413651689030096	-6.523468163077856	-8.531070207714274	-0.06825832317747148	-2.2129513486085637	-2.602154896215922	0.261004547994208	-0.05877289222086113	0.4286485611055949	Both
rs78791991	135116631	6	785	135093022.0	135125805.0	1.29e-23	2	['rs149896266', 'rs147291152']	2	1.2927433036340779e-23	4.3499999999999864e-16	0.3076923076923077	-1.0809957593265336	-0.11727517089063165	-2.322407572478135	-3.3055209992341177	-2.5209755003544774	-1.7048736055649814	0.7664896633394983	5.564437079702662	-7.413509745126268	-0.9450976989154244	7.856822679870416	2.174401440635043	8.12839826051759	Both
rs396746	33589268	6	718	33475228.0	33602247.0	1.32e-23	52	['rs143582413', 'rs202158012', 'rs146471655', 'rs181928418', 'rs111759276', 'rs75950189', 'rs7750412', 'rs76496981', 'rs79984539', 'rs35881303', 'rs34838160', 'rs116261056', 'rs143562906', 'rs4711329', 'rs4713628', 'rs9394152', 'rs77412621', 'rs79586148', 'rs143149014', 'rs76625847', 'rs142607023', 'rs138892259', 'rs112216963', 'rs113973684', 'rs140305405', 'rs547604122', 'rs78581891', 'rs7949411…	37	1.3156420692984472e-23	8.65999999999997e-16	0.07692307692307693	4.718149138000996	1.6966439254053356	2.658196814808692	3.1354340619958947	3.375805238464328	3.44932013151039	2.91710219107676	-8.044497540209607	4.010072916249825	3.0887507406341546	-2.079951299617886	2.8468079103984154	-3.649256891794213	Both
rs4713555	32607747	6	715	32611500.0	32706948.0	1.73e-23	174	['rs9271215', 'rs3129747', 'rs3129748', 'rs3104418', 'rs3104417', 'rs34656207', 'rs35186928', 'rs3129752', 'rs9271333', 'rs3129754', 'rs35484705', 'rs35558953', 'rs3129756', 'rs4959103', 'rs4959104', 'rs4959105', 'rs4959106', 'rs6931044', 'rs28383221', 'rs34850435', 'rs35128369', 'rs35029150', 'rs35928237', 'rs28383223', 'rs35534739', 'rs34341844', 'rs114991247', 'rs34599306', 'rs28752514', 'rs28…	162	1.7339266784199715e-23	1.229999999999976e-25	0.23076923076923078	-10.466585418325325	-1.3383695498488728	1.7454360216844562	-1.6004625883444812	-1.1801262643661323	-7.354949019380504	-8.038022324043423	-0.8691702810783879	-2.082783085928245	-3.4541647740974675	0.5535600108143635	0.4141899519033466	0.9414837751665559	Both
rs3129987	30798427	6	711	30623352.0	31022278.0	2.12e-23	42	['rs35554791', 'rs114634557', 'rs148198842', 'rs17195733', 'rs117238289', 'rs3094123', 'rs3094113', 'rs3129989', 'rs3130783', 'rs3130648', 'rs3130788', 'rs3131028', 'rs3131032', 'rs3094719', 'rs3130797', 'rs3094108', 'rs3131034', 'rs3132572', 'rs3130779', 'rs3131922', 'rs3130780', 'rs1264306', 'rs2249464', 'rs2517467', 'rs885905', 'rs753725', 'rs2257347', 'rs2532941', 'rs1043483', 'rs2532934', 'r…	42	2.12394010356228e-23	6.3599999999999045e-18	0.07692307692307693	-1.2201104701379109	3.39751845977858	8.62588302749003	3.1579184545028567	3.6482817823624503	-2.3814634907982053	-3.1048120024131745	-1.0275788016845446	4.720729750068879	0.9880278681532976	-2.6594428828232797	3.226760974990848	-4.513056468098478	Both
6:30476501:C:CA	30476501	6	711	30397963.0	30490287.0	3.91e-23	76	['rs3130118', 'rs1118204', 'rs3131113', 'rs1264565', 'rs1362118', 'rs1362117', 'rs1264564', 'rs9261739', 'rs1592414', '6:30399995:T:TTTTC', 'rs1264563', 'rs1034325', 'rs1034323', 'rs9261742', '6:30401036:G:GA', 'rs1034321', 'rs9261743', 'rs9261744', 'rs9261745', 'rs1419691', 'rs2021370', 'rs61410672', 'rs115411850', 'rs9380178', 'rs2021368', 'rs1833080', 'rs2516675', 'rs7761083', 'rs7761210', 'rs…	74	3.908486271368493e-23	9.341131031374705e-17	0.3076923076923077	-0.1337682966057946	0.09586975560482393	3.2580504391821825	6.202955811388615	6.897761120241443	-2.2966187817532457	-2.1206907548319136	-4.1063980094534065	8.312874477227513	4.262808869018358	-3.206056283920982	4.221525009255489	-5.941495413260572	Both
rs9266233	31357653	6	713	31302958.0	31383817.0	6.640000000000001e-23	61	['rs6908171', 'rs116633868', 'rs2395474', 'rs3997995', 'rs17193040', 'rs41560220', 'rs9266196', 'rs9266197', 'rs2596487', 'rs9266227', 'rs9266236', 'rs9266237', 'rs9266238', 'rs9266239', 'rs9266240', 'rs62396269', 'rs9266244', 'rs9266245', 'rs9266250', 'rs9266252', 'rs9266255', 'rs9266256', 'rs2523598', 'rs4947313', 'rs9279161', 'rs2523596', 'rs9266277', 'rs2523595', 'rs2523594', 'rs2395475', 'rs…	61	6.639711377465665e-23	8.779999999999998e-24	0.15384615384615385	3.16760536991914	7.015578163627738	10.054461645975259	2.156021325446606	2.554730638445199	1.5151674652975358	-0.9544794630156732	1.2653022509068172	2.83945972005471	2.7460911768246565	-0.4892425339274307	2.5398185278634324	-1.4815314900031171	Both
rs4607417	42010536	6	724	41994933.0	42014140.0	1.11e-22	14	['rs9357377', 'rs12206672', 'rs6935646', '6:42006000:C:CAA', 'rs12210079', 'rs12200559', 'rs11756584', 'rs4714547', 'rs6921368', 'rs6922061', 'rs9349211', 'rs9349212', 'rs10948002', 'rs6912057']	14	1.106479193422042e-22	4.200000000000009e-29	0.23076923076923078	1.0522780483901597	1.67774955964481	1.157412180322803	0.3347853665058084	0.3014478645891093	-0.4164933944144652	0.3022703225542162	0.1132441425984326	6.3233214341107375	1.4002549034224867	-9.676630872402736	0.3865005437227367	-11.197373797111055	Both
rs9275349	32699886	6	717	32627905.0	32701069.0	1.15e-22	12	['rs6922257', 'rs2840230', 'rs187272234', 'rs5002706', 'rs9275380', 'rs9275382', 'rs9275383']	7	1.1454551984938572e-22	2.0696447248329376e-08	0.07692307692307693	0.9774053339269224	-1.999057006923596	-3.734036325438504	4.8060677060447246	5.6060765347265615	2.550076923630724	4.914073391792865	-1.329420301861658	5.2156284126700925	-5.388552339424495	-2.388118682394734	1.7371775959699582	-4.0040860796972915	Both
rs28383305	32618944	6	715	32618459.0	32693968.0	1.2100000000000002e-22	25	['rs11751024', 'rs114861328', 'rs28383323', 'rs540002313', 'rs116838591', 'rs151005270', 'rs113861133', 'rs116630455', 'rs9275217', 'rs5002704', 'rs5002707', 'rs5002708', 'rs4713590', 'rs9275239', 'rs9275240', 'rs147415887']	16	1.2077072032780783e-22	9.090000000000112e-20	0.23076923076923078	-9.099318987595778	0.1366328619587132	1.7830878741995897	-4.226836257554326	-4.1080579520093305	-7.518519462075265	-8.361549147051814	-2.5671102538503683	-4.200777423916067	-0.7295390335006368	0.3618769305635933	0.16176362341629005	0.3762958018400936	Both
6:36549124:G:GGA	36549124	6	721	36377403.0	36634120.0	1.33e-22	137	['rs6928048', '6:36378238:T:TG', 'rs7768939', 'rs1076928', 'rs9368924', 'rs3798480', 'rs2234071', 'rs3833927', 'rs9394346', 'rs2234064', 'rs11757823', 'rs6905318', '6:36389581:A:AT', '6:36389701:G:GGTT', 'rs2187810', '6:36389989:A:ATT', 'rs13210133', 'rs9368925', 'rs6906885', '6:36393725:C:CA', 'rs7765868', 'rs7771459', 'rs56077076', 'rs55996868', '6:36396991:C:CTG', 'rs9368928', 'rs7755006', 'rs…	127	1.3251498222491433e-22	3.345742799169129e-31	0.07692307692307693	3.1660186593680333	0.2952388554635578	2.92618364962363	1.0808045821221732	1.029533084293994	2.393728854178823	1.45288632378543	11.617817479951679	1.3590191391896056	1.5367872334013135	-1.4087926454695785	0.3783559220704718	-1.4814029786502916	Both
rs35267732	31359002	6	713	31354079.0	31379772.0	2.39e-22	41	['rs2768', 'rs1055890', 'rs2596498', 'rs3819282', 'rs151341076', 'rs9266249', 'rs9266259', 'rs28533662', 'rs9266264', 'rs9266267', 'rs9266273', 'rs9266275', 'rs2596474', 'rs2523590', 'rs2523586', 'rs13214113', 'rs13199927', 'rs13214452', 'rs12662601', 'rs34955377', 'rs34277309', 'rs116579023', 'rs4991646', 'rs4991647', 'rs4991648', 'rs4991649', 'rs9266439', 'rs2395492', 'rs2395491', 'rs2844551', …	39	2.3884372204945305e-22	5.295656662209128e-08	0.0	3.9773854818733247	-5.211985037508187	4.079762582676889	1.7576483527276987	2.038023739192321	-1.5434486671095975	1.51603592027936	0.3362321148263477	0.7756978322589012	5.441086582519173	2.8091384572351186	1.8349818767083883	1.7637268188057884	Joint only
rs73728292	31202289	6	712	30955415.0	31376551.0	2.52e-22	248	['rs148782687', 'rs112773029', 'rs141514310', 'rs138879445', 'rs138538665', 'rs114154383', 'rs116109529', 'rs574752072', 'rs116493652', 'rs115741140', 'rs9461648', 'rs9468877', 'rs9461649', 'rs9468879', 'rs3734869', 'rs3734872', 'rs192460891', 'rs1052986', 'rs146323972', 'rs11752301', 'rs56178408', 'rs4713440', 'rs9468884', 'rs9468885', 'rs9468886', 'rs9468887', 'rs6913894', 'rs6913631', 'rs95013…	132	2.5224704159968705e-22	7.110000000000131e-20	0.23076923076923078	9.125964950673106	-1.5355735721017134	2.9388805485824085	1.7107677240918024	1.0918546354265009	4.247675445212985	6.169976831470482	-0.7702628307813252	0.17143720809918694	5.657046556809927	2.403544290389927	-1.3780657142131778	3.2391178990052016	Both
6:29838647:A:AG	29838647	6	709	29727689.0	30078221.0	2.6800000000000003e-22	1204	['rs2735060', 'rs2523402', 'rs2743922', 'rs2523397', 'rs2523396', 'rs2735052', 'rs2523395', 'rs2394159', '6:29735181:G:GCACACA', 'rs2107184', 'rs2394160', 'rs2743919', 'rs2517944', 'rs2743918', 'rs2844832', 'rs2743917', 'rs2523393', 'rs2735051', 'rs2523391', 'rs2523389', 'rs2844831', 'rs2844830', 'rs1736905', 'rs2523388', '6:29740166:G:GTAGT', 'rs2523387', 'rs2743951', 'rs2517939', 'rs2743949', '…	1076	2.6754000227050593e-22	1.2747503830947091e-12	0.07692307692307693	0.2120246728641093	4.258196718430866	-0.20445622594205465	2.2935713330238463	3.3210036641316116	-1.5851981956776529	1.7116355419175884	3.3318189844120134	2.9406360625349235	-7.097020627966317	-0.7030130715227708	3.225281312365597	-2.428518932997585	Both
rs55753131	32962902	6	718	32935947.0	32995239.0	3.14e-22	58	['rs68600', 'rs2071556', 'rs171329', 'rs449073', 'rs2857096', 'rs117217050', 'rs189865', 'rs194682', 'rs10700910', 'rs150358', 'rs150360', 'rs209473', 'rs209474', 'rs209475', 'rs209476', 'rs129653', 'rs206783', 'rs206784', 'rs206786', 'rs683208', 'rs620202', 'rs485502', '6:32975884:A:AG', 'rs11908', 'rs206781', 'rs1894551', 'rs3998137', 'rs206778', 'rs184054', 'rs565876', '6:32982806:T:TTGTC', 'r…	58	3.1442297359373127e-22	2.3500000000000362e-20	0.07692307692307693	1.63256745827008	0.6961721924689734	-1.446253902731398	-3.5969260324504027	-4.046451015148352	2.9402004301260742	2.0293073023740784	9.245109484810275	-4.613470757556241	-3.703077235219012	1.4150016918023314	-1.961695037033184	2.9322645211023723	Both
rs16885532	22071346	6	703	22058588.0	22113884.0	3.38e-22	68	['rs9358485', 'rs1207782', 'rs9366425', 'rs492044', 'rs11367783', 'rs411535', 'rs4712651', 'rs9460699', 'rs77583118', 'rs79953827', 'rs58243100', 'rs16885518', 'rs76732492', 'rs12523705', '6:22068173:T:TA', 'rs9358487', 'rs10484390', 'rs12523974', 'rs10946506', 'rs1928175', 'rs73389656', 'rs113753759', 'rs12530233', 'rs200023989', 'rs9368399', 'rs12528963', 'rs16885582', 'rs9466265', 'rs9466266',…	33	3.3794759309398118e-22	6.627126043324449e-18	0.07692307692307693	3.653413959268649	1.9868582709395792	0.2999105825874517	3.688939841650652	3.0667866825259744	1.2888502422086583	-0.6664593587731741	8.6211737548719	2.0535340912305227	3.148490809347309	0.9573907117356968	-3.8780813100655633	3.0919872050235515	Both
rs72855948	31278362	6	712	31136284.0	31479143.0	4.35e-22	134	['rs1265101', 'rs1265097', 'rs130072', 'rs142986308', 'rs138598988', 'rs17197031', 'rs112640945', 'rs113932411', 'rs11540822', 'rs72863043', 'rs72856706', 'rs111837807', 'rs112785163', 'rs143334143', 'rs72856713', 'rs112279190', 'rs113129896', 'rs72856718', 'rs72856720', 'rs720468', 'rs17197087', 'rs17197101', 'rs17197108', 'rs74633760', 'rs72856721', 'rs9263789', 'rs114881571', 'rs2073724', 'rs1…	122	4.345842115148409e-22	7.433443023679454e-15	0.23076923076923078	5.796364306533133	5.0259097330520115	-0.4687515869685445	-0.7286027906259687	-0.7101006806969526	5.573765712739316	4.095526451714058	7.776881066919863	-2.651917122061106	-0.0018456558609861121	3.1650302698939763	-0.9353610178860124	4.006279722083661	Both
6:32768159:G:GAAA	32768159	6	717	32717773.0	32835539.0	4.92e-22	786	['rs3916765', 'rs3104396', 'rs3129736', 'rs9275668', 'rs3104400', 'rs3129739', 'rs3129740', 'rs3129741', 'rs3129744', 'rs3129746', 'rs9275688', 'rs9275689', 'rs9275693', 'rs9275694', 'rs9275695', 'rs9275700', 'rs9275701', 'rs9275703', 'rs9275705', 'rs9275706', 'rs9275707', 'rs9275708', 'rs9275712', 'rs9275713', 'rs9275714', 'rs9275716', 'rs9275717', '6:32720608:G:GA', 'rs9275721', 'rs9275722', 'r…	785	4.921083421820336e-22	3.818439190875905e-08	0.07692307692307693	-4.564779134969403	0.5443234756871099	5.499049510211642	3.712735692144329	4.415679181078524	-3.877011953094217	-2.249648681029676	2.2352359580300405	3.527406888493898	-3.7051062466615314	0.6539061692074349	3.3807409139882982	-0.9430157197657882	Both
rs143104375	31373680	6	713	31275949.0	31597981.0	1.04e-21	94	['rs146657345', 'rs182826529', 'rs2308488', 'rs141005521', 'rs118088983', 'rs62396279', 'rs58446292', 'rs2596547', 'rs117154574', 'rs117348738', 'rs118083451', 'rs138097457', 'rs150200920', 'rs147481954', 'rs116941895', 'rs117283754', 'rs147329844', 'rs148789374', 'rs139461701', 'rs149693599', 'rs117821870', 'rs146480623', 'rs199625406', 'rs200861953', 'rs139083073', 'rs117238672', 'rs117517821',…	93	1.037381463622832e-21	7.998535927159173e-16	0.3076923076923077	8.054222872067543	1.724215783650294	-0.6917071181434761	-1.7331997053812762	-1.1026131319851311	3.0165461361362684	6.879865304284	-0.3133546320223647	-4.201884367701604	2.6546035582214387	5.630292862931103	1.8614155893688829	6.077237345153062	Both
rs1150723	28283939	6	708	28047577.0	28533019.0	1.3100000000000002e-21	125	['rs7739987', 'rs10484404', 'rs148688688', 'rs75889632', 'rs7747772', 'rs144528111', 'rs6929559', 'rs74980997', 'rs76466385', 'rs1736892', 'rs3757183', 'rs1679723', 'rs76100403', '6:28258393:T:TC', 'rs1778510', 'rs1600621', 'rs2799076', '6:28267126:A:AAGCGCTCCGAAG', 'rs200489406', 'rs1225600', 'rs76463649', 'rs1150725', 'rs1150722', 'rs1150715', 'rs9468328', 'rs74294002', 'rs74984315', 'rs7767897…	103	1.3149146055885745e-21	2.5305394432142638e-11	0.15384615384615385	-4.2546030115901035	2.482108696479272	6.671585796501065	-1.5693765402963789	-1.4148882075235252	-6.148382837957295	-4.896263904337046	1.4801515812826818	-0.061316974878445465	-1.9637222961828789	-2.2540185438348947	0.357934092987267	-2.795532304356562	Both
6:31273162:T:TA	31273162	6	712	31352126.0	31352803.0	1.7400000000000007e-21	46	['rs28380930', 'rs28380931', 'rs28380932', 'rs28380933', 'rs28380934', 'rs28380935', 'rs28380936', 'rs28380937', 'rs28380938', 'rs28366068', 'rs28366069', 'rs28366070', 'rs28366071', 'rs6929927', 'rs2442719', '6:31352799:C:CAA', 'rs551116093']	17	1.74469905018553e-21	6.91432069631687e-11	0.07692307692307693	5.143592430601826	2.986191181906915	-1.7610635747230865	-3.3812528352593265	-3.688259985785672	4.777950119819708	3.2122229844277514	6.522504024975282	-4.964464786596516	-1.2984427079579552	2.746412526533935	-2.5121433041606736	4.416086048225496	Both
rs3132452	31595463	6	714	31481959.0	31593171.0	1.89e-21	2	['rs139395255', 'rs11575835']	2	1.8873073510064468e-21	5.119999999999987e-15	0.07692307692307693	2.756912294607852	-4.053300808768976	-7.823928240724514	0.5480479191539377	0.2315880370341281	2.7366409404049623	4.997096328840901	-3.0411198375364625	1.1082103082358918	-1.738407705039686	-0.2505526421230134	-2.1055207848294653	0.4602650282037213	Both
rs117569516	30386944	6	711	30155390.0	30621770.0	2.33e-21	47	['rs3757334', 'rs1063280', 'rs117636370', 'rs9261541', 'rs9261542', 'rs9261547', 'rs4959045', 'rs9261558', 'rs117322208', 'rs4476873', 'rs3130385', 'rs3130390', 'rs3094138', 'rs3094137', 'rs9261588', 'rs3094079', 'rs3132652', 'rs3094068', 'rs3129834', 'rs3094631', 'rs137877109', 'rs3094065', 'rs3778623', 'rs3129838', 'rs3130379', 'rs3129808', 'rs3129811', 'rs3130361', 'rs1245218', 'rs17475879', '…	47	2.3308807579648852e-21	2.2299999999999815e-16	0.07692307692307693	-3.607635646202191	2.1483621143195144	8.209020585854143	-1.4854336020885712	-1.1888162044485495	-4.749420868198941	-4.114511628514967	0.9233804042240472	-0.5673093878203683	-1.379291163242802	-1.109253126227849	1.073965822451438	-1.6014151473530365	Both
rs3130287	32082767	6	714	31840941.0	32182106.0	2.63e-21	15	['rs117792332', 'rs145156836', 'rs3117189', 'rs3130286', 'rs57079996', 'rs3134954', 'rs3130342', 'rs139510765', 'rs3134963', 'rs138389328', 'rs3130279', 'rs9267807', 'rs3130346', 'rs3130283', 'rs204996']	15	2.6280873798233395e-21	6.7099999999999874e-18	0.07692307692307693	3.3151315709193567	2.6758050286922885	-0.9294170406086808	-1.7111685641250058	-1.6876418527971335	4.5882393336778255	2.249699929625056	8.61975076650133	-3.8361069311758977	-1.5891169132896161	3.3784337329352216	-0.043962870857153516	3.9050651595056944	Both
6:32234925:A:ACT	32234925	6	714	32223341.0	32320099.0	3.52e-21	32	['rs2854048', 'rs391755', 'rs397081', 'rs3134928', 'rs499606', 'rs9267857', 'rs377763', 'rs9267877', 'rs9267879', 'rs9267881', 'rs9267883', 'rs9267884', 'rs9267885', 'rs443863', 'rs2555467', 'rs9267891', 'rs778098397', 'rs9267893', 'rs6920533', 'rs6920123', 'rs6924656', 'rs508445', 'rs9267901', 'rs548330', 'rs549182', 'rs549270', 'rs526280', 'rs9267918', 'rs380911', 'rs513095']	30	3.516238740811328e-21	2.385877140511768e-17	0.15384615384615385	1.8303564845397613	0.3561514312511706	-2.0952073531765008	-4.335824981313598	-4.466946366618738	2.140424585557535	0.4797985613596713	8.473275353103954	-6.059989991237992	-2.1976376719628554	2.9262133295401878	-1.1730832983820498	4.303410108331011	Both
rs430916	32220322	6	714	32220865.0	32221255.0	4.980000000000001e-21	2	['rs520688', 'rs415929']	2	4.975664456429204e-21	4.930000000000063e-16	0.15384615384615385	8.113209416171369	1.6111960430366268	4.542465871492039	2.8131418754237014	2.8327462822875504	3.468178040830093	3.846126144542688	-3.8674042434565084	3.9510778793341297	5.8049115271897875	-2.387833890995624	0.3015803360518248	-3.2276765532663068	Both
rs2859076	32734809	6	717	32732306.0	32866955.0	5.07e-21	67	['rs2858884', 'rs2859090', 'rs2859087', 'rs2859082', 'rs2859081', 'rs2859079', 'rs2859078', 'rs9276285', 'rs9276286', 'rs2859075', 'rs2858881', 'rs56144236', 'rs117728701', 'rs117987908', 'rs117026677', 'rs117177698', 'rs2071549', 'rs2071548', 'rs117557023', 'rs73404808', 'rs117807149', 'rs76453595', 'rs116855451', 'rs79433101', 'rs116892158', 'rs73404817', 'rs73404818', 'rs117189255', 'rs7340481…	39	5.069536035542642e-21	4.094520570831991e-18	0.07692307692307693	2.3112768237603216	2.1196902509223827	-2.226797539348083	-3.263312506572844	-3.700394558133062	3.4785291317788816	0.4789226610053277	8.676133342937009	-4.349265124614897	-1.2761643482380614	2.316592946449581	-1.63907107697774	3.4792265603467483	Both
rs3749946	31481085	6	713	31257421.0	31499121.0	5.77e-21	32	['rs201288519', 'rs2844524', 'rs113749342', 'rs79953803', 'rs3819272', 'rs2596557', 'rs2857283', 'rs77563643', 'rs2256317', 'rs3094584', 'rs2848712', 'rs2596527', 'rs2848713', 'rs78780505', 'rs78406152', 'rs78302817', 'rs80308263', 'rs55716452', 'rs77460450', 'rs17200421', 'rs3997924', 'rs78913849', 'rs77314402', 'rs2395030', 'rs55886855', 'rs2844507', 'rs2596448', 'rs75565243', 'rs113013684', 'r…	31	5.769159081927551e-21	8.459999999999977e-13	0.15384615384615385	0.12870130848644767	4.57775174541261	5.584036020494423	-2.463494516667602	-2.656997618363653	0.6670784883273551	-1.5720066887570054	7.153488296276971	-3.233227608896149	-2.898292909689185	0.6886079766864819	-0.9640058359366268	1.4490987753172249	Both
rs79210184	29513045	6	708	29314785.0	29762953.0	8.840000000000001e-21	85	['rs73743667', 'rs11966698', 'rs74294664', 'rs7775217', 'rs74388068', 'rs73747309', 'rs60213092', 'rs75546667', 'rs78206475', 'rs2107187', 'rs75561942', 'rs16894919', 'rs6907104', 'rs144799627', 'rs76339218', 'rs2073148', 'rs77965146', 'rs111649188', 'rs77603039', 'rs16894948', 'rs1362077', 'rs1362076', 'rs58211986', 'rs7769924', 'rs75239314', 'rs73400959', 'rs72500876', 'rs72500877', '6:29478185…	81	8.83829402783418e-21	1.0636695123597257e-13	0.07692307692307693	-3.9718284116619773	2.5488433551461593	7.4327448579711595	-1.4148127516201532	-0.8827500431195939	-4.91515649847691	-4.3101778699424775	1.5415237489293891	-0.15396977334657258	-1.829143958502211	-1.5969213229366253	1.0534321414341463	-2.1785066547677747	Both
rs9266541	31374233	6	713	31343426.0	31443535.0	1.35e-20	86	['rs9265822', 'rs9265830', 'rs9266193', 'rs2523572', 'rs3863205', 'rs5006724', 'rs5006725', 'rs9501573', 'rs9266444', 'rs9266445', 'rs9266446', 'rs9266449', 'rs9266451', 'rs9501378', 'rs9266452', 'rs9266453', 'rs9501574', 'rs9266454', 'rs9266455', 'rs140393653', 'rs9501575', 'rs9266460', 'rs2523528', 'rs2853984', 'rs9266467', 'rs2596435', 'rs9501579', 'rs9266470', 'rs2442709', 'rs2442710', 'rs244…	86	1.3475800716616588e-20	2.0513207013554297e-11	0.3076923076923077	3.8191700237286086	-2.689680470951196	-1.4177673135740603	6.464568211036861	6.702322934398799	2.352057187280145	0.8636943148386459	-5.780436214814348	6.394009628643595	4.5766653200209095	0.9801740637962464	3.667476182962267	-0.8512976831782999	Both
rs2395187	32465420	6	715	32423739.0	32484111.0	1.96e-20	243	['rs3135356', 'rs3129844', 'rs3129847', 'rs3129848', 'rs3129851', 'rs9268588', 'rs9268589', 'rs3129853', '6:32431013:G:GAGTTA', 'rs3135340', '6:32431140:G:GTATACACATATACCATATGACA', '6:32431171:T:TA', 'rs4988822', 'rs4988821', 'rs4348358', 'rs4988820', 'rs3135339', 'rs3129857', 'rs9268605', 'rs2395172', 'rs9268606', 'rs3129858', 'rs9268607', '6:32433056:A:AT', 'rs9268608', 'rs9268609', 'rs9268610'…	236	1.9567218286925956e-20	5.655404391590685e-12	0.07692307692307693	-5.022424612138861	0.5922201918356391	1.9658955942266003	0.3543927348296617	0.3924550758618992	-0.6115279049865588	-4.586242100973807	6.888070853932744	0.0589380576222447	-2.822440313338014	1.5211142496474133	-0.186762299941406	1.933946089903149	Both
rs9262508	31020813	6	711	30965620.0	31034750.0	3.64e-20	72	['rs17196137', 'rs2530714', 'rs2844695', 'rs2530712', 'rs2530710', 'rs2530707', 'rs2517433', 'rs2530704', 'rs2517431', 'rs1634730', 'rs1634731', 'rs1632861', 'rs1632859', 'rs1632858', 'rs9283889', 'rs1634720', 'rs1634722', 'rs1634723', 'rs3869094', 'rs4713408', 'rs4713409', 'rs7755234', 'rs7755648', 'rs7755631', 'rs7755802', 'rs4711252', 'rs1619376', 'rs3871465', 'rs7776233', 'rs3869097', 'rs9262…	71	3.6402866337466855e-20	7.309999999999768e-19	0.23076923076923078	4.4736376902769335	5.51338353432897	8.870069904556154	2.2484266095145986	2.7044381774989934	2.664076518561575	0.9042101106143366	5.572575954541929	1.858803473129252	1.7231964804309174	1.5516959175123486	1.406896775110901	1.0539867139004315	Both
rs2534681	31495154	6	713	31469012.0	31565829.0	4.6399999999999994e-20	72	['rs2523674', 'rs2523673', 'rs2244839', 'rs2244842', 'rs3094603', '6:31472073:A:AGGG', 'rs2523661', 'rs2523660', 'rs1055566', 'rs1055568', 'rs14597', 'rs1055569', 'rs2523659', 'rs2516441', 'rs2516440', 'rs3828886', 'rs3828887', 'rs62395329', 'rs9267151', '6:31473191:A:AT', 'rs9267152', 'rs62395330', 'rs4413653', 'rs4413654', 'rs12665745', '6:31474864:G:GC', 'rs115234559', '6:31475522:T:TG', 'rs12…	72	4.6437801210299174e-20	1.1262220377532712e-09	0.15384615384615385	6.09040954503487	-2.8806948027902983	-2.8336157714588683	2.331990509217486	1.7711405051020528	2.4406473995570885	2.3329524882570616	-3.369083997658857	2.5303355948145936	5.898895274050151	0.3337044416246077	-0.4198821087633997	0.07227197884945709	Both
rs1634789	31309310	6	713	31308537.0	31330131.0	7.63e-20	12	['rs1634794', 'rs9264960', 'rs9264961', 'rs28367690', 'rs1005598', 'rs1634791', 'rs7755852', 'rs9264969', 'rs413119', 'rs9264978', '6:31311524:C:CT', 'rs9265525']	12	7.627210841988307e-20	4.340000000000009e-11	0.23076923076923078	-6.232176082280632	-3.173717682178573	-2.4477283428267156	3.558485062319772	4.731378751429924	-3.6093206014719135	-3.1895388175138044	-6.5919796826879615	5.670959460438932	-2.4629477386571166	-2.2278128140254516	3.4123726917742414	-4.700126800112403	Both
rs3117106	32375592	6	714	32426407.0	32458206.0	1.17e-19	10	['rs9501400', 'rs6937545', 'rs9268781', 'rs9268791', 'rs9268812', 'rs7763262', 'rs7744304', 'rs6457592']	8	1.173826592174071e-19	2.899999999999986e-14	0.07692307692307693	-3.0868347856209035	4.121141361654555	7.602706812304832	2.8206263117255266	3.032173007542017	-3.3743136485686462	-3.7598724647783195	-0.7746440845555335	3.9465058051202635	-0.12283595736860548	-0.7031632800650206	1.4319714226627598	-1.2338092279408217	Both
rs11964623	31033742	6	712	31030535.0	31113082.0	1.36e-19	250	['rs12110481', 'rs6457300', 'rs6457301', 'rs6457302', 'rs6457303', '6:31031830:C:CA', 'rs4713421', 'rs4713422', 'rs10947121', '6:31033261:G:GAGAA', 'rs10807077', 'rs10947124', 'rs11969581', 'rs10947125', 'rs10947126', 'rs4713423', 'rs3869098', 'rs2251825', 'rs2517534', 'rs2517533', 'rs2517532', 'rs2523862', 'rs145187272', 'rs2523859', 'rs2523858', 'rs2252195', 'rs2394424', 'rs3131789', 'rs2428516…	235	1.3575521223268498e-19	3.359999999999966e-14	0.15384615384615385	-7.583637151872081	-4.342298163416936	1.6956562417631775	0.88753301399966	1.4292966098343316	-7.339121730999293	-4.032017789449869	-3.1540889602838416	2.083858941918542	-4.0700651119023785	0.2271462776701485	2.4133415303492893	-0.9560539074792412	Both
rs17200249	31410877	6	713	31362328.0	31443780.0	1.4e-19	30	['rs2394989', 'rs17193122', 'rs113000567', 'rs57973545', 'rs4713461', 'rs112367395', 'rs2442752', 'rs118061248', 'rs73398306', 'rs116562707', 'rs17200242', 'rs3828875', 'rs6934175', 'rs72502585', 'rs79587375', 'rs1880', 'rs74456806', 'rs149692329', 'rs17200358', 'rs10223562', 'rs114869225', 'rs10223570', 'rs9295994', 'rs9295995', 'rs9501110', 'rs55957433', 'rs7759360', 'rs75911775', 'rs7769403', …	30	1.4044415175183404e-19	4.4914853609881565e-17	0.07692307692307693	-2.192162292229117	-3.565901352658964	-8.399299858155779	2.8547680258267745	2.5446671332780637	1.155996526380777	0.2417651704168851	-5.3063683962424015	3.4912165533817285	-0.12069024765900135	-1.147629384624983	-0.03312075211637236	-1.4297158795814435	Both
rs118109745	33377805	6	718	33168299.0	33340722.0	2.45e-19	27	['rs115641163', 'rs17221541', 'rs2281160', 'rs116492147', '6:33183893:T:TA', 'rs116626305', '6:33183925:G:GCTT', 'rs116015488', 'rs115052745', 'rs114128868', 'rs114435161', 'rs116165521', 'rs115879584', 'rs12526336', 'rs114894582', 'rs144092339', 'rs5030979', 'rs41266701', 'rs114699053', 'rs114652844', 'rs1567464', 'rs17221583', 'rs116046217', 'rs1977090', 'rs62405743', 'rs12664430', 'rs187984126…	27	2.4536125793190184e-19	2.6499999999999948e-09	0.07692307692307693	4.800841865579239	2.350563677624474	3.4883562888878874	4.350221636694573	4.606247686484153	2.8850109885668607	2.001402792419301	-5.95192920931593	5.3281832721418585	3.348330482798185	-2.180829902092104	3.188526301913236	-4.138883568693372	Both
rs118014968	31096956	6	712	30867928.0	30874226.0	3.3e-19	2	['rs143733877', 'rs61677502']	2	3.2990626250089085e-19	4.699999999999979e-16	0.15384615384615385	-4.78853890117901	-5.427028443118008	-8.119010463603189	1.1525259805225343	1.5572758778047897	-3.8011948567158105	-2.5591780132933897	-7.141229143558983	2.265174064943107	-3.3078951371917884	-0.8206897688212937	0.2566991859669528	-1.5851687438386477	Both
rs791903	33734868	6	719	33675781.0	33813722.0	4.21e-19	270	['rs2229637', 'rs4713653', 'rs4713655', 'rs12664190', 'rs9461896', 'rs77847037', 'rs2296328', 'rs753890', 'rs749338', 'rs2395450', 'rs942642', 'rs2281917', 'rs2296736', 'rs11759396', 'rs2296738', 'rs2296739', 'rs3818521', 'rs764752', 'rs764754', 'rs10947430', 'rs4711336', 'rs2296740', 'rs2296741', 'rs2296742', 'rs4711337', 'rs4711338', 'rs3818523', 'rs3818524', 'rs3818525', 'rs3818527', 'rs381852…	131	4.2113205127690586e-19	7.313792531297108e-17	0.07692307692307693	2.3849631570636345	1.4178697778429368	2.373156633610133	4.853838996115969	5.2606077474408375	-0.6389790296916308	-0.08435998108892036	-8.341848812287736	4.882260319150982	1.7377015007282035	-0.9828929424371168	1.2405215258753233	-1.8452510173913617	Both
rs7754498	32485723	6	715	32415431.0	32485793.0	4.2399999999999997e-19	57	['rs6930571', 'rs9268531', 'rs6908065', 'rs6930933', 'rs3135382', 'rs2001097', 'rs3135380', 'rs3135379', 'rs3135378', 'rs3135376', 'rs3135375', 'rs3135374', 'rs3135373', 'rs3135372', 'rs2187820', 'rs62404607', 'rs2187819', 'rs6457570', 'rs6457573', 'rs2395161', 'rs2395162', 'rs2395164', 'rs2395167', 'rs2213580', 'rs3135366', 'rs77055720', 'rs147727030', 'rs146973185', 'rs138208012', 'rs117714117'…	43	4.237058056906388e-19	2.1700000000000333e-23	0.2	9.964942222551407			0.5689294774122915							-0.1782266259318723	-1.4935013543644262	0.08197448899167861	Both
rs67131684	29944875	6	710	29849840.0	30102761.0	5.83e-19	433	['rs2523764', '6:29850057:A:AAG', '6:29861421:G:GAAA', 'rs4599690', 'rs55748016', 'rs1991955', 'rs55676227', 'rs1056243', '6:29925705:A:AT', 'rs114248517', 'rs114908267', 'rs116500576', 'rs1611434', 'rs142964655', 'rs150124687', 'rs62389590', 'rs62389591', 'rs1627982', 'rs62389592', 'rs2240073', 'rs2074485', 'rs191134254', 'rs2240072', '6:29926572:A:AGGTAGGGGCCC', 'rs114028743', 'rs114779824', 'r…	416	5.828227101391987e-19	7.025758592321781e-07	0.0	-2.9612327650153616	-2.68826713625237	4.9464770319877145	-0.9975877030014604	-0.7845421434524563	-3.994101452639217	-4.9606502695410715	-2.8957605433807014	0.7718569370010487	4.041995420364537	-1.8455244696210318	0.4452116944351752	-2.1252686711782744	Joint only
rs6920760	30907020	6	711	30855853.0	30964532.0	6.8599999999999995e-19	257	['rs9295928', 'rs9501340', 'rs9295929', '6:30879088:T:TTTTA', 'rs1264330', 'rs9357102', 'rs7756521', 'rs885910', 'rs9295930', 'rs1264328', 'rs9501032', '6:30882971:G:GT', 'rs9380200', 'rs9461638', 'rs9468842', 'rs6901464', 'rs4618569', 'rs1264323', 'rs2229933', 'rs6924600', 'rs6457282', 'rs7761589', 'rs7743661', 'rs1049622', 'rs9461639', 'rs9366761', 'rs3213644', 'rs1049623', 'rs2239517', 'rs2267…	100	6.856953242745928e-19	3.619999999999982e-09	0.15384615384615385	-1.6715149919346868	3.0177010833514286	5.900682930368999	3.7400276682883606	4.302344858113944	-1.9422487006134257	-2.4651654455599883	-3.1181340567665266	5.563775196577638	1.989727151982252	-3.11029591648714	3.8117256433979927	-5.288980502915027	Both
rs58264607	31352095	6	713	31308332.0	31356785.0	8.66e-19	16	['rs4544954', 'rs17192631', 'rs12197373', 'rs12208931', 'rs13192060', 'rs13191852', 'rs114945721', 'rs113121477', 'rs113274764', 'rs11753323', 'rs11753309', 'rs72866766', 'rs4081560', 'rs4081559', 'rs1050564']	15	8.663011859011911e-19	1.1799999999999918e-10	0.15384615384615385	1.9306932351506425	6.441883301097312	6.209658109182715	1.017381456379303	0.2056260850489776	4.97015325931184	-1.847359878384772	5.031758987516624	1.7104375084624084	2.003105181109853	-2.1475691294505106	-1.9945864741715282	-0.6773199117946729	Both
rs116799333	30045921	6	710	29884625.0	30103160.0	9.63e-19	176	['rs9259148', 'rs3094648', 'rs4524631', 'rs9259182', 'rs9259183', 'rs9259188', 'rs9259189', 'rs9259194', 'rs3128884', 'rs9259202', 'rs3132693', 'rs3128879', 'rs3128878', 'rs3115605', 'rs9259266', 'rs9259268', 'rs9259290', 'rs3115598', 'rs3115597', 'rs3128866', 'rs3128862', 'rs3128861', 'rs9259397', 'rs3129001', 'rs9259479', 'rs9259492', 'rs9259499', 'rs379030', 'rs9259648', 'rs9259650', 'rs925965…	162	9.630938810349417e-19	3.07999999999998e-13	0.07692307692307693	-3.806407488104317	2.552509476754299	7.290852423859698	-1.0608699662571717	-0.7579064311177888	-4.279872988873216	-4.097852972443393	1.472777652790421	-0.03999263251110642	-1.4676695713728976	-1.5477147053464693	1.3830354381567995	-2.2499676333076053	Both
rs9276826	32862791	6	718	32957520.0	33043356.0	1.03e-18	4	['rs189992', 'rs62407970', 'rs3128920', 'rs401348']	4	1.0285905131607322e-18	9.750000000000062e-13	0.3076923076923077	4.789737059773423	3.382611977292632	3.1109286440557304	5.50942878574218	5.691402631924637	3.2675048692430546	1.9433076314020907	-3.626759838414045	7.1339905892412325	3.644415659062828	-3.8523283278431686	2.731744375872889	-5.841605889183246	Both
rs144065336	135435977	6	786	135517137.0	135569771.0	1.16e-18	2	['rs138489386', 'rs117936748']	2	1.1580984226009618e-18	1.1300000000000026e-10	0.23076923076923078	-0.7049778831294079	-0.09260798487474843	2.2248546093386783	3.6971890473720848	2.266709135150024	-0.3869273402612849	-1.2631730384751851	-6.025104877606728	6.448449771340716	1.3581250745939528	-6.287316714404273	-4.390673709468748	-4.6993428273434175	Both
rs8365	32180626	6	714	31963360.0	32417637.0	1.38e-18	66	['rs401775', 'rs2280773', 'rs17207867', 'rs12153855', 'rs28732174', 'rs12215107', 'rs35152141', 'rs28732176', 'rs9391734', 'rs13211318', 'rs6904786', 'rs12213851', 'rs3134951', 'rs192471087', 'rs3096696', 'rs9267816', 'rs3096697', 'rs3130348', 'rs3130284', 'rs3131297', 'rs3134947', 'rs3134945', 'rs3134944', 'rs3132965', 'rs1062070', 'rs3134940', 'rs3131300', 'rs1800625', 'rs1044507', 'rs13192229'…	38	1.3758324694831406e-18	1.1495881304739921e-14	0.07692307692307693	1.3336440012355064	-2.1119746815496585	-7.721510852105186	-0.2826183458192419	-0.3561484266000793	2.6746739039667298	5.0721877881543245	-0.22937022583554115	0.2751048390501935	-4.195821031003018	-1.6895548629969277	-1.907253842576544	-1.3300842716500287	Both
6:29591269:A:AATAATC	29591269	6	709	29342864.0	29730884.0	1.46e-18	301	['rs9257749', 'rs9257751', 'rs9257753', 'rs9257762', '6:29352100:C:CTTCT', 'rs9257768', 'rs9257784', 'rs9257785', 'rs139022284', 'rs9257798', 'rs3749971', 'rs117417431', 'rs139447813', 'rs117366085', 'rs117810014', 'rs118068257', 'rs115822316', 'rs114442811', 'rs115222815', 'rs115813151', 'rs114487208', 'rs116544074', '6:29405237:A:AT', 'rs184395441', 'rs114786233', 'rs115178054', 'rs114203504', …	266	1.4615857273138324e-18	3.910115770574248e-10	0.15384615384615385	3.879091453437216	1.586636080803663	-3.0171768398226138	-1.2777852112943902	-2.3308075588801165	5.903383034764851	3.2427073124878376	6.257574223463143	-2.3809663013510587	-0.4154710703132141	0.3398086770320657	-4.194201865904239	3.016676093239661	Both
rs9277451	33084934	6	718	33057493.0	33229812.0	1.7500000000000003e-18	489	['6:33057493:A:AAGC', 'rs422544', 'rs9277334', 'rs9277336', 'rs2856830', 'rs9277354', 'rs9277355', 'rs9277356', 'rs928976', 'rs9277357', 'rs9277358', 'rs9277359', 'rs9277361', 'rs9277362', 'rs9277363', 'rs9277365', 'rs9277366', 'rs9277367', 'rs9277368', 'rs9277370', 'rs9277371', 'rs9277372', 'rs9277373', 'rs9277374', 'rs9277375', 'rs9277376', 'rs9277377', 'rs9277378', 'rs9277380', 'rs9277382', 'r…	406	1.749213263681909e-18	4.074563871097855e-17	0.07692307692307693	2.343525116870743	2.752145205920713	8.41073297219602	3.309822549099759	2.94391210509418	-1.1383743342765855	2.8350912134695507	0.7728883916012185	2.6043519907414403	-1.9329543363528576	0.448940664431241	-0.6666323193820894	0.9341596750845312	Both
rs80100942	41924994	6	724	41779406.0	41884934.0	2.92e-18	4	['rs75002779', 'rs118011405', 'rs78789841']	3	2.9235209189192754e-18	4.769999999999852e-21	0.23076923076923078	-0.3601619867085953	0.8587562672426345	0.5488068629409952	1.9545009722206867	1.9047082960954071	-0.7217031581417372	0.4693954500672374	-0.8305303422494259	6.598264006998682	0.5063713260616167	-8.011845249542294	1.7554755455115452	-9.414133592310751	Both
rs9263622	31105316	6	712	31054429.0	31113288.0	2.98e-18	110	['rs9262617', 'rs3915966', 'rs2905757', 'rs9263483', 'rs2535289', '6:31099297:T:TTTTTATTTCA', '6:31099302:A:ATTTCATT', 'rs2535284', 'rs9263568', 'rs112607282', 'rs9263570', 'rs9263573', 'rs2844638', 'rs2535281', 'rs2517526', 'rs9263613', 'rs9263614', 'rs9263615', 'rs9263619', 'rs9263621', 'rs4947300', 'rs2233959']	22	2.982465969574877e-18	4.309999999999958e-12	0.07692307692307693	-4.3926059851350585	3.4850745196091317	6.926624692663723	-1.9558824770900567	-2.2288633247067384	-4.7286658273457975	-3.9742546380383166	0.8741528854705566	-2.097696095736036	-0.23166528042596995	-0.5530064405273882	-0.9024233912576628	-0.3495652419324361	Both
rs72843213	32331396	6	714	32102297.0	32318908.0	3.57e-18	6	['rs41268899', 'rs41268902', 'rs41268905', 'rs150084830', 'rs76739100', 'rs2022542']	6	3.568003449588282e-18	1.0200000000000031e-12	0.15384615384615385	4.7139167293084565	3.390756491742652	3.3197440906446154	5.4123585064422866	5.89223795097907	3.3090892340291456	1.041824614411388	-3.525929054527697	7.127780854235129	4.330161536269157	-2.975511901630465	3.0283415402066542	-5.213810959980886	Both
rs112269866	32725549	6	717	32715903.0	32726200.0	4.32e-18	2	['rs9391746', 'rs9275983']	2	4.320290305875508e-18	4.780000000000002e-07	0.0	-3.4213983882590826	0.904727063207044	4.543987242838114	2.8372778321072216	4.019184204816943	-5.0349394103661975	-1.7409690716462147	-0.11700890094767966	3.6995289516147047	-4.636125778241214	-0.2452911548484032	3.1501261096001536	-2.1894107364609816	Joint only
rs3135363	32421871	6	715	32407575.0	32407647.0	4.76e-18	4	['rs9268494', 'rs9268495', 'rs9268496', 'rs9268497']	4	4.759475323346414e-18	3.989999999999986e-07	0.0	-4.45319970405612	-4.434701379915845	-2.5250251791343903	-3.5018728745145267	-3.8935201293412502	-4.570742140295306	-3.3456160324664346	-3.2662032084804062	-5.069434222123898	3.15883710344252	1.7235284771287087	-1.7840717932142571	3.4149231901662382	Joint only
rs2855422	33178276	6	718	33082259.0	33187825.0	5.35e-18	211	['rs9277360', 'rs9277364', 'rs9277369', 'rs9277379', 'rs9277381', 'rs3097676', 'rs3128965', 'rs3128966', 'rs2179920', 'rs2281389', 'rs3130189', 'rs3117218', 'rs3117212', 'rs2395326', 'rs2395328', '6:33102953:C:CCA', 'rs3129198', 'rs3129197', 'rs137857089', '6:33103264:C:CATATG', '6:33103266:T:TATG', 'rs200581459', 'rs3117241', 'rs3117240', 'rs3128925', 'rs3129196', 'rs3128926', 'rs3117239', 'rs20…	161	5.349222258287891e-18	3.540920619940142e-20	0.07692307692307693	3.5562899358232856	3.158210356427312	-1.0175931135638228	-3.3833809135479385	-3.662309401065164	2.5174761872498954	1.986836728710357	9.201164273099973	-3.3269802503640062	-1.1735609102904978	0.7473900531543174	-1.1809319854439972	1.3672419818869108	Both
rs28367680	31301553	6	712	31140913.0	31359428.0	5.43e-18	195	['rs71672013', 'rs9263734', 'rs9263737', '6:31141855:G:GCTTT', 'rs9263740', 'rs9468914', 'rs9468915', 'rs9468916', 'rs9468917', 'rs28367587', 'rs28367588', '6:31283239:T:TA', 'rs28367589', 'rs9461681', 'rs3873374', 'rs3873375', 'rs2394963', 'rs2394964', 'rs2894206', 'rs2524058', 'rs2394965', 'rs6910962', 'rs7754443', 'rs9468920', 'rs9468921', 'rs9468922', 'rs9468923', 'rs4628144', 'rs9468925', 'r…	185	5.426338419900258e-18	1.6589159684271235e-10	0.15384615384615385	-5.888695061388344	2.2668165700271463	3.15765345685629	-0.9101977378140058	0.028368213342163436	-4.015364324020027	-4.277051870343956	1.2070821827480522	-0.17571334292168686	-6.389994614900773	0.08986932710370064	1.1007197931849977	-0.8298542837422785	Both
rs140263932	31597318	6	714	31356803.0	31798974.0	6.08e-18	10	['rs143961508', 'rs145974360', 'rs75592100', 'rs142557766', 'rs117257265', 'rs60843574', 'rs60177141', 'rs58892873', 'rs117029785', 'rs117127906']	10	6.083767074627895e-18	3.340000000000034e-18	0.07692307692307693	-0.8831041539648677	-2.460354085291543	-8.699278807139645	-2.143262826265941	-2.3020739890079054	1.8932848408536904	2.030733855776829	-3.354877975801968	-1.3852141344133724	-2.4838240862002285	-0.867363270192994	-1.5172364365081374	-0.5952954452147601	Both
rs3998115	33817056	6	719	33606130.0	33892417.0	6.53e-18	68	['rs138507244', 'rs11757612', 'rs34376580', 'rs150273297', 'rs138886796', 'rs34778247', 'rs3818532', 'rs12193658', 'rs12662447', 'rs35445446', 'rs72880510', 'rs12204620', 'rs12204992', 'rs10456420', 'rs12195409', 'rs12153877', 'rs35964955', 'rs10456421', 'rs12198383', 'rs1547668', 'rs66617522', 'rs12192087', 'rs1951930', '6:33817017:A:AT', 'rs35645205', 'rs3957165', 'rs36108476', 'rs34929964', 'r…	67	6.526983693115114e-18	8.01791955553638e-08	0.0	2.4622075006751367	3.8165072909302036	5.2707872075800575	3.960254964850456	4.5328714638812455	0.07243091611629596	0.2603564655358201	-5.3667249246628685	5.335161144889635	1.6486499522385618	-1.1410259164357062	3.4039378706911276	-3.7590792614655615	Joint only
rs117636953	31941423	6	714	31741566.0	32073154.0	8.37e-18	16	['rs116917265', 'rs116849650', 'rs74756639', 'rs74597046', 'rs3880457', 'rs118087530', 'rs387608', 'rs2734326', 'rs6905149', 'rs2894232', 'rs141752970', 'rs373158501', 'rs2066982', 'rs9469082']	14	8.367324053887012e-18	1.0699999999999927e-16	0.07692307692307693	0.2703643028316283	-2.1549084374538987	-8.296748018908941	-0.1917181347694208	-0.5120671703328639	1.9655553159912564	4.145549333682493	-0.6133408319267837	0.2598635868873152	-3.878737460464047	-1.5795890872150993	-2.327926628639024	-0.9904872869792232	Both
6:134831343:A:ATTAT	134831343	6	785	134821671.0	134845290.0	9.21e-18	26	['rs11753042', 'rs77792575', 'rs7740065', 'rs9494073', 'rs11756261', 'rs11754258', 'rs6935865', 'rs74733135', 'rs58398781', '6:134828750:A:AAGGGCCC', 'rs78748881', '6:134830076:C:CCAGCCACAGCCACAGCCACAGC', 'rs117819870', 'rs58963897', 'rs116326536']	15	9.21195602647839e-18	2.9389479116200986e-09	0.15384615384615385	1.6229514205476527	1.039197652099353	4.3394217166087525	2.652442529098005	1.934599838860298	0.7005577459943686	-0.07331668227904313	-5.008031700836359	5.934972480430488	-0.4210954267424588	-5.5761691891778735	-2.0225408748175737	-5.288019768198019	Both
rs2596429	31367044	6	713	31119528.0	31614398.0	1.0599999999999999e-17	95	['rs9263671', 'rs3130563', 'rs3130497', 'rs3130933', 'rs3094189', 'rs3094611', 'rs3130954', 'rs3094682', 'rs9265284', 'rs9265285', 'rs9265286', 'rs3130707', 'rs3094687', 'rs3130708', 'rs3094686', 'rs3094684', 'rs3130703', 'rs4959015', 'rs7450349', 'rs2523612', 'rs147324178', 'rs2596478', 'rs2523566', 'rs9266366', 'rs2523532', 'rs2523485', 'rs17193507', 'rs9266792', 'rs2853967', 'rs2596540', 'rs28…	93	1.06079257894122e-17	1.3173709560467853e-11	0.15384615384615385	4.313074443098657	3.8697942735832576	4.534383924592822	5.012817225020321	5.54579063049348	2.4245966525067337	0.7488685967981861	-3.1982010077339504	6.76671733072237	3.9169371873937084	-2.9743850792675293	3.332060140848913	-5.213614648456219	Both
rs9268485	32400781	6	714	32372293.0	32408969.0	1.23e-17	66	['rs1980496', 'rs9268400', 'rs9268401', 'rs9268403', 'rs9268404', 'rs9268405', 'rs9268406', 'rs9268407', 'rs9268409', 'rs9268412', 'rs9268413', 'rs9268414', 'rs9268415', 'rs9268416', 'rs9268417', 'rs9268418', 'rs9268420', 'rs9268421', 'rs9268422', 'rs9268423', 'rs9268424', 'rs9268425', 'rs9268426', 'rs9268427', 'rs9268428', 'rs9268430', 'rs2894252', 'rs9268431', 'rs2395153', 'rs9268432', '6:32378…	66	1.234376635189801e-17	3.269999999999993e-13	0.15384615384615385	7.282784238373897	1.6497503864667258	4.6378806132923245	3.6368430371656175	4.013598622816523	2.934765359187548	3.758404911271583	-3.2038565950417137	3.6612374445378	6.161410098516206	0.6430047773304617	3.357326916277792	-1.0755445451097794	Both
rs6919972	33066400	6	718	33021561.0	33076776.0	1.32e-17	283	['rs115401064', 'rs13197513', 'rs114747551', 'rs115706264', 'rs115770408', 'rs6933319', 'rs200975568', 'rs117420996', 'rs117499243', 'rs117286677', 'rs148295008', 'rs146128958', 'rs118099378', 'rs149479188', 'rs118135948', 'rs139785192', 'rs145207796', 'rs66948925', 'rs191213152', 'rs67106216', 'rs17509489', 'rs148463918', 'rs41548220', 'rs41550817', 'rs41550812', 'rs41559316', 'rs2308909', 'rs23…	133	1.3219013738857535e-17	7.459999999999987e-17	0.07692307692307693	-4.046451015148352	-3.0267479361747522	-8.339508426758886	-4.079668341117626	-4.266009847494439	-0.9073362692265592	-3.7643243592567055	-0.32798765061018365	-4.668098605961939	0.4501517838126445	0.2201979411569563	-0.5244033888138688	0.8020224016515274	Both
rs2523995	30134407	6	710	29931716.0	30371825.0	1.35e-17	47	['rs1655927', 'rs1015465', 'rs2523974', 'rs1419675', 'rs2844798', 'rs2021723', 'rs2021731', 'rs2107202', 'rs2244066', 'rs2257914', 'rs2517646', 'rs2844746']	12	1.3507643820310107e-17	1.300000000000006e-13	0.07692307692307693	-3.6340562442162185	2.0271213886076933	7.406169151707082	-1.3838578018033043	-1.4678130929384996	-4.444003906370424	-3.948933968331713	1.2670092008529965	-0.9204072144040109	-0.997415233741714	-1.3264460319334337	0.3623881413267384	-1.4791508585062407	Both
rs1011101	41675648	6	724	41666773.0	41674453.0	1.5e-17	20	['rs13194651', 'rs2746179', 'rs6909657', 'rs6458234', 'rs9462733', 'rs34080126']	6	1.4982066744417426e-17	1.5000000000000262e-19	0.15384615384615385	-0.7545800460819182	-0.5647276857714532	0.6522467588843512	-0.4665554036453064	-1.5741447022578234	0.4313677437656953	-1.1823899728604208	1.6308404016355749	4.629245762735602	1.5889220160557749	-9.044755848481463	-1.7624636070096764	-9.027274821527694	Both
rs151215870	31842104	6	714	31661722.0	31843786.0	1.9899999999999997e-17	5	['rs707974', 'rs75509151', 'rs1266071', 'rs2763977', 'rs3130479']	5	1.9908157701419983e-17	9.489999999999906e-13	0.15384615384615385	4.5163993254872565	3.2258480936908325	3.2999559657073188	5.343636834707929	5.7399580616825485	3.081587429654352	0.9327656118302527	-3.4213983882590826	7.137707936769991	3.987404782687772	-2.976456970042701	3.2070579060202538	-5.186746248699088	Both
rs118086587	32096384	6	714	31937208.0	32344394.0	3.16e-17	4	['rs57937265', 'rs28732173', 'rs78809511', 'rs112891419']	4	3.1590707374701976e-17	5.840000000000071e-11	0.07692307692307693	6.547776575721763	-0.9768871986969851	2.9284104121849612	-0.3803238952422753	-0.4836081354144461	2.1533395838213347	3.5542907288655865	-3.4911200894362238	-0.06312370258590777	5.018044821923327	0.8649522456340153	-1.768561981827421	1.5605540824591702	Both
rs2523501	31550126	6	714	31484070.0	31597871.0	3.5200000000000004e-17	40	['rs2904602', 'rs2429642', 'rs2516489', 'rs2534653', 'rs2534652', 'rs2259435', 'rs2516478', 'rs2523512', 'rs2523506', 'rs2251824', 'rs2523503', 'rs2523499', 'rs2516397', 'rs2255899', '6:31554418:G:GA', 'rs12663590', 'rs2857706', 'rs2009658', 'rs2844482', 'rs2229094', 'rs1799964', 'rs1800630', 'rs7758790', '6:31585368:T:TA', '6:31585378:A:AAAAC', '6:31585382:C:CA', 'rs41268884', 'rs3135041', 'rs11…	40	3.5237722433148553e-17	3.817349266796123e-14	0.15384615384615385	5.6091570133697966	-2.0136924296527052	3.4860131986914222	2.3905503386967792	1.323619672806074	2.38404743177931	0.16906813122181089	0.2278863394663713	1.6400445619642825	7.567070441802808	-0.40493073238275945	-1.6832285921142964	0.8002704482101628	Both
rs1009382	32058330	6	714	32046798.0	32168770.0	6.16e-17	16	['rs2856448', 'rs204887', 'rs185819', 'rs1053924', 'rs3134603', 'rs3134950', 'rs1061808']	7	6.160268183231309e-17	1.2100000000000055e-11	0.07692307692307693	-1.947181323200536	2.9213661388619636	3.8523283278431686	-2.3570452907371737	-2.384744213986252	0.1976895068706736	-1.7821731493096022	6.7790125713524665	-3.8608354225038286	-2.6467891574673583	2.0244292958426637	0.4346107372419477	2.342150145648654	Both
rs2076530	32396039	6	714	32371771.0	32465290.0	6.659999999999999e-17	15	['rs2073045', 'rs9268429', 'rs9268433', 'rs9405094', 'rs2395157', 'rs9268451', 'rs9268455', 'rs3793127', 'rs3763309', 'rs3763312', 'rs9268516', 'rs2395163', 'rs9268614', 'rs9268926']	14	6.656781142367822e-17	9.480000000000062e-09	0.07692307692307693	4.474473013336695	2.864021210951152	-2.344962370297401	1.6140849562309227	1.660002249481206	3.55359771439148	5.7397793252719005	3.5873935643751302	2.3728590131825578	-4.311705654137886	-0.4063274755412833	0.5821465090427244	-1.814147631982724	Both
rs4896466	139497765	6	788	139484769.0	139499761.0	1.15e-16	19	['6:139484769:C:CT', 'rs6926031', 'rs6570344', 'rs11155070', 'rs3010288', 'rs6916887', 'rs4896461', 'rs1468708', '6:139487383:T:TG', 'rs6923416', 'rs9376420', 'rs1468709', 'rs6907607', 'rs4896463', '6:139490993:A:AC', 'rs9403080', 'rs9484279', 'rs9399282', 'rs3010286']	19	1.1523931609261601e-16	2.9299999999999673e-19	0.15384615384615385	0.7478974761810159	3.214438301042072	2.125859019589788	-2.0933939729911284	-2.6513108898382383	-0.4940087499369567	0.39645960790453744	0.2427294393997395	2.7469080398466956	-0.9481187577504612	-7.876752327478727	-0.21457844612765908	-8.971313208019899	Both
rs2236582	109444615	6	769	109331325.0	109694120.0	1.27e-16	403	['rs11153170', 'rs11153171', 'rs12529733', 'rs9386799', 'rs12208474', 'rs752727', 'rs12211964', 'rs56211936', 'rs12528822', 'rs10457190', 'rs10457191', 'rs9487064', 'rs74516763', 'rs2275650', 'rs3818934', 'rs9487066', '6:109349698:A:ATGAGC', 'rs9480933', 'rs9487068', 'rs1885690', 'rs1040284', 'rs11153174', 'rs34202013', 'rs11967108', 'rs2884037', 'rs1521907', 'rs10872032', 'rs4946967', 'rs1220692…	270	1.266948918799386e-16	1.2974807496460939e-10	0.23076923076923078	4.1367851342238655	6.427466619894284	4.511896982196309	3.4569931270540484	2.8877594437588163	0.2629973038396116	3.373323597255963	3.949031944836661	6.298117005628211	1.493651009954892	-5.820853005239968	-2.7638354630471333	-5.077265665209123	Both
rs504653	31872989	6	714	31758911.0	31876147.0	1.3e-16	12	['rs707939', 'rs2753960', 'rs2075800', 'rs2844459', 'rs2736430', 'rs2445689', 'rs2507954', 'rs494620', 'rs614549', 'rs614008', 'rs527254', 'rs2736428']	12	1.2957827034427376e-16	4.270000000000002e-09	0.15384615384615385	5.873379282846929	1.7604059572700843	5.0837781908596	3.607635646202191	3.770378721839844	4.204206208718636	1.7035349671700433	-3.23510031500044	5.080723533213357	5.7145418135414525	-0.5623625929887747	1.9450330556669448	-1.7132910941069932	Both
rs72502570	31353702	6	713	31353724.0	31353908.0	1.8600000000000001e-16	7	['rs73406410', 'rs75456009', 'rs74615740', 'rs75256987', 'rs114322933', 'rs1058026']	6	1.8627915338811329e-16	4.449999999999987e-09	0.07692307692307693	0.3587060526187983	0.476621037658204	-5.866533646036179	-2.9662044379134467	-3.594512133341557	2.9060696245938367	1.4054012340476871	4.7769206187031745	-2.52016450312431	-3.511252828919192	-1.7890423215838256	-3.8674042434565084	-0.5276273591336932	Both
rs7452864	32471300	6	715	32460508.0	32477379.0	1.91e-16	9	['rs6903608', 'rs9269037', 'rs9269054', 'rs9269056', 'rs9348885', 'rs9269137', 'rs9269138', 'rs9269139']	8	1.9074109568351338e-16	7.739999999999959e-14	0.15384615384615385	-7.040173939454423	0.2428262493719237	-1.3337310956285793	-1.7928932179487356	-1.7483467651905118	-3.830275246528296	-7.474666316186696	-3.0878650450002763	-2.3624824689263497	3.3157425115365915	0.8700538069441222	0.811070823421326	1.2217874915015057	Both
rs11724	29553542	6	708	29396358.0	29562851.0	2.7200000000000003e-16	98	['rs3128852', 'rs3128855', 'rs62408569', 'rs3131024', 'rs3117192', 'rs3094561', 'rs3117193', 'rs72831442', 'rs3094574', 'rs3117194', 'rs3128854', 'rs2107191', 'rs3117196', 'rs76690944', 'rs3094573', 'rs3117197', 'rs2189371', 'rs1345227', 'rs3131019', 'rs734959', 'rs3128847', 'rs3130849', 'rs3094572', 'rs1362075', '6:29515431:G:GTTTTGT', 'rs3130852', 'rs1592412', 'rs3130854', 'rs3094564', 'rs25234…	96	2.7249045647172157e-16	3.360681965795305e-16	0.23076923076923078	-1.165133671179731	-1.2999450616175772	-0.7669273444820935	3.1223055061272933	3.3993701965940377	-1.0943319187581255	0.6407086359351429	-4.1005745938243	6.3624604710636055	-2.44685908521334	-6.5959362189350506	0.6167720085607805	-8.15962432742873	Both
rs6932435	31127508	6	712	31035659.0	31128405.0	4.12e-16	17	['rs2844683', 'rs2517536', 'rs1265048', '6:31126536:C:CA', 'rs9263703', 'rs6931464', 'rs6911408', 'rs3131004', 'rs6932221', 'rs6916474', 'rs9263714', '6:31127842:T:TG', 'rs9263715', 'rs3909110']	14	4.124519369409681e-16	4.226582029705292e-11	0.07692307692307693	3.1920342506681774	-3.3096880719835013	-3.4132176467525697	2.2709916648911044	2.7723554790425533	1.000800021334773	2.532955255926076	-6.595908972686	1.2186017998867071	0.6695777860675157	3.726395388425869	1.1974369769498392	3.6973071833270175	Both
rs10947428	33679281	6	719	33694890.0	33718326.0	6.32e-16	11	['rs684119', 'rs549652']	2	6.324237257225684e-16	6.7700000000000285e-09	0.07692307692307693	4.415021396439836	2.0585538251235187	2.7826315574095246	1.5198367907036323	1.6088552340772455	3.4630949098704686	2.0237391315874302	-5.796532673520164	3.0465291903134735	2.21722090095799	-2.1890390758723224	2.5712915151257207	-4.0012828313161615	Both
rs117221566	28865463	6	708	28617209.0	29067202.0	6.33e-16	45	['rs146893824', 'rs6906826', 'rs11758055', 'rs10807032', 'rs4711176', 'rs10807036', 'rs4713172', 'rs7771490', 'rs2057295', 'rs7773193', 'rs911177', 'rs7382309', 'rs7382583', 'rs2394119', 'rs10755647', 'rs4713174', 'rs55860825', 'rs79709894', 'rs10807040', 'rs7761914', 'rs4121090', 'rs5007575', 'rs3852211', 'rs10733177', 'rs3999023', 'rs6456829', 'rs9393922', 'rs9366723', 'rs9393923', '6:28695023:…	45	6.329151295343787e-16	1.4600000000000023e-11	0.07692307692307693	-3.3188159222627114	2.0520891418015896	6.751821931642505	-1.384785715680556	-1.2250324350314077	-4.628120108006277	-3.9220466151199633	1.1421010958630968	-0.17366976554259106	-1.5795934510255871	-1.490453630725504	0.6933865510329048	-1.9304104592757296	Both
rs9275813	32722664	6	717	32720655.0	32826204.0	1.19e-15	159	['rs9275720', 'rs9275814', 'rs9275815', 'rs9275850', 'rs9275851', 'rs9275852', 'rs9275853', 'rs9275854', 'rs2859120', 'rs7752257', 'rs9276186', 'rs9276225', 'rs2859077', 'rs9276506', 'rs10947341', 'rs2857211', 'rs2621414', 'rs2857207', 'rs9276613', 'rs9276614', 'rs9276615', 'rs9276616', '6:32775658:T:TG', 'rs9276617', 'rs9276618', 'rs9276619', 'rs9276620', 'rs9276621', 'rs9276622', 'rs9276624', '…	130	1.1906455083182591e-15	1.8958403615446613e-07	0.0	-3.4939765373530443	0.8069761941644588	4.176215894060544	3.0421648907118337	4.2836403731333705	-5.209271001387597	-1.8033358664784247	-2.1429330598104	3.840146949405871	-3.433911204493937	-0.1206934614637889	3.151488771668373	-2.0068303400710703	Joint only
rs9477074	16269132	6	699	16203683.0	16324091.0	1.55e-15	66	['rs13218344', 'rs742067', 'rs9358087', 'rs9370873', 'rs4418190', 'rs6459461', 'rs9370874', 'rs9383129', 'rs9383130', 'rs9383131', 'rs6917007', 'rs9396650', 'rs4401669', 'rs9367903', 'rs13207406', 'rs13192054', 'rs9350000', 'rs9477062', 'rs9464875', 'rs9383136', 'rs9396652', 'rs6459463', 'rs9477064', 'rs9477066', 'rs9477067', 'rs9477068', 'rs9477069', 'rs140530605', 'rs4716052', 'rs9396656', 'rs6…	48	1.5498507912494912e-15	1.0799999999999998e-18	0.23076923076923078	-2.136520645623167	1.4081049348544232	0.4012433056435163	-0.2550985293604609	2.0089446877536545	0.9768003555701849	-0.8142949535642464	0.0919484461495471	-3.928717755001837	-0.18901380116092548	8.826502434044537	5.868031305709377	6.672781478917044	Both
rs2395296	32944037	6	718	32935860.0	32996492.0	2.1399999999999997e-15	42	['rs23544', 'rs129654', 'rs1063478', 'rs150359', 'rs9378127', 'rs28724903', 'rs35546426', 'rs580962', 'rs206785', 'rs3918149', 'rs12196597', 'rs516535', 'rs635688', 'rs41287798', 'rs2082260', 'rs3918140', 'rs9391645', 'rs206777', 'rs206776', 'rs579615', 'rs658277', 'rs206774', '6:32991943:A:AT', 'rs206772', '6:32993156:C:CTT', 'rs206770', 'rs206769', '6:32993948:C:CTTTTTTTTTTTTTGGT', 'rs3128938',…	30	2.1404628229663927e-15	1.3200000000000176e-11	0.15384615384615385	-5.211816968593409	-4.742592915122524	-6.766428746763617	-1.3442517264244156	-1.4857963345183849	-2.756688201975324	-3.82457098399152	-5.614615329523232	-1.5463046893100525	0.7370449740548425	0.7205523173472017	0.4415415337959509	0.13143525639475667	Both
rs9275230	32692665	6	717	32691542.0	32699183.0	3.21e-15	12	['rs5002705', 'rs4713587', 'rs9275247', 'rs9275289', 'rs9275291', 'rs9275297', 'rs5000634', 'rs6457619', 'rs6457622', 'rs7745040', 'rs2894380', 'rs114968045']	12	3.210196276084052e-15	5.859999999999994e-13	0.15384615384615385	-6.290228016109049	2.4261490871588247	1.0947846336602791	-2.817361452842558	-3.0714806070066585	-3.35627490475734	-7.203700517315098	2.0874884946097363	-3.354877975801968	0.9113252995404788	0.8882858670165255	-0.32875351680351306	1.6148600748259858	Both
rs117670375	30719695	6	711	30518166.0	30813982.0	3.36e-15	6	['rs146386889', 'rs139940403', 'rs117993568', 'rs118011042', 'rs138455673', 'rs138113956']	6	3.3623873762561772e-15	2.7299999999999895e-10	0.07692307692307693	3.421835208614767	2.1583066248296108	-2.1636919400657755	-2.0744126875265847	-2.646539530697596	4.010462208023911	1.8859996635295515	6.313383418267223	-3.623182809611754	-1.518152336466544	2.1871304817079005	-1.9750277407257992	3.6387167139142003	Both
rs2743941	29787674	6	709	29549538.0	29976227.0	4.14e-15	1379	['rs138215758', 'rs16895057', 'rs2294747', 'rs2294745', 'rs16895101', 'rs740883', '6:29610095:C:CCAG', 'rs29256', 'rs28749524', 'rs72831515', 'rs62392942', 'rs62392943', 'rs55971964', 'rs3131855', 'rs3129077', 'rs29233', 'rs3129059', 'rs3117301', 'rs3117311', 'rs2747456', 'rs2747457', 'rs2747460', 'rs62391766', 'rs9258017', 'rs3129039', 'rs2535274', '6:29691516:A:ATTTTTTTTTTTT', 'rs2907897', 'rs1…	746	4.142438471030317e-15	1.279999999999997e-13	0.07692307692307693	-2.779993419493373	3.165155668931753	7.408226043586037	-0.6587847522706325	-0.5774240967063922	-1.980351906776656	-2.6836651483450966	2.0514309252416414	-1.6047946670520317	-0.8645533252835329	1.1470910317542329	1.6395392658497865	0.7597734761268207	Both
rs117068524	32886840	6	718	32816868.0	33050764.0	4.22e-15	9	['rs2071471', 'rs55765602', 'rs149348980', 'rs147375063', 'rs117931262', 'rs116955568', 'rs117476840', 'rs147714266', 'rs117940649']	9	4.224031509583344e-15	1.949999999999991e-12	0.07692307692307693	1.0048148747285603	-1.6387852121834898	-7.038013356936747	0.06569707650220111	-0.8260283677053467	2.251687929197292	3.524676653396812	0.4940696374936908	1.3203295910893855	-4.0175754957765815	-2.948325944977607	-2.7555698104076587	-2.5955123811459297	Both
rs34560199	28512690	6	708	28279470.0	28701833.0	5.3e-15	55	['rs114927617', 'rs114078789', 'rs146522174', 'rs9468346', 'rs34302671', 'rs370159235', 'rs10428759', 'rs34668037', 'rs3886843', 'rs722788', 'rs11757000', '6:28519597:C:CT', 'rs13216508', 'rs11757235', 'rs11757839', '6:28523359:T:TG', 'rs28382586', 'rs28382587', 'rs114627125', 'rs73402976', 'rs7774808', 'rs73402978', 'rs9791301', 'rs73402982', 'rs73402983', 'rs11758822', '6:28557918:C:CCGGCTACT',…	55	5.2953237494716205e-15	1.1194817241006044e-12	0.15384615384615385	1.825400034488172	2.8894949255320546	3.2052497192669427	5.204826939613528	5.403404875879206	1.089696168183088	-0.7795157479992767	-1.970949158530072	7.114956458086017	3.101946747470292	-3.96401983932066	2.982805907387218	-6.4859791154200845	Both
rs2607013	31852623	6	714	31617307.0	31926849.0	5.46e-15	7	['rs2857698', 'rs2261033', 'rs2844458', 'rs34929649', 'rs3130680', 'rs7887', 'rs3020644']	7	5.4561313078354615e-15	3.6299999999999947e-09	0.07692307692307693	2.976351831080274	1.3390635049803792	-4.8539930146079024	-0.17976125765147669	-0.06854223555319472	5.900227814339465	4.138883568693372	3.588175592057964	-0.15098189229301656	-2.020611476289674	-0.3606086795251185	-0.28652245167647605	-0.4803113773895649	Both
rs9467748	26390925	6	707	26334078.0	26632818.0	5.51e-15	333	['rs34569761', 'rs9467713', 'rs2006196', 'rs9104', 'rs9461247', 'rs3885849', 'rs3846841', 'rs1804836', 'rs7355', 'rs1131936', 'rs9467749', 'rs4712986', 'rs7356980', 'rs7356982', 'rs7356849', 'rs16891666', 'rs59121933', 'rs12208788', 'rs9467750', 'rs9467751', 'rs6901118', 'rs9467753', 'rs72500814', 'rs11966630', 'rs9467755', '6:26402737:A:AG', 'rs3857549', 'rs56139485', 'rs58380352', 'rs9467756', …	83	5.510561912848625e-15	1.2315794674860692e-08	0.07692307692307693	-3.464559897491696	2.2473188538283178	5.43797747843696	-1.2065868414281675	-1.0938339829808956	-5.6952961623277325	-4.145208914751038	1.581506440632236	0.17339844628574164	-1.865528607165468	-1.5853578447041097	0.02107500865541492	-1.9681992813330476	Both
6:33890920:T:TTGAG	33890920	6	719	33876237.0	33894730.0	6.02e-15	27	['6:33876237:A:AG', 'rs16869645', 'rs59248104', 'rs72887171', '6:33878077:C:CCTGT', 'rs11967476', 'rs56372317', 'rs16869650', 'rs16869652', 'rs4713712', 'rs4713713', 'rs6941423', 'rs6941273', 'rs72887180', 'rs72887181', 'rs72887182', 'rs72887183', 'rs72887184', 'rs72887185', 'rs72887187', 'rs185355701', 'rs56034395', 'rs3800337', 'rs72887188', 'rs72887189', 'rs72887190', 'rs72887192']	27	6.018133008295517e-15	5.244015576301115e-09	0.07692307692307693	3.5965577534954614	2.6420175422038232	1.132277257762354	4.598178283644351	5.061544243483418	1.643525041986317	1.7174652200803808	-5.839237862030124	5.301277566221014	2.434583734197233	-1.247559521705454	2.739226207369411	-3.5126940210591697	Both
rs4713676	33754321	6	719	33721757.0	33808091.0	7.6e-15	68	['rs2967', 'rs6457740', 'rs943463', 'rs1998949', 'rs66782174', 'rs9461905', 'rs1536500', 'rs9461907', 'rs7449707', 'rs4996878', 'rs4996879', 'rs2395448', 'rs12173787', 'rs10947439', 'rs1547669', 'rs1547670']	16	7.601288181848328e-15	4.559999999999954e-10	0.07692307692307693	4.098965992942206	1.6083936112704993	2.296365357539602	3.5290844733106748	3.9361477706569175	3.0047491097569035	1.6437347724415945	-6.233543724452323	4.758538192190518	2.325205021072537	-1.339681237422679	2.4454786828863795	-2.7221433548470206	Both
rs11756550	134837694	6	785	134816452.0	134876770.0	9.45e-15	26	['rs66642806', 'rs9402653', '6:134818384:G:GA', 'rs9376068', 'rs12524529', 'rs11758776', 'rs4551181', 'rs9385707', 'rs9376069', 'rs737153', 'rs9494090', 'rs1040806', 'rs9376070', 'rs9385708', 'rs9402659', 'rs9399125']	16	9.451243226154281e-15	4.1950845788323814e-10	0.15384615384615385	-1.6367277515747307	-1.6322193975927919	0.015822904099543747	-3.660233172480668	-2.445618002177292	-1.2903383209190764	0.502156325397604	4.4740097306337665	-6.128286796050249	-0.5116358490988849	6.246590700242285	3.2444517778755904	5.2831708834547735	Both
rs77698762	134744653	6	785	134689398.0	134803632.0	1.24e-14	133	['rs72986452', 'rs72986456', 'rs72560713', 'rs67248478', 'rs9402627', 'rs9402628', 'rs9402629', 'rs72986475', 'rs9385695', 'rs6902600', 'rs6902798', 'rs6903141', 'rs9402630', 'rs9389209', 'rs9402631', 'rs9389210', 'rs9389211', 'rs28568459', 'rs2327528', 'rs72986491', 'rs1040804', 'rs9376055', '6:134722928:G:GT', 'rs2327530', '6:134725909:T:TAAAGG', 'rs2327531', '6:134730180:T:TCC', 'rs9389212', '…	119	1.2409615346601438e-14	1.4705755266686e-08	0.07692307692307693	2.3420536871404427	0.4968468787702517	-3.645528065056976	-2.2003772519494915	-1.4730676376669651	0.9470741056033832	-0.2891036650493101	5.664961498425635	-4.497316136244325	1.386984958110962	4.5974424183716325	1.730256123195245	4.678224632911554	Both
rs60913498	28243679	6	707	28001674.0	28344579.0	1.31e-14	193	['rs74453280', 'rs74994185', 'rs150293400', 'rs16893638', 'rs114543248', 'rs17767294', 'rs35027728', 'rs73396575', 'rs115829483', 'rs141247360', 'rs76440886', 'rs79476506', 'rs3757186', 'rs2277103', 'rs77851971', 'rs114627468', 'rs16893731', 'rs59910759', 'rs1564442', 'rs73400515', 'rs73400532', 'rs16893761', 'rs73400551', 'rs16893801', 'rs113524526', 'rs73400572', 'rs78270345', 'rs73400575', 'rs…	42	1.3059482096645137e-14	4.632318202172033e-08	0.07692307692307693	1.8033287371992632	-0.439424745533558	-1.6928350515132853	-2.0084858596116604	-3.2832387768071327	4.630613037707997	0.7392137211824215	3.785442736334728	-3.1415115187977043	-0.7954984135814356	0.4008838197798673	-5.464875495255517	4.0987518051331095	Both
rs9444484	87230246	6	755	87085541.0	87479500.0	1.47e-14	601	['rs6631', 'rs9342104', 'rs6926846', 'rs7739548', 'rs9444470', 'rs9444471', '6:87092523:A:AAGAG', 'rs4706287', 'rs3828759', 'rs9444473', 'rs6454578', 'rs2025488', 'rs2025489', 'rs7774080', 'rs1610330', 'rs4574603', 'rs4267927', 'rs1610331', 'rs1590429', 'rs2025490', 'rs3932521', 'rs7774872', 'rs7774771', '6:87109938:C:CA', 'rs9444474', 'rs71572744', '6:87110863:A:AATTTATTT', 'rs9359731', 'rs20315…	509	1.465917922459173e-14	2.0288438091040927e-06	0.0	4.750529811004851	-0.9993746991572516	-3.518077430232996	0.7475159575111474	0.36278112160812576	0.7441818487714091	3.4076225192306717	-4.61696588760273	-1.5623963280978026	0.4591191991433916	3.3586425068258063	-0.30572478900524863	3.8184001797818254	Joint only
6:29319972:A:AT	29319972	6	708	29212598.0	29567115.0	1.78e-14	195	['rs143608025', 'rs141619151', 'rs149754096', 'rs115896345', 'rs149016863', 'rs149702363', 'rs10214663', 'rs116508100', '6:29263076:G:GC', 'rs77154096', 'rs142760705', 'rs9501304', 'rs9468504', 'rs9468506', 'rs9501305', 'rs9468508', 'rs9295797', 'rs9461514', 'rs145108206', 'rs116567625', 'rs112421079', 'rs117751493', '6:29296768:C:CTAT', 'rs9468510', 'rs9257695', 'rs9257697', 'rs9257699', 'rs9257…	167	1.7833398167478015e-14	6.154838290903185e-08	0.0	3.021317128425652	0.21053600244887544	-1.7489935572940472	-1.9535305141989416	-2.7213440407958016	3.887169128859164	0.9210762988720388	4.4861139342938525	-3.745054544336477	-0.8565040382241272	2.7862048104252275	-3.6022359405726627	5.4142434391894225	Joint only
rs56227901	30991209	6	711	30845505.0	30941751.0	1.8000000000000002e-14	18	['rs79425212', 'rs9468841', 'rs12525616', 'rs9468850']	4	1.804742427843542e-14	1.070000000000003e-09	0.07692307692307693	3.4187910848349397	2.556668087658774	-1.52693972595068	-2.4953583023749326	-2.4490841083551755	4.299738191343314	1.696168363098189	6.098602167639132	-3.735960531069953	-1.3590618200042377	2.5081067247761535	-0.6548443080397283	3.6067969942440032	Both
rs2518028	31468270	6	713	31347724.0	31468535.0	2.46e-14	13	['rs9265961', 'rs2596454']	2	2.460638691499205e-14	1.4999999999999942e-09	0.07692307692307693	3.3231720608494446	2.6375390905861784	3.59611906909572	4.731378751429924	4.654352747765172	2.8963758312433203	0.016484334060542918	-2.2422998414927333	6.044364557901658	3.7797276391823593	-3.3429260117914263	3.118458082742185	-5.406132953880714	Both
rs9469540	33652143	6	719	33631982.0	33676256.0	2.63e-14	28	['rs10947417', 'rs13192436', 'rs1830873', 'rs7752472', 'rs4259245', 'rs1570759', 'rs2296336', 'rs729424']	8	2.6345404224185453e-14	7.840000000000032e-11	0.07692307692307693	4.158745633693719	-1.5936252302486449	-0.27589332617297746	1.7192712082334087	1.9010459059766425	1.1428521073340463	2.1484251075216667	-6.503638828761918	2.2098582723278426	3.680255911033938	-1.318052720561969	0.5182483564208744	-1.6386316339806983	Both
rs138228046	30462642	6	711	30338991.0	30453344.0	2.81e-14	4	['rs117515639', 'rs117744954', 'rs116936060', 'rs150355323']	4	2.8054471941536228e-14	1.2100000000000047e-09	0.07692307692307693	3.358030327155761	2.3186503992982326	-2.1126235664320685	-1.6781029651433748	-2.2120819942644787	3.9971857565987503	2.104418007138742	6.078912978052737	-3.2590143823643816	-1.5476565850982038	2.217147701912768	-1.84479063678154	3.680255911033938	Both
rs1264511	30446195	6	711	30355846.0	30464531.0	3.64e-14	296	['rs3094626', 'rs68075040', 'rs2022079', 'rs3130359', 'rs3132644', 'rs3132643', 'rs3132642', 'rs3132641', 'rs3130362', 'rs3129814', 'rs3132640', '6:30372942:G:GA', 'rs9261675', 'rs3132639', 'rs3129816', 'rs3130366', 'rs1419654', 'rs3130368', 'rs3132636', 'rs3132635', 'rs3129819', 'rs2844745', 'rs3130369', '6:30376363:T:TA', 'rs3132633', 'rs3132632', 'rs3094062', 'rs1419653', 'rs1419652', 'rs93916…	218	3.638008310770828e-14	1.1818407173882705e-10	0.07692307692307693	-2.10075811352552	-1.3263177462085518	6.441646784254968	-0.5776038465584467	0.4843773099133178	-3.609860485785143	-2.9776708221274304	-1.2039657531672523	-0.7630351738874723	0.4818520458151913	3.1779056164133297	2.145954995106021	2.0175277516172194	Both
rs77611268	33691468	6	719	33683035.0	33922298.0	4.04e-14	28	['rs11759011', 'rs77463874', 'rs1535938', 'rs73418523', 'rs78084314', 'rs75727179', 'rs1107713', 'rs12191571', 'rs9469625', 'rs9469626', 'rs9469627', 'rs9461928', 'rs9461929', '6:33916435:C:CA', 'rs56673015', 'rs12216099', 'rs9469628', 'rs9469629', 'rs12216247', 'rs12216193', 'rs9469631', 'rs9469632', 'rs9469633', 'rs12204774', 'rs9469634', 'rs73744932']	26	4.039057076490014e-14	3.87000000000004e-16	0.07692307692307693	1.7075062344802123	2.0643874017871937	-1.6238070264024311	-3.1819244031470943	-3.650235483475417	1.9513367509992112	1.1965038424787844	8.142562067396147	-3.6084768432470815	-1.5230547835198325	0.9295251454273648	-2.12338025998872	2.0325599621688557	Both
rs6909462	33022416	6	718	33001839.0	33222096.0	4.32e-14	90	['rs116173871', 'rs116669695', 'rs11966070', 'rs41270510', 'rs11965463', 'rs432375', 'rs116374419', 'rs12110969', 'rs9276991', 'rs9276992', 'rs11964504', 'rs11964507', 'rs11965001', 'rs17220631', 'rs72858180', 'rs72858181', '6:33019128:C:CTTTCACTTTCCCGTCTCATGCA', 'rs17220674', 'rs423639', 'rs17220695', 'rs17214311', 'rs13203715', '6:33020954:T:TCTTTTAAA', 'rs116599369', 'rs114041630', 'rs11516634…	90	4.3187972434565e-14	5.55099239516367e-09	0.07692307692307693	-3.3224480644454824	3.8532522668566935	5.829751659075412	0.14213244049576712	0.4207574895437008	-4.566639371979411	-2.391877857334044	-1.1588552863177457	0.7524724040578584	-2.242092723102153	-1.1262055646946518	0.3582170121053043	-1.749487538397641	Both
rs9391681	30383227	6	711	30134864.0	30611538.0	5.01e-14	139	['rs9393991', 'rs41272587', 'rs144430371', '6:30177951:G:GT', 'rs61285697', 'rs12175655', 'rs2239531', 'rs2284167', 'rs2284171', 'rs9391802', 'rs9378221', 'rs9378189', 'rs2517602', 'rs12660499', 'rs2187980', 'rs117416277', 'rs17188632', 'rs1264455', 'rs2844725', 'rs2534818', 'rs2508023', 'rs2508022', 'rs2516665', 'rs2844724', 'rs2109477', 'rs2844723', 'rs2844722', 'rs2844721', '6:30503387:A:AT', …	92	5.007711353491595e-14	2.849999999999993e-08	0.07692307692307693	-4.192415417200545	-2.4715998024895534	-4.819386980292474	-3.3476495545633482	-3.834148514734404	-2.918694958599956	-2.8850914317868126	-0.15542408220124046	-5.550410247773214	1.9646738365120364	1.6967760941671783	-0.6585387590342245	2.1750549343589087	Both
rs112265614	134845125	6	785	134810692.0	134874719.0	5.09e-14	15	['rs143730337', 'rs149984037', 'rs74657558', 'rs9483755', '6:134838598:G:GAT', 'rs9483758', 'rs9483759', 'rs9494083', 'rs113433357', 'rs9494085', 'rs9494086', 'rs9494088', 'rs9494100']	13	5.085770856240832e-14	1.7300000000000152e-12	0.23076923076923078	1.3986298842760398	-1.0383266619254334	2.0285318113477198	1.9423892144775363	1.2335329264845347	-0.12616160908675633	0.7669655472145643	-2.753065958404927	6.169745494799824	-0.07385595864804205	-7.054678695272144	-2.655461387381201	-6.824227011208693	Both
rs80211614	42028961	6	724	42028987.0	42044421.0	6.13e-14	5	['rs77743540', 'rs9381121', 'rs9381122', 'rs34226811', 'rs4554318']	5	6.126279905507909e-14	1.3499999999999778e-16	0.15384615384615385	0.06229865443832705	-0.4647492986054002	-0.5981287922619221	2.5725238482459947	2.840095711140968	1.6578041669181205	0.7626016504383957	-1.3284484582358869	-2.2023867645258584	-0.20644413309169526	7.835226041713541	0.055636985444041324	8.269077054616629	Both
rs145210769	134513535	6	785	134504581.0	134560705.0	6.19e-14	44	['6:134504581:C:CA', 'rs199819359', 'rs12207645', 'rs11759696', 'rs1884170', 'rs7746406', 'rs7746452', 'rs9402615', 'rs6920474', 'rs11154775', 'rs142634733', 'rs77461847', 'rs66844243', 'rs4896070', 'rs9321464', 'rs73775349', 'rs59171922', 'rs9389192', 'rs9389193', 'rs28893283', 'rs10872425', 'rs78721684', 'rs12175359', 'rs9389194', 'rs7739403', 'rs7743665', 'rs7763561', 'rs73775352', 'rs9402616'…	33	6.188006527334349e-14	3.0200000000000006e-08	0.07692307692307693	-1.410571500266154	-1.1594495239768579	0.9297915929683545	1.6132325234186518	-0.1714232175676169	-0.3194649049251639	-0.6838719941744337	-5.540273276147758	4.214799669992513	-0.3762446822822834	-5.4041952553673855	-4.24458330394542	-3.6632862604478635	Both
rs2608680	52806097	6	730	52733868.0	52878391.0	9.77e-14	252	['rs78551727', 'rs77605609', 'rs2207951', 'rs2748999', 'rs146720930', 'rs75583983', 'rs2234951', 'rs2749005', 'rs2608624', 'rs2254050', 'rs2608625', 'rs1009064', 'rs1009063', 'rs11969892', 'rs80137470', 'rs2608627', 'rs2608629', 'rs2608630', 'rs2749007', 'rs2749008', 'rs2608631', 'rs2749010', 'rs2749012', 'rs2749013', 'rs2749014', 'rs2070774', 'rs2749019', 'rs4715316', 'rs4715317', 'rs6458868', '…	213	9.774071199276671e-14	3.1338751302560115e-14	0.07692307692307693	-1.837014532031304	1.1756428299959816	0.24702008835076275	-4.476486301038901	-4.351163187185669	0.1032709394243646	-0.19421807830248572	7.592666865554966	-2.6272604091257663	0.6668864942206079	-2.726161526360753	-1.622640717749705	-1.7370840428312582	Both
rs117952863	29222417	6	708	29184276.0	29247525.0	1.07e-13	7	['rs79245089', 'rs74223630', 'rs74223661', 'rs75228073', 'rs56391922', 'rs73743654', 'rs73743655']	7	1.0733204988661025e-13	4.469999999999992e-10	0.07692307692307693	-2.98811925840174	1.83052146539098	6.236664231593168	-1.2769808731751895	-1.1686814460973605	-4.63265836093095	-3.431162709616548	1.2419337676158684	-0.14955590438540758	-1.5981481943984803	-1.5222917273313457	0.5896489903603621	-1.873118668371169	Both
rs213206	33273366	6	718	33234263.0	33361291.0	1.18e-13	99	['6:33234263:A:AT', 'rs213220', 'rs213221', 'rs213222', 'rs213223', 'rs213224', 'rs213225', 'rs213226', '6:33242634:G:GAGGA', 'rs9257100', 'rs576890', 'rs465666', 'rs457565', 'rs213216', 'rs213217', '6:33254864:T:TG', 'rs213218', 'rs213219', 'rs9277962', '6:33259429:A:AT', 'rs457105', 'rs474353', 'rs213202', 'rs213201', 'rs213200', '6:33265852:C:CTG', 'rs213199', 'rs213203', 'rs213204', 'rs213205…	97	1.183727003330106e-13	4.632599336620268e-18	0.07692307692307693	1.8594860052888649	2.972154608737556	-1.127083298380812	-0.9002968563823213	-0.9042343472764212	0.6136301317544721	0.3711629896972396	8.662073390259856	0.19509362554231527	-1.4765903087607393	-0.996848782105152	-1.2283712965512399	-0.9346122954419278	Both
rs79324015	135790549	6	786	135556962.0	135828880.0	1.2e-13	3	['rs76431463', 'rs80005463', 'rs75268254']	3	1.2049569422807294e-13	2.1400000000000208e-12	0.23076923076923078	0.17621886572836815	-0.241811793724618	2.192103972278363	3.9079047327636	3.382611977292632	-0.3322215135322591	-1.7479308621685514	-4.025725161793992	7.0250432167201735	0.4034462072786133	-5.793827805949452	-1.6538204479823786	-5.561804046184144	Both
rs1474986	28607395	6	708	28534411.0	28690777.0	1.22e-13	44	['rs426922', 'rs399558', 'rs384399', 'rs389603', '6:28553234:G:GA', 'rs75927726', 'rs6923163', 'rs76779517', 'rs404343', 'rs434636', 'rs414745', 'rs35181383', 'rs422089', 'rs429875', 'rs443924', 'rs418092', 'rs424426', 'rs454746', 'rs394772', 'rs449074', 'rs408255', 'rs115727950', 'rs9468394', 'rs418628', 'rs411538', 'rs420436', 'rs420463', 'rs75831139', 'rs381493', 'rs392471', 'rs402426', 'rs418…	42	1.2157923164498683e-13	5.6231255054033106e-08	0.0	-3.6746261638179814	2.02719837698141	5.430389287951781	-1.1617127678053991	-1.0331585323552972	-4.942378155263295	-3.9515857879348113	1.6119056840603692	0.1100213962953852	-1.7907347320335638	-1.994316029141423	0.4187735265556127	-2.4382216126970295	Joint only
rs17184367	29587808	6	709	29565518.0	29706518.0	1.39e-13	74	['rs388234', 'rs12174271', 'rs1119080', 'rs1119079', 'rs982558', 'rs362509', 'rs362522', 'rs362523', 'rs1233397', 'rs1233395', 'rs1233391', 'rs1233390', 'rs1233389', 'rs1233388', 'rs2235698', 'rs1233387', 'rs10946999', 'rs9468561', 'rs3130248', 'rs3095269', 'rs3095266', 'rs29218', 'rs3117289', 'rs3117318', 'rs3130249', 'rs3129073', 'rs3095271', 'rs29228', 'rs3095294', 'rs3129069', 'rs3130251', 'r…	69	1.3909536231187423e-13	5.0599999999999716e-14	0.07692307692307693	0.1001062165924812	-0.6911743197792926	-7.530361595892241	-1.1462638399038536	-1.1228292973590086	-0.4026795227116232	1.9836488447015448	2.1679301694740567	-3.2096428302042765	-2.7234704212790244	2.613805475288128	-0.7667771907844294	3.2111606652693423	Both
rs117658820	34186528	6	719	34161184.0	34362027.0	1.59e-13	153	['rs117770268', 'rs4713748', 'rs4711383', 'rs4711385', 'rs117174730', 'rs141604279', 'rs148061387', 'rs6457762', '6:34192512:G:GA', '6:34192513:A:AAAG', 'rs6457765', 'rs56348792', 'rs7749848', 'rs7774122', 'rs79658451', 'rs9469738', 'rs111643014', 'rs7742369', 'rs141574601', 'rs1187118', 'rs1211163', '6:34203190:G:GC', 'rs1187115', 'rs1776877', 'rs10807136', 'rs138997002', 'rs6913361', 'rs7751671…	153	1.588971683103054e-13	1.18812395975975e-10	0.15384615384615385	-5.717408971902739	-3.5446135778503747	-1.5154780918703414	-2.6856425212636776	-3.1746809021215268	-2.8164312303105654	-2.8239294503733987	-2.5862364074543573	-4.28383001437705	-6.440842143524993	3.1983767973449453	-3.4962375231821903	5.124231603444982	Both
rs151319590	135350511	6	786	135277983.0	135307831.0	1.66e-13	129	['rs4896140', 'rs6909452', 'rs7766076', 'rs10484493', 'rs11753627', 'rs12526039', 'rs11154797', 'rs6911511', '6:135283016:A:AAAG', 'rs68083503', 'rs9494209', 'rs11970282', 'rs75156711', 'rs73557663', 'rs6934384', 'rs7741046', 'rs138386998', 'rs7766656', 'rs4896141', 'rs150986402']	20	1.6563787285192052e-13	3.739999999999993e-09	0.07692307692307693	-2.6375797061420267	2.614301873751037	-0.9768972972131345	-3.662259930887701	-3.0601854200142826	-2.3271929140246534	0.4974028446222986	3.0921685387568396	-5.895300555109729	-2.3062798555530466	5.384614690594188	2.3088843436993165	4.803392062957991	Both
rs13219001	135232064	6	785	135219242.0	135268628.0	1.66e-13	48	['rs210937', 'rs210936', 'rs7760247', 'rs9399143', 'rs75658518', 'rs1569533', 'rs7775613', 'rs9321496', 'rs4895444', 'rs4895445', 'rs35340207', '6:135236552:C:CCCTTCTT', '6:135237569:T:TA', 'rs59778627', '6:135237575:T:TA', 'rs9483803', '6:135238045:T:TA', 'rs9494181', '6:135238481:C:CT', 'rs6931238', 'rs878175', 'rs4126260', '6:135240789:T:TA', 'rs4270801', 'rs2006686', 'rs67898004', 'rs7763580'…	47	1.6578261324020116e-13	2.7199999999999926e-07	0.0	-1.2418524682682337	-3.5889598203283946	3.206201005645274	1.8022568756856263	1.3961909541279438	-1.3386673188815288	-2.6392079072798107	-5.141881958555668	4.024898066594589	-0.1198853118465857	-4.017976699181476	-0.7886835239619395	-3.765825054673397	Joint only
6:29587423:G:GA	29587423	6	709	29572833.0	29832345.0	1.73e-13	49	['6:29572833:T:TA', 'rs78950938', 'rs143057169', 'rs79392933', 'rs139955897', 'rs114767962', 'rs78765513', 'rs78466980', 'rs61744969', 'rs61997184', 'rs143886795', 'rs145146436', 'rs139489149', 'rs115436251', 'rs114655094', 'rs113996641', 'rs116873390', 'rs144189794', 'rs143747172', 'rs55662018', 'rs3025640', 'rs55650674', 'rs2076482', 'rs740884', 'rs17218739', 'rs2076489', 'rs2076488', 'rs117993…	48	1.7277445581303043e-13	7.094329493223758e-09	0.07692307692307693	3.5849886010890115	1.6031507264684814	-2.231986971277767	-1.6242803090367623	-2.0092396360959404	3.90141719252632	1.8535528269627972	5.788676223174903	-3.056182282506497	-1.3517117618291392	2.186573128498773	-1.9619279089027781	3.7868482734796105	Both
6:26470380:A:AC	26470380	6	707	26221209.0	26661507.0	1.7800000000000002e-13	55	['rs117894605', 'rs199737415', 'rs76766768', 'rs144928193', 'rs80300974', 'rs117244372', 'rs74805919', 'rs141874912', 'rs147776806', 'rs117931050', 'rs141306464', 'rs113622900', 'rs118099482', 'rs117358396', 'rs80344098', 'rs77412207', 'rs117670320', 'rs200122263', '6:26242803:C:CA', 'rs150670926', 'rs116946979', 'rs138362575', 'rs114704433', 'rs149695262', '6:26259218:C:CCTTTA', 'rs4476815', 'rs…	55	1.7816687198898106e-13	8.529127347187184e-08	0.0	-3.3369031719540954	2.446384752070461	5.355561194431626	-1.4792673003267645	-1.2555291381006417	-5.331992050625969	-3.907864571981748	1.4082778487075076	-0.27287841950461783	-1.6264132451840132	-1.1470095728056686	0.1789723552868613	-1.5714011866302149	Joint only
rs2269425	32155862	6	714	32177930.0	32209486.0	2.85e-13	11	['rs2269423', 'rs3096688', 'rs3132934', 'rs3130293']	4	2.8488650841416915e-13	1.6200000000000076e-10	0.07692307692307693	0.1619693376659716	-1.5058487711633881	-6.3936235340243135	1.2980679104933799	1.5662162487216222	1.4742065011241263	4.092362740810788	-0.9942914438573716	1.1824000585213017	-5.091095848808243	0.11745941941399615	-0.10029264058153034	0.3881067999215436	Both
rs2535298	31091685	6	712	31067414.0	31333463.0	2.94e-13	10	['rs3132567', 'rs9264982', 'rs9264983', 'rs3094690', 'rs4959016', 'rs9265572', 'rs9265597', 'rs9265658', 'rs9265683']	9	2.9383488660584766e-13	1.5400000000000164e-08	0.07692307692307693	3.4972960133005886	3.9298468023106015	4.230666407445543	3.4733523945271187	3.967928752943864	4.366938823333816	-0.3610848744564224	-0.4646990343313832	5.657046556809927	3.5234297564653545	-3.058430073463014	2.7366409404049623	-4.930784604752024	Both
6:159015450:C:CA	159015450	6	802	158929934.0	159049026.0	3.3299999999999994e-13	347	['rs4708805', 'rs6909603', 'rs77097088', 'rs4709247', 'rs4709248', 'rs4709249', 'rs4708806', 'rs34097547', '6:158935194:T:TG', '6:158935609:G:GT', 'rs113303321', 'rs77993394', 'rs113695409', 'rs113174809', 'rs12524389', 'rs12526929', 'rs12526580', 'rs12526611', 'rs60146975', 'rs4612195', 'rs12198180', 'rs74410979', 'rs10455830', 'rs12214813', 'rs12210072', 'rs12214878', 'rs10455831', 'rs6939696',…	313	3.3272771405528416e-13	4.536733988250483e-12	0.07692307692307693	6.919364745205963	3.4338102120609375	0.2080599061109704	-1.4736402428323865	-1.292728300126768	3.2902376723624216	4.4025971185281465	-0.7800880892955464	-1.1122926300981806	4.930555648627903	0.29154801335401176	-2.3122653662845942	1.0013589037403683	Both
rs117595243	30137741	6	710	29996685.0	30162047.0	3.510000000000001e-13	7	['rs116919347', 'rs150041301', 'rs118020682', 'rs142499772', 'rs142979264', 'rs143887638', 'rs202243497']	7	3.5133139688289106e-13	2.250000000000008e-09	0.07692307692307693	3.5290844733106748	2.1037186113020665	-1.8435345641209977	-1.6175899332316468	-2.1126585903011947	3.8380801720586533	1.9043240031178887	5.978645930365072	-3.099725602975148	-1.3531929403933232	2.1433126717001105	-1.8161719464817343	3.5889598203283946	Both
rs377105791	33612895	6	718	33606217.0	33620047.0	5.060000000000002e-13	43	['rs76108243', 'rs112668322', 'rs77459368', 'rs9348919', 'rs16869280', 'rs1794681', 'rs202225497', 'rs112844882', 'rs74603815', 'rs1794682', 'rs578452', 'rs475982', 'rs493932', 'rs494654', '6:33613789:G:GTC', 'rs499384', 'rs9394157', 'rs10755682', '6:33614893:C:CA', 'rs7753829', 'rs7753712', 'rs7754218', 'rs7754237', 'rs7774689', 'rs113162166', 'rs7775014', 'rs7754713', 'rs7758655', 'rs7740889', …	41	5.060055462917192e-13	5.806714976469593e-16	0.07692307692307693	1.027510201061437	0.9459305151579512	1.6216186392072427	3.204296369762791	3.1033957446374383	0.7655736014343963	0.5404511417498377	-8.093305152877825	3.4191293249450285	0.6971988561433415	-0.6242351644578022	1.9248935041219424	-1.731902371722552	Both
6:87571170:G:GT	87571170	6	755	87480390.0	87709335.0	7.099999999999999e-13	213	['rs9450709', 'rs9450711', 'rs9450712', 'rs2143890', 'rs2246057', 'rs2246051', 'rs2284908', 'rs2300904', 'rs9444509', 'rs10944313', '6:87489279:T:TG', 'rs3778671', 'rs6903332', 'rs9450716', 'rs11962148', 'rs142021987', 'rs13214442', 'rs9450717', 'rs2092649', 'rs6927171', 'rs6928057', 'rs2300906', '6:87497894:G:GT', 'rs2300907', '6:87499600:G:GAT', 'rs9450719', 'rs2300908', 'rs2300909', 'rs9444510…	192	7.096994186927745e-13	7.79047505606939e-07	0.0	-4.940544398068857	-0.376469987265868	3.325175191469066	-1.618925180703099	-1.4100936249929736	-0.42270191675470026	-3.5383751439965043	3.83506953099218	0.0380564324105299	-0.966857323403856	-2.166722931074508	1.1968442331894178	-2.5461461456919645	Joint only
rs4713438	31179069	6	712	31283746.0	31290910.0	8.09e-13	3	['rs12660083', 'rs16899168']	2	8.092807782323194e-13	6.019999999999986e-09	0.07692307692307693	4.079668341117626	2.179601682303649	-0.9193299823606788	-1.7791998681245935	-2.199392858512199	4.8278716281675536	2.9756167780729843	5.816201205508968	-3.50477111126063	-0.8363500574208457	2.1284836999513157	-1.4699658620698963	3.5394248006154947	Both
rs28724893	32776663	6	717	32772634.0	32830099.0	8.859999999999999e-13	213	['rs2857212', 'rs2621421', 'rs2621420', 'rs2621419', 'rs2857210', 'rs2621416', 'rs2621415', 'rs2857209', 'rs2621413', '6:32774790:C:CTG', 'rs1562251537', 'rs35834528', 'rs7383224', 'rs2621412', 'rs13195441', 'rs66915569', 'rs28724892', 'rs9276628', 'rs9276629', 'rs9276630', 'rs2857204', 'rs13203429', 'rs9276648', 'rs2621410', 'rs9501201', 'rs9276655', 'rs2857181', 'rs1988564', '6:32791269:C:CAA',…	196	8.860729904017787e-13	5.000000000000049e-09	0.07692307692307693	-2.90967912123816	-0.7254304470245684	4.612946769713555	1.70611860092267	2.475902139749338	-5.847172145099798	-1.8914147584871217	-2.8022343072459	1.7655164978909894	-1.966759011999972	0.3374549064065845	2.3247562052665933	-0.7871176468164924	Both
rs55775340	33784007	6	719	33642074.0	33826438.0	1.45e-12	92	['rs9469537', 'rs4713648', 'rs2147658', 'rs2296329', 'rs942636', 'rs2281916', 'rs11758031', 'rs11755421', 'rs72880511', 'rs73746509', 'rs1887340', 'rs12524835', 'rs4711346', 'rs943466', 'rs59137082', 'rs755495', 'rs7774620', 'rs4711348', 'rs747694', 'rs747692', 'rs79649996', 'rs57150921', 'rs1075379', 'rs6930201', 'rs11755593', 'rs4711349', 'rs6910736', 'rs4713679', 'rs112221933', 'rs111352628', …	69	1.448085135131421e-12	2.035400129864599e-12	0.07692307692307693	1.0995742260118966	0.8465529321319529	-1.8656611670288024	-4.528841428086941	-4.658224951506074	0.9932373603775752	0.5100373856078108	7.032036858657906	-4.031646163927732	-2.5705576271798702	0.7019546578206046	-1.6009310261148073	1.639655025578408	Both
rs145838713	31134002	6	712	30946517.0	31157179.0	1.73e-12	3	['rs60481157', 'rs117121291', 'rs16898864']	3	1.7269550725744113e-12	2.4300000000000017e-14	0.07692307692307693	-1.5804624485629195	-2.446427029453856	-7.625547931123957	-1.8280036756811389	-1.8717514348033741	0.2975076086111798	1.056659532649512	-3.1733321715714817	-1.1068818824388515	-1.6045040157758546	-1.9366920348221663	-1.4099650604726914	-1.9761746496209711	Both
rs9380151	30052051	6	710	29874824.0	30106240.0	2.2e-12	72	['rs12174017', 'rs9260057', 'rs2735099', 'rs9260347', 'rs28749166', 'rs28749167', 'rs2517703', 'rs13192355', '6:29956510:C:CT', 'rs2735090', 'rs2735089', 'rs2571393', 'rs2571394', 'rs9393984', 'rs9378188', '6:29968889:T:TATATACACACAC', 'rs3823369', 'rs4959039', 'rs33959627', 'rs10580504', 'rs9295829', 'rs3807031', 'rs9295830', '6:30094384:C:CAGAGTCGGGGG', 'rs1264707', 'rs1156534', 'rs1264701', 'r…	28	2.196841035081582e-12	2.90999999999999e-07	0.0	-2.905386374915637	-2.254320700202944	-4.037169421236452	-2.6612981355745817	-3.2590143823643816	-2.5546323798779205	-3.0968330501358263	0.6265732614642698	-5.1291845216071215	2.6722254747056087	2.160874955341895	-0.104131491621528	2.7489856681645133	Joint only
rs9368611	29772040	6	709	29534259.0	29940462.0	2.21e-12	10	['rs9391895', 'rs150971595', 'rs9391658', 'rs75791723', 'rs1143147']	5	2.213635256401936e-12	3.340000000000001e-07	0.0	-3.29278585316456	-1.5947819712965616	-4.024898066594589	-2.885816262204737	-3.3241137774655063	-2.4604833754832427	-3.2126859345345946	0.5027998487474133	-5.103176061897688	2.9336516099162115	2.2094695227163146	0.13057945004909033	2.5914947486638646	Joint only
rs9393967	29501712	6	708	29309411.0	29510182.0	2.44e-12	59	['rs9368598', 'rs9257703', 'rs6930435', 'rs6903989', 'rs1014258', 'rs16894773', 'rs74294662', 'rs59716966', 'rs9380122', 'rs9368600', 'rs9368601', 'rs2285793']	12	2.442715648534548e-12	4.819999999999972e-07	0.0	-3.302872176480913	-1.4348775293217388	-4.0265550201408775	-3.128836387266736	-3.646341908069933	-2.3964002365490598	-2.2787320218195317	0.7622949286210954	-5.033342834916182	2.965592990905355	2.047704119105892	-0.4612615044694451	2.3870755680502005	Joint only
rs7382195	36653223	6	721	36644546.0	36664833.0	2.68e-12	61	['rs11754995', 'rs4711455', 'rs4713998']	3	2.675476616296438e-12	9.590000000000108e-17	0.07692307692307693	1.8617098459251216	1.3555355190235978	2.056036480514916	0.9568935244452896	1.6616498596276836	1.5373484615783048	0.208081925043501	8.309754831842685	0.8076327981980338	-0.5698255860419112	0.6641223602002398	1.6555597842789782	0.005411836861772347	Both
rs201409271	27442814	6	707	27330051.0	27681074.0	2.6899999999999996e-12	153	['rs9461358', 'rs9468068', 'rs77989278', 'rs74838528', 'rs9461362', 'rs56388125', 'rs55923531', 'rs9461363', 'rs9461366', 'rs764285', 'rs1555040', '6:27348792:T:TCTGCTGGTGCCA', '6:27350819:A:AATT', 'rs75847452', 'rs201206823', 'rs74775791', 'rs12199213', 'rs80259330', '6:27355593:T:TAC', 'rs12214925', 'rs75661274', 'rs1127574', 'rs79437037', 'rs17688516', 'rs17739702', 'rs17739727', 'rs12213055',…	101	2.6901130323251475e-12	2.0850405172282755e-07	0.0	-2.3033348377970664	3.06398855080617	5.191591520941788	-1.2780132684793528	-1.161190256378006	-3.4785778843358237	-3.590159345710493	2.3342338852059017	0.8696332867875881	-1.335175686499855	-3.4563794188547403	-1.554539346187784	-2.9892540688880853	Joint only
rs9368581	28914454	6	708	28669150.0	29105999.0	2.83e-12	8	['rs79327542', 'rs76184467', 'rs28515015', 'rs9368577', 'rs12055619', 'rs9348820', 'rs147352225', 'rs117318430']	8	2.8258458825479417e-12	4.3799999999999844e-07	0.0	-3.508878751984468	-1.3240603574727177	-4.509110489202634	-2.890034132469133	-3.1897417135779627	-1.8369586495800336	-2.0724231101428168	0.5000498173012071	-5.05165425617576	2.617370900272067	2.7948736679009265	-0.5854829912173729	3.2231254664312794	Joint only
rs148611767	33062267	6	718	33047758.0	33302273.0	3.04e-12	66	['rs116004308', 'rs3097661', 'rs3097662', 'rs3130583', 'rs3128953', 'rs3128954', 'rs7763404', 'rs7743129', 'rs3130584', 'rs3128955', 'rs3128956', 'rs3130585', 'rs3130586', 'rs9277138', 'rs9277139', 'rs9277140', 'rs9277141', 'rs9277142', 'rs9277143', 'rs9277144', 'rs9277145', 'rs9277146', 'rs9277147', 'rs9277148', 'rs9277149', 'rs9277150', 'rs9277151', 'rs9277152', 'rs9277153', 'rs9277155', 'rs313…	66	3.043697047790283e-12	1.9399999999999974e-09	0.15384615384615385	-6.002752690516332	-0.3055464476878102	-3.3366324887535788	-2.5781878110959413	-2.562505305085915	-5.690052928808083	-3.2682885312512338	0.23675482452469085	-4.3965204530582325	-1.0239116649656803	1.24558987862092	-0.06497739297633681	2.340712149343437	Both
rs77826681	30797772	6	711	30626030.0	30951280.0	3.1299999999999998e-12	46	['rs371876825', 'rs188822895', 'rs376310932', 'rs368629705', 'rs139239215', 'rs11757306', 'rs7759803', 'rs111337053', 'rs112065006', 'rs6916357', 'rs77819465', 'rs11758183', 'rs112919142', 'rs377616063', 'rs73727119', 'rs73727120', 'rs73727123', 'rs111782145', 'rs11757361', 'rs375956734', 'rs3218813', 'rs142094783', 'rs138097862', 'rs140827661']	24	3.1328165112742157e-12	0.04121099999999989	0.0	1.908411900005492	-0.09792732758433036	-0.29935001060567085	-0.8747223430107985	1.4652049848240438	2.041400850449369	1.603723561376852	0.6091243782239761	0.3456603307992829	0.7743345114271151	1.207735547645174	-1.3404502754100265	1.1566778562796505	Joint only
[truncated: 723 more rows]

## Sheet: Table S7 AMR_SNPs
Table S7. SNPs associated with hematological traits and glycemic traits in AMR ancestry. The column ‘Discovered by’ indicates if the SNPs was identified only by the joint test. SNPs annotated 'Joint only' are identified by multivariate test only and annotated 'Both' are identified by univariate and joint tests.
hematological traits
SNP	pos	CHR	Region	start	end	P	N_clump	clump	len_clump	JASS_PVAL	UNIVARIATE_MIN_PVAL	PLEIOTROPY_INDEX	z_BCT_WBC	z_BCT_BASO	z_BCT_EO	z_BCT_HCT	z_BCT_HGB	z_BCT_MONO	z_BCT_NEUT	z_BCT_PLT	z_BCT_RBC	z_BCT_LYMPH	z_BCT_MCH	z_BCT_MCHC	z_BCT_MCV	z_BCT_RDW	z_BCT_MPV	Annot
[truncated: 68 more rows]

## Sheet: Table S8 AFR_SNPs
Table S8. SNPs associated with hematological traits and glycemic traits in AFR ancestry. The column ‘Discovered by’ indicates if the SNPs was identified only by the joint test. SNPs annotated 'Joint only' are identified by multivariate test only and annotated 'Both' are identified by univariate and joint tests.
[truncated: 949 more rows]

[truncated: 2 more sheets: Table S9 EUR_SNPs, Table S10 TRANS_SNPs]
