# Supplementary material for: Multi-trait GWAS for diverse ancestries: mapping the knowledge gap
Source: BMC Genomics. 2024 Apr 17;25:375. doi: 10.1186/s12864-024-10293-3 (PMC11022331; doi:10.1186/s12864-024-10293-3)
Supplement: Supplementary file 8 — Supplementary Material 8. [file 12864_2024_10293_MOESM8_ESM.xlsx]

## Sheet: Feuille 1
Table S12 - Number of genes mapped to SNPs associated to hematological traits with the joint Test by functional mapping method and by ancestry
	Positional	Both	eQTLs
EUR	4489	5729	918
EAS	750	707	385
AMR	470	306	59
AFR	356	275	62
