# Supplementary material for: Multi-trait GWAS for diverse ancestries: mapping the knowledge gap
Source: BMC Genomics. 2024 Apr 17;25:375. doi: 10.1186/s12864-024-10293-3 (PMC11022331; doi:10.1186/s12864-024-10293-3)
Supplement: Supplementary file 9 — Supplementary Material 9. [file 12864_2024_10293_MOESM9_ESM.xlsx]

## Sheet: Table S13 EAS_GO_enrichment
Table S13 - Gene Ontology term enrichment for all genetic association found in EAS population with FUMA GWAS.
Category	GeneSet	N_genes	N_overlap	p	adjP	genes	link
GO_bp	GO_CHROMATIN_ASSEMBLY	152	55	1.2255587880636102e-19	9.007857092267536e-16	NASP:HELLS:H2AFX:IPO4:CENPV:HAT1:H1F0:HIST1H2BA:HIST1H1A:HIST1H3A:HIST1H4A:HIST1H4B:HIST1H3B:HIST1H2BB:HIST1H3C:HIST1H1C:HIST1H4C:HIST1H1T:HIST1H2BC:HIST1H1E:HIST1H2BD:HIST1H2BE:HIST1H4D:HIST1H3D:HIST1H2BF:HIST1H4E:HIST1H2BG:HIST1H3E:HIST1H1D:HIST1H4F:HIST1H4G:HIST1H3F:HIST1H2BH:HIST1H3G:HIST1H2BI:HIST1H4H:HIST1H2BJ:HIST1H2BK:HIST1H4I:HIST1H2BL:HIST1H3H:HIST1H2BM:HIST1H4J:HIST1H4K:HIST1H2BN:HIST1…	http://www.gsea-msigdb.org/gsea/msigdb/cards/GO_CHROMATIN_ASSEMBLY
GO_bp	GO_DNA_REPLICATION_DEPENDENT_NUCLEOSOME_ORGANIZATION	32	24	8.038076361937872e-19	2.9539930630121687e-15	NASP:IPO4:HAT1:HIST1H3A:HIST1H4A:HIST1H4B:HIST1H3B:HIST1H3C:HIST1H4C:HIST1H4D:HIST1H3D:HIST1H4E:HIST1H3E:HIST1H4F:HIST1H3F:HIST1H3G:HIST1H4H:HIST1H4I:HIST1H3H:HIST1H4J:HIST1H4K:HIST1H3I:HIST1H4L:HIST1H3J	http://www.gsea-msigdb.org/gsea/msigdb/cards/GO_DNA_REPLICATION_DEPENDENT_NUCLEOSOME_ORGANIZATION
GO_bp	GO_CHROMATIN_ASSEMBLY_OR_DISASSEMBLY	178	55	4.078197358241684e-16	9.588896442878257e-13	NASP:HELLS:H2AFX:IPO4:CENPV:HAT1:H1F0:HIST1H2BA:HIST1H1A:HIST1H3A:HIST1H4A:HIST1H4B:HIST1H3B:HIST1H2BB:HIST1H3C:HIST1H1C:HIST1H4C:HIST1H1T:HIST1H2BC:HIST1H1E:HIST1H2BD:HIST1H2BE:HIST1H4D:HIST1H3D:HIST1H2BF:HIST1H4E:HIST1H2BG:HIST1H3E:HIST1H1D:HIST1H4F:HIST1H4G:HIST1H3F:HIST1H2BH:HIST1H3G:HIST1H2BI:HIST1H4H:HIST1H2BJ:HIST1H2BK:HIST1H4I:HIST1H2BL:HIST1H3H:HIST1H2BM:HIST1H4J:HIST1H4K:HIST1H2BN:HIST1…	http://www.gsea-msigdb.org/gsea/msigdb/cards/GO_CHROMATIN_ASSEMBLY_OR_DISASSEMBLY
GO_bp	GO_NUCLEOSOME_ORGANIZATION	168	53	5.21844704374327e-16	9.588896442878257e-13	NASP:ANP32E:H2AFX:IPO4:HAT1:H1F0:SETD2:HIST1H2BA:HIST1H1A:HIST1H3A:HIST1H4A:HIST1H4B:HIST1H3B:HIST1H2BB:HIST1H3C:HIST1H1C:HIST1H4C:HIST1H1T:HIST1H2BC:HIST1H1E:HIST1H2BD:HIST1H2BE:HIST1H4D:HIST1H3D:HIST1H2BF:HIST1H4E:HIST1H2BG:HIST1H3E:HIST1H1D:HIST1H4F:HIST1H4G:HIST1H3F:HIST1H2BH:HIST1H3G:HIST1H2BI:HIST1H4H:HIST1H2BJ:HIST1H2BK:HIST1H4I:HIST1H2BL:HIST1H3H:HIST1H2BM:HIST1H4J:HIST1H4K:HIST1H2BN:HIST…	http://www.gsea-msigdb.org/gsea/msigdb/cards/GO_NUCLEOSOME_ORGANIZATION
GO_bp	GO_DNA_PACKAGING	195	57	1.8922753510397306e-15	2.781644766028404e-12	NASP:HELLS:H2AFX:NCAPD2:IPO4:CENPV:HAT1:H1F0:NCAPH2:HIST1H2BA:HIST1H1A:HIST1H3A:HIST1H4A:HIST1H4B:HIST1H3B:HIST1H2BB:HIST1H3C:HIST1H1C:HIST1H4C:HIST1H1T:HIST1H2BC:HIST1H1E:HIST1H2BD:HIST1H2BE:HIST1H4D:HIST1H3D:HIST1H2BF:HIST1H4E:HIST1H2BG:HIST1H3E:HIST1H1D:HIST1H4F:HIST1H4G:HIST1H3F:HIST1H2BH:HIST1H3G:HIST1H2BI:HIST1H4H:HIST1H2BJ:HIST1H2BK:HIST1H4I:HIST1H2BL:HIST1H3H:HIST1H2BM:HIST1H4J:HIST1H4K:H…	http://www.gsea-msigdb.org/gsea/msigdb/cards/GO_DNA_PACKAGING
GO_bp	GO_MYELOID_CELL_DIFFERENTIATION	397	89	2.7407147017111717e-15	3.357375509596185e-12	CDC42:AGO4:CSF3R:CSF1:ARNT:HAX1:BGLAP:RBBP5:PARP1:TRIM58:NKX2-3:SOX6:SPI1:FLI1:PTPN6:ACVR1B:ZNF385A:PTPN11:CEBPE:ACTN1:TMOD3:WDR61:CIB1:HBZ:IRF8:ZFPM1:PAFAH1B1:GP1BA:NF1:EVI2B:MED1:THRA:RARA:HOXB7:HOXB8:SIGLEC15:SBNO2:DNASE2:KLF1:KLF2:MEIS1:ACVR2A:ZBTB46:RUNX1:LIF:PPARG:KAT2B:CCR1:LTF:NBEAL2:GATA2:THPO:TFRC:NRROS:TET2:MEF2C:IL5:NDFIP1:IRF4:HIST1H3A:HIST1H4A:HIST1H4B:HIST1H3B:HIST1H3C:HIST1H4C:HIS…	http://www.gsea-msigdb.org/gsea/msigdb/cards/GO_MYELOID_CELL_DIFFERENTIATION
GO_bp	GO_MEGAKARYOCYTE_DIFFERENTIATION	93	37	3.3590058208433228e-15	3.526956111885489e-12	AGO4:RBBP5:FLI1:PTPN6:ZNF385A:PTPN11:CIB1:ZFPM1:GP1BA:MED1:MEIS1:RUNX1:KAT2B:GATA2:THPO:MEF2C:HIST1H3A:HIST1H4A:HIST1H4B:HIST1H3B:HIST1H3C:HIST1H4C:HIST1H4D:HIST1H3D:HIST1H4E:HIST1H3E:HIST1H4F:HIST1H3F:HIST1H3G:HIST1H4H:HIST1H4I:HIST1H3H:HIST1H4J:HIST1H4K:HIST1H3I:HIST1H4L:HIST1H3J	http://www.gsea-msigdb.org/gsea/msigdb/cards/GO_MEGAKARYOCYTE_DIFFERENTIATION
GO_bp	GO_CHROMOSOME_ORGANIZATION	1160	189	5.8095535336143225e-15	5.337527309008159e-12	MTHFR:SFPQ:AGO4:NASP:ANP32E:HORMAD1:SETDB1:GATAD2B:CRTC2:PYGO2:SMG5:CCT3:TADA1:MAEL:RBBP5:ELK4:NUCKS1:PARP1:ZNF365:JMJD1C:HELLS:OBFC1:SIRT3:DDB2:SPI1:FEN1:RPS6KA4:RELA:KAT5:RBM14:KDM2A:ATM:H2AFX:NCAPD2:PHB2:MAP3K12:HELB:MAPKAPK5:EP400:RCBTB1:IPO4:CHMP4A:TINF2:RCOR1:XRCC3:PIF1:RAB11A:WDR61:GINS2:ZFPM1:CDT1:SMG6:MIS12:AURKB:CTC1:CENPV:MSL1:CDC6:HDAC5:ATXN7L3:MAPT:KANSL1:KPNB1:RAD51C:TRIM37:PPM1D:BP…	http://www.gsea-msigdb.org/gsea/msigdb/cards/GO_CHROMOSOME_ORGANIZATION
GO_bp	GO_CHROMATIN_ORGANIZATION	758	138	6.8643084840443344e-15	5.605851928636207e-12	MTHFR:SFPQ:NASP:ANP32E:SETDB1:GATAD2B:CRTC2:PYGO2:TADA1:RBBP5:ELK4:NUCKS1:JMJD1C:HELLS:SIRT3:DDB2:SPI1:RPS6KA4:RELA:KAT5:RBM14:KDM2A:ATM:H2AFX:MAP3K12:EP400:RCBTB1:IPO4:RCOR1:WDR61:ZFPM1:AURKB:CENPV:MSL1:HDAC5:ATXN7L3:KANSL1:TRIM37:PPM1D:BPTF:GPX4:DOT1L:SUPT7L:BRE:BAZ2B:HAT1:ASXL1:DNMT3B:LIF:H1F0:KAT2B:UBE2E1:SETD2:RYBP:GATA2:TADA2B:REST:TET2:CCNA2:NSD1:IRF4:HIST1H2AA:HIST1H2BA:HIST1H1A:HIST1H3A:…	http://www.gsea-msigdb.org/gsea/msigdb/cards/GO_CHROMATIN_ORGANIZATION
GO_bp	GO_DNA_CONFORMATION_CHANGE	288	70	4.0670533739322116e-14	2.9892842298401754e-11	NASP:PARP1:HELLS:DDB2:H2AFX:NCAPD2:HELB:IPO4:PIF1:GINS2:CENPV:ZRANB3:MCM6:HAT1:RTEL1:H1F0:NCAPH2:TREX1:RAD50:G3BP1:HIST1H2BA:HIST1H1A:HIST1H3A:HIST1H4A:HIST1H4B:HIST1H3B:HIST1H2BB:HIST1H3C:HIST1H1C:HIST1H4C:HIST1H1T:HIST1H2BC:HIST1H1E:HIST1H2BD:HIST1H2BE:HIST1H4D:HIST1H3D:HIST1H2BF:HIST1H4E:HIST1H2BG:HIST1H3E:HIST1H1D:HIST1H4F:HIST1H4G:HIST1H3F:HIST1H2BH:HIST1H3G:HIST1H2BI:HIST1H4H:HIST1H2BJ:HIST…	http://www.gsea-msigdb.org/gsea/msigdb/cards/GO_DNA_CONFORMATION_CHANGE
GO_bp	GO_PROTEIN_DNA_COMPLEX_SUBUNIT_ORGANIZATION	266	66	7.691027446970092e-14	5.1390047032027417e-11	NASP:ANP32E:PARP1:HELLS:DDB2:PSMC3:H2AFX:IPO4:CDT1:MIS12:CENPV:THRA:UBTF:WDR18:HAT1:H1F0:SETD2:HIST1H2BA:HIST1H1A:HIST1H3A:HIST1H4A:HIST1H4B:HIST1H3B:HIST1H2BB:HIST1H3C:HIST1H1C:HIST1H4C:HIST1H1T:HIST1H2BC:HIST1H1E:HIST1H2BD:HIST1H2BE:HIST1H4D:HIST1H3D:HIST1H2BF:HIST1H4E:HIST1H2BG:HIST1H3E:HIST1H1D:HIST1H4F:HIST1H4G:HIST1H3F:HIST1H2BH:HIST1H3G:HIST1H2BI:HIST1H4H:HIST1H2BJ:HIST1H2BK:HIST1H4I:HIST1…	http://www.gsea-msigdb.org/gsea/msigdb/cards/GO_PROTEIN_DNA_COMPLEX_SUBUNIT_ORGANIZATION
GO_bp	GO_IMMUNE_SYSTEM_DEVELOPMENT	941	158	9.564888658839089e-14	5.858494303538942e-11	CDC42:PSMB2:AGO4:CSF3R:LMO4:CSF1:ARNT:HAX1:SEMA4A:BGLAP:NTRK1:CD1D:SPTA1:PTPRC:RBBP5:PARP1:TRIM58:NKX2-3:PSMD13:SWAP70:SOX6:SPI1:PSMC3:PTPRJ:CLCF1:ATM:FLI1:CACNA1C:PTPN6:ACVR1B:SP7:ZNF385A:SH2B3:PTPN11:DTX1:FLT3:CEBPE:ACTN1:TMOD3:RORA:WDR61:CIB1:HBZ:NARFL:IRF8:ZFPM1:PAFAH1B1:SPNS2:PSMB6:GP1BA:CTC1:TNFRSF13B:NF1:EVI2B:MED1:IKZF3:PSMD3:THRA:RARA:HDAC5:HOXB3:HOXB4:HOXB7:HOXB8:C17orf99:PSMA8:SIGLEC15…	http://www.gsea-msigdb.org/gsea/msigdb/cards/GO_IMMUNE_SYSTEM_DEVELOPMENT
GO_bp	GO_CHROMATIN_SILENCING_AT_RDNA	40	22	4.0721843240412285e-13	2.302350367823309e-10	HIST1H3A:HIST1H4A:HIST1H4B:HIST1H3B:HIST1H3C:HIST1H4C:HIST1H4D:HIST1H3D:HIST1H4E:HIST1H3E:HIST1H4F:HIST1H3F:HIST1H3G:HIST1H4H:HIST1H4I:HIST1H3H:HIST1H4J:HIST1H4K:HIST1H3I:HIST1H4L:HIST1H3J:BEND3	http://www.gsea-msigdb.org/gsea/msigdb/cards/GO_CHROMATIN_SILENCING_AT_RDNA
GO_bp	GO_REGULATION_OF_MEGAKARYOCYTE_DIFFERENTIATION	78	31	5.992497875605467e-13	3.14606138469287e-10	AGO4:RBBP5:CIB1:ZFPM1:GP1BA:RUNX1:KAT2B:GATA2:THPO:MEF2C:HIST1H3A:HIST1H4A:HIST1H4B:HIST1H3B:HIST1H3C:HIST1H4C:HIST1H4D:HIST1H3D:HIST1H4E:HIST1H3E:HIST1H4F:HIST1H3F:HIST1H3G:HIST1H4H:HIST1H4I:HIST1H3H:HIST1H4J:HIST1H4K:HIST1H3I:HIST1H4L:HIST1H3J	http://www.gsea-msigdb.org/gsea/msigdb/cards/GO_REGULATION_OF_MEGAKARYOCYTE_DIFFERENTIATION
GO_bp	GO_NEGATIVE_REGULATION_OF_GENE_EXPRESSION_EPIGENETIC	129	40	3.688946354632619e-12	1.807583713769983e-09	SETDB1:HELLS:SPI1:HDAC5:PPM1D:DOT1L:HAT1:DNMT3B:H1F0:HIST1H1A:HIST1H3A:HIST1H4A:HIST1H4B:HIST1H3B:HIST1H3C:HIST1H1C:HIST1H4C:HIST1H1T:HIST1H1E:HIST1H4D:HIST1H3D:HIST1H4E:HIST1H3E:HIST1H1D:HIST1H4F:HIST1H3F:HIST1H3G:HIST1H4H:HIST1H4I:HIST1H3H:HIST1H4J:HIST1H4K:HIST1H1B:HIST1H3I:HIST1H4L:HIST1H3J:TRIM27:PHF1:HMGA1:BEND3	http://www.gsea-msigdb.org/gsea/msigdb/cards/GO_NEGATIVE_REGULATION_OF_GENE_EXPRESSION_EPIGENETIC
GO_bp	GO_REGULATION_OF_IMMUNE_SYSTEM_PROCESS	1437	208	3.382213227141252e-11	1.5537042012180128e-08	CDC42:SFPQ:PSMB2:AGO4:CSF3R:PRKACB:CSF1:CTSS:CTSK:ARNT:HAX1:IL6R:SHC1:BGLAP:CD1D:CD1A:CD1B:CD1E:SPTA1:PTPRC:RBBP5:RAB7L1:GCSAML:TRIM58:CXCL12:COL17A1:PSMD13:NLRP6:IFITM1:MUC5AC:TSPAN32:CD81:SWAP70:NR1H3:SPI1:PSMC3:PTPRJ:VEGFB:CCDC88B:RELA:RBM14:CLCF1:TBC1D10C:UNC93B1:ATM:NLRX1:RNF26:TAPBPL:PTPN6:C1S:C1R:C1RL:ACVR1B:PCBP2:TARBP2:TRPV4:ARPC3:TRAFD1:PTPN11:DTX1:SLC8B1:SPPL3:ELF1:IRS2:TRAF3:SPPL2A:CY…	http://www.gsea-msigdb.org/gsea/msigdb/cards/GO_REGULATION_OF_IMMUNE_SYSTEM_PROCESS
GO_bp	GO_PROTEIN_HETEROTETRAMERIZATION	53	23	6.814291531450095e-11	2.9461789856563644e-08	FARSA:HIST1H3A:HIST1H4A:HIST1H4B:HIST1H3B:HIST1H3C:HIST1H4C:HIST1H4D:HIST1H3D:HIST1H4E:HIST1H3E:HIST1H4F:HIST1H3F:HIST1H3G:HIST1H4H:HIST1H4I:HIST1H3H:HIST1H4J:HIST1H4K:HIST1H3I:HIST1H4L:HIST1H3J:HSD17B8	http://www.gsea-msigdb.org/gsea/msigdb/cards/GO_PROTEIN_HETEROTETRAMERIZATION
GO_bp	GO_REGULATION_OF_MYELOID_CELL_DIFFERENTIATION	242	56	1.1140473716686279e-10	4.549026767646898e-08	AGO4:CSF3R:CSF1:ARNT:HAX1:BGLAP:RBBP5:TRIM58:SPI1:ACVR1B:WDR61:CIB1:ZFPM1:GP1BA:NF1:EVI2B:MED1:RARA:HOXB8:SIGLEC15:MEIS1:ACVR2A:ZBTB46:RUNX1:LIF:KAT2B:CCR1:LTF:GATA2:THPO:MEF2C:IL5:NDFIP1:HIST1H3A:HIST1H4A:HIST1H4B:HIST1H3B:HIST1H3C:HIST1H4C:HIST1H4D:HIST1H3D:HIST1H4E:HIST1H3E:HIST1H4F:HIST1H3F:HIST1H3G:HIST1H4H:HIST1H4I:HIST1H3H:HIST1H4J:HIST1H4K:HIST1H3I:HIST1H4L:HIST1H3J:PURB:CDK6	http://www.gsea-msigdb.org/gsea/msigdb/cards/GO_REGULATION_OF_MYELOID_CELL_DIFFERENTIATION
GO_bp	GO_TELOMERE_ORGANIZATION	173	45	1.3221540272612298e-10	4.9017254850035934e-08	SMG5:CCT3:PARP1:ZNF365:OBFC1:FEN1:ATM:MAPKAPK5:TINF2:XRCC3:PIF1:SMG6:AURKB:CTC1:RAD51C:DOT1L:RTEL1:XRN1:ATR:RFC1:GAR1:RAD50:HIST1H3A:HIST1H4A:HIST1H4B:HIST1H3B:HIST1H3C:HIST1H4C:HIST1H4D:HIST1H3D:HIST1H4E:HIST1H3E:HIST1H4F:HIST1H3F:HIST1H3G:HIST1H4H:HIST1H4I:HIST1H3H:HIST1H4J:HIST1H4K:HIST1H3I:HIST1H4L:HIST1H3J:PKIB:HNRNPA2B1	http://www.gsea-msigdb.org/gsea/msigdb/cards/GO_TELOMERE_ORGANIZATION
GO_bp	GO_REGULATION_OF_GENE_SILENCING	149	41	1.3338028530622018e-10	4.9017254850035934e-08	SETDB1:MAEL:NUP160:TARBP2:NUP88:POLR2E:H1F0:PPARG:POLR2H:POLR2B:HIST1H1A:HIST1H3A:HIST1H4A:HIST1H4B:HIST1H3B:HIST1H3C:HIST1H1C:HIST1H4C:HIST1H1T:HIST1H1E:HIST1H4D:HIST1H3D:HIST1H4E:HIST1H3E:HIST1H1D:HIST1H4F:HIST1H3F:HIST1H3G:HIST1H4H:HIST1H4I:HIST1H3H:HIST1H4J:HIST1H4K:HIST1H1B:HIST1H3I:HIST1H4L:HIST1H3J:HMGA1:NUP43:POLR2J:NUP205	http://www.gsea-msigdb.org/gsea/msigdb/cards/GO_REGULATION_OF_GENE_SILENCING
GO_bp	GO_CHROMATIN_ORGANIZATION_INVOLVED_IN_REGULATION_OF_TRANSCRIPTION	121	36	1.6207196191129175e-10	5.672518666895211e-08	SETDB1:HELLS:HDAC5:PPM1D:DOT1L:HAT1:H1F0:HIST1H1A:HIST1H3A:HIST1H4A:HIST1H4B:HIST1H3B:HIST1H3C:HIST1H1C:HIST1H4C:HIST1H1T:HIST1H1E:HIST1H4D:HIST1H3D:HIST1H4E:HIST1H3E:HIST1H1D:HIST1H4F:HIST1H3F:HIST1H3G:HIST1H4H:HIST1H4I:HIST1H3H:HIST1H4J:HIST1H4K:HIST1H1B:HIST1H3I:HIST1H4L:HIST1H3J:HMGA1:BEND3	http://www.gsea-msigdb.org/gsea/msigdb/cards/GO_CHROMATIN_ORGANIZATION_INVOLVED_IN_REGULATION_OF_TRANSCRIPTION
GO_bp	GO_CELLULAR_PROTEIN_CONTAINING_COMPLEX_ASSEMBLY	1040	154	3.197661698824128e-09	1.0683097039253337e-06	AGO4:NASP:NSUN4:RPS27:HAX1:SPTA1:PARP1:FAM21C:HELLS:ADD3:PSMD13:DDB2:MYBPC3:PSMC3:CELF1:NDUFS3:MRPL11:SPTBN2:CORO1B:NDUFV1:ATM:VPS11:H2AFX:VAMP1:NOP2:CDKN1B:TARBP2:NDUFA12:TRPV4:ARPC3:CCDC63:ATXN2:RPL6:PAN3:IPO4:CHMP4A:STXBP6:EIF5:USP50:TMOD2:TMOD3:HDGFRP3:LUC7L:STUB1:CDT1:PFN1:DHX33:MIS12:CENPV:ERAL1:AP2B1:TCAP:GRB7:THRA:WIPF2:UBTF:MAPT:CLTC:PSTPIP2:WDR18:GPX4:SF3A2:ICAM1:CALR:DNAAF3:PRKCE:HAT1:…	http://www.gsea-msigdb.org/gsea/msigdb/cards/GO_CELLULAR_PROTEIN_CONTAINING_COMPLEX_ASSEMBLY
GO_bp	GO_NEGATIVE_REGULATION_OF_MEGAKARYOCYTE_DIFFERENTIATION	18	12	4.5119450940559306e-09	1.4418607148396124e-06	CIB1:HIST1H4A:HIST1H4B:HIST1H4C:HIST1H4D:HIST1H4E:HIST1H4F:HIST1H4H:HIST1H4I:HIST1H4J:HIST1H4K:HIST1H4L	http://www.gsea-msigdb.org/gsea/msigdb/cards/GO_NEGATIVE_REGULATION_OF_MEGAKARYOCYTE_DIFFERENTIATION
GO_bp	GO_REGULATION_OF_POSTTRANSCRIPTIONAL_GENE_SILENCING	112	32	5.057313637645994e-09	1.5488023015290857e-06	MAEL:NUP160:TARBP2:NUP88:POLR2E:PPARG:POLR2H:POLR2B:HIST1H3A:HIST1H4A:HIST1H4B:HIST1H3B:HIST1H3C:HIST1H4C:HIST1H4D:HIST1H3D:HIST1H4E:HIST1H3E:HIST1H4F:HIST1H3F:HIST1H3G:HIST1H4H:HIST1H4I:HIST1H3H:HIST1H4J:HIST1H4K:HIST1H3I:HIST1H4L:HIST1H3J:NUP43:POLR2J:NUP205	http://www.gsea-msigdb.org/gsea/msigdb/cards/GO_REGULATION_OF_POSTTRANSCRIPTIONAL_GENE_SILENCING
GO_bp	GO_TELOMERE_CAPPING	55	21	7.581873663118535e-09	2.2290708569568496e-06	OBFC1:ATM:MAPKAPK5:TINF2:SMG6:AURKB:CTC1:RTEL1:RAD50:HIST1H4A:HIST1H4B:HIST1H4C:HIST1H4D:HIST1H4E:HIST1H4F:HIST1H4H:HIST1H4I:HIST1H4J:HIST1H4K:HIST1H4L:PKIB	http://www.gsea-msigdb.org/gsea/msigdb/cards/GO_TELOMERE_CAPPING
GO_bp	GO_CYTOKINE_MEDIATED_SIGNALING_PATHWAY	737	116	1.0686525191411709e-08	3.020998467572156e-06	CDC42:OPRD1:PSMB2:CSF3R:CSF1:MCL1:IL6R:SHC1:PTPRC:IRF6:CXCL12:ALOX5:TRIM8:PSMD13:IFITM2:IFITM1:IFITM3:TALDO1:NR1H3:MADD:SPI1:PSMC3:C1QTNF4:RPS6KA4:RELA:CFL1:PELI3:CLCF1:AIP:GSTP1:CBL:HSPA8:PTPN6:PTPN11:OAS1:OAS3:OAS2:OASL:FLT3:FOXO1:ELF1:IRS2:TRAF3:SPPL2A:RORA:CIB1:IRF8:PAFAH1B1:PSMB6:TNFRSF13B:MED1:PSMD3:PSMA8:CNN2:ICAM1:TYK2:IL1RL1:IL18R1:IL18RAP:RQCD1:PSMF1:COMMD7:PTPN1:TNFRSF6B:IFNGR2:RUNX1:C…	http://www.gsea-msigdb.org/gsea/msigdb/cards/GO_CYTOKINE_MEDIATED_SIGNALING_PATHWAY
GO_bp	GO_REGULATION_OF_HEMOPOIESIS	452	79	3.0319907873425034e-08	8.253752698876816e-06	PSMB2:AGO4:CSF3R:CSF1:ARNT:HAX1:BGLAP:PTPRC:RBBP5:TRIM58:PSMD13:SPI1:PSMC3:PTPN6:ACVR1B:DTX1:WDR61:CIB1:ZFPM1:PSMB6:GP1BA:NF1:EVI2B:MED1:IKZF3:PSMD3:RARA:HOXB8:PSMA8:SIGLEC15:AP3D1:PRDX2:MEIS1:ACVR2A:CD28:CTLA4:PSMF1:ZBTB46:RUNX1:XBP1:LIF:FBXO7:KAT2B:CCR1:CCR2:LTF:GATA2:THPO:MEF2C:IRF1:IL5:NDFIP1:PRELID1:IRF4:HIST1H3A:HIST1H4A:HIST1H4B:HIST1H3B:HIST1H3C:HIST1H4C:HIST1H4D:HIST1H3D:HIST1H4E:HIST1H3…	http://www.gsea-msigdb.org/gsea/msigdb/cards/GO_REGULATION_OF_HEMOPOIESIS
GO_bp	GO_PROTEIN_HETEROOLIGOMERIZATION	133	33	1.266618754125129e-07	3.324874229578464e-05	HBZ:HBM:HBA2:HBA1:HBQ1:FARSA:GLRA1:HIST1H3A:HIST1H4A:HIST1H4B:HIST1H3B:HIST1H3C:HIST1H4C:HIST1H4D:HIST1H3D:HIST1H4E:HIST1H3E:HIST1H4F:HIST1H3F:HIST1H3G:HIST1H4H:HIST1H4I:HIST1H3H:HIST1H4J:HIST1H4K:HIST1H3I:HIST1H4L:HIST1H3J:HSD17B8:ITPR3:SCUBE3:IKZF1:TRPS1	http://www.gsea-msigdb.org/gsea/msigdb/cards/GO_PROTEIN_HETEROOLIGOMERIZATION
GO_bp	GO_REGULATION_OF_GENE_EXPRESSION_EPIGENETIC	322	60	1.4439607944985296e-07	3.659693737780756e-05	AGO4:SETDB1:MAEL:HELLS:KCNQ1:SPI1:CELF1:NUP160:RBM4:TARBP2:NUP88:HDAC5:PPM1D:POLR2E:DOT1L:KLF2:HAT1:DNMT3B:H1F0:PPARG:KAT2B:POLR2H:POLR2B:CNOT8:HIST1H1A:HIST1H3A:HIST1H4A:HIST1H4B:HIST1H3B:HIST1H3C:HIST1H1C:HIST1H4C:HIST1H1T:HIST1H1E:HIST1H4D:HIST1H3D:HIST1H4E:HIST1H3E:HIST1H1D:HIST1H4F:HIST1H3F:HIST1H3G:HIST1H4H:HIST1H4I:HIST1H3H:HIST1H4J:HIST1H4K:HIST1H1B:HIST1H3I:HIST1H4L:HIST1H3J:TRIM27:PHF1:…	http://www.gsea-msigdb.org/gsea/msigdb/cards/GO_REGULATION_OF_GENE_EXPRESSION_EPIGENETIC
GO_bp	GO_PROTEIN_CONTAINING_COMPLEX_ASSEMBLY	1806	231	1.970180186253743e-07	4.82694145632167e-05	CDC42:OPRD1:EPB41:AGO4:NASP:NSUN4:PRKACB:LMO4:CRTC2:RPS27:HAX1:PYGO2:CCT3:APOA1BP:SPTA1:RBBP5:PARP1:YME1L1:CXCL12:FAM21C:HELLS:ADD3:PSMD13:SBF2:DDB2:MYBPC3:PSMC3:CELF1:NDUFS3:FERMT3:KAT5:MRPL11:SPTBN2:CORO1B:NDUFV1:CEP57:MTMR2:ACAT1:ATM:APOA5:VPS11:H2AFX:DPAGT1:C1QTNF5:HSPA8:VAMP1:NOP2:CDKN1B:TARBP2:NDUFA12:ACACB:KCTD10:TRPV4:ARPC3:CCDC63:ATXN2:RPL6:PTPN11:ULK1:PAN3:IPO4:CHMP4A:RABGGTA:STXBP6:MAX…	http://www.gsea-msigdb.org/gsea/msigdb/cards/GO_PROTEIN_CONTAINING_COMPLEX_ASSEMBLY
GO_bp	GO_GENE_SILENCING_BY_RNA	179	39	3.8972181580604507e-07	9.240178536046552e-05	AGO4:MAEL:CELF1:NUP160:RBM4:TARBP2:TDRD9:NUP88:POLR2E:RQCD1:PPARG:POLR2H:POLR2B:CNOT8:HIST1H3A:HIST1H4A:HIST1H4B:HIST1H3B:HIST1H3C:HIST1H4C:HIST1H4D:HIST1H3D:HIST1H4E:HIST1H3E:HIST1H4F:HIST1H3F:HIST1H3G:HIST1H4H:HIST1H4I:HIST1H3H:HIST1H4J:HIST1H4K:HIST1H3I:HIST1H4L:HIST1H3J:NUP43:HNRNPA2B1:POLR2J:NUP205	http://www.gsea-msigdb.org/gsea/msigdb/cards/GO_GENE_SILENCING_BY_RNA
GO_bp	GO_NEGATIVE_REGULATION_OF_CELLULAR_COMPONENT_ORGANIZATION	667	98	3.594525549314723e-06	0.0008256175871082	DRAXIN:CDC42:OPRD1:ODF2L:LMO4:HORMAD1:CERS2:EFNA1:SEMA4A:SPTA1:DNM3:RAB7L1:PARP1:FAM21C:ZNF365:PTEN:SLIT1:OBFC1:ADD3:SWAP70:NR1H3:SPI1:RBM14:SPTBN2:ANKRD13D:CORO1B:MTMR2:ATM:HSPA8:TRPV4:TCHP:ANKRD13A:ATXN2:ULK1:TBC1D4:CHMP4A:TINF2:BAG5:XRCC3:TMOD2:TMOD3:PIF1:DNAJA4:HDGFRP3:SEMA4B:CIB1:CLEC16A:CDT1:CDK10:SMG6:PAFAH1B1:PFN1:AURKB:CTC1:OMG:THRA:MAPT:WNT3:TRIM37:TMC8:ABCA7:TRIM54:BUB1:DNMT3B:MAPRE1:C…	http://www.gsea-msigdb.org/gsea/msigdb/cards/GO_NEGATIVE_REGULATION_OF_CELLULAR_COMPONENT_ORGANIZATION
GO_bp	GO_INTERSPECIES_INTERACTION_BETWEEN_ORGANISMS	903	125	3.814794586222185e-06	0.000849658794204	CDC42:HMGN2:PSMB2:SETDB1:CRTC2:RPS27:SHC1:NUCKS1:RAB7L1:PROX1:CXCL12:TRIM8:IFITM2:IFITM1:IFITM3:RPLP2:CD81:PSMC3:NUP160:CCDC86:RELA:KAT5:CFL1:BANF1:ADRBK1:CUL5:H2AFX:NLRX1:CBL:HSPA8:GAPDH:SP1:PCBP2:TARBP2:ATF7:VPS29:RPL6:OAS1:OAS3:OASL:ULK1:FLT3:CHMP4A:RCOR1:KLC1:PPIB:PTPLAD1:IQGAP1:CDH1:IRF8:PSMB6:SLC52A1:NUP88:RAB11FIP4:AP2B1:ITGB3:ITGB3:KPNB1:TBKBP1:KPNA2:POLR2E:ICAM1:RAD23A:GADD45GIP1:BAX:CAL…	http://www.gsea-msigdb.org/gsea/msigdb/cards/GO_INTERSPECIES_INTERACTION_BETWEEN_ORGANISMS
GO_bp	GO_MYELOID_CELL_DEVELOPMENT	65	19	4.446036424438638e-06	0.0009611284623418	TRIM58:SOX6:FLI1:PTPN6:ZNF385A:PTPN11:TMOD3:HBZ:ZFPM1:PAFAH1B1:EVI2B:MED1:SIGLEC15:KLF2:MEIS1:LTF:NRROS:GPR116:BPGM	http://www.gsea-msigdb.org/gsea/msigdb/cards/GO_MYELOID_CELL_DEVELOPMENT
GO_bp	GO_DNA_METABOLIC_PROCESS	827	116	4.5937934799993216e-06	0.0009646966307998	SFPQ:MUTYH:INTS3:SMG5:CCT3:MAEL:PTPRC:NUCKS1:PARP1:ZNF365:HELLS:OBFC1:SWAP70:DDB2:SPI1:FEN1:KAT5:BANF1:RBM14:C11orf80:KDM2A:CLCF1:RAD9A:ATM:H2AFX:HINFP:HELB:RAD9B:MAPKAPK5:TINF2:CINP:XRCC3:TDRD9:KIAA0101:PIF1:CIB1:MPG:STUB1:GINS2:CDT1:SMG6:RPAIN:AURKB:CTC1:CDC6:RAD51C:PPM1D:KPNA2:WDR18:POLR2E:RNASEH2A:DNASE2:RAD23A:BRE:FANCL:ZRANB3:MCM6:ORC4:CD28:DNMT3B:RTEL1:DONSON:ASCC2:H1F0:SYCE3:SETD2:TREX1:X…	http://www.gsea-msigdb.org/gsea/msigdb/cards/GO_DNA_METABOLIC_PROCESS
GO_bp	GO_DNA_TEMPLATED_TRANSCRIPTION_INITIATION	241	45	4.772285120064054e-06	0.0009743415453464	E2F2:NRBF2:PTEN:NR1H3:PSMC3:MAML2:NR2C1:RORA:MED1:MED24:THRA:NR1D1:RARA:UBTF:PPM1D:TAF4B:POLR2E:MED26:BAX:NRBP1:PPARG:KAT2B:THRB:POLR2H:POLR2B:HIST1H4A:HIST1H4B:HIST1H4C:HIST1H4D:HIST1H4E:HIST1H4F:HIST1H4H:HIST1H4I:HIST1H4J:HIST1H4K:HIST1H4L:RXRB:TAF11:PPARD:TEAD3:MED20:TWISTNB:TAF6:POLR2J:GTF2E2	http://www.gsea-msigdb.org/gsea/msigdb/cards/GO_DNA_TEMPLATED_TRANSCRIPTION_INITIATION
GO_bp	GO_VIRAL_GENOME_REPLICATION	119	27	1.0486756246936292e-05	0.0020831799571616	CDC42:SETDB1:NUCKS1:RAB7L1:PROX1:IFITM2:IFITM1:IFITM3:BANF1:ADRBK1:PCBP2:TARBP2:OAS1:OAS3:OASL:PPIB:PTPLAD1:RAD23A:PCBP1:CD28:PI4KA:CXCR6:LTF:LARP1:TRIM38:PPIA:PARP10	http://www.gsea-msigdb.org/gsea/msigdb/cards/GO_VIRAL_GENOME_REPLICATION
GO_bp	GO_RETROGRADE_TRANSPORT_ENDOSOME_TO_GOLGI	81	21	1.1451094956436847e-05	0.0022148828402581	RAB7L1:FAM21C:BET1L:TBC1D10C:VPS29:FAM109A:TMEM87A:SNX1:GOSR1:CLTC:PLEKHJ1:VPS54:TMEM87B:ARFRP1:TBC1D10A:GGA1:RAB7A:RAB6B:TBC1D14:TRIM27:VPS52	http://www.gsea-msigdb.org/gsea/msigdb/cards/GO_RETROGRADE_TRANSPORT_ENDOSOME_TO_GOLGI
GO_bp	GO_POSITIVE_REGULATION_OF_IMMUNE_SYSTEM_PROCESS	993	132	1.6004543831006765e-05	0.0030162409527666	CDC42:SFPQ:PSMB2:PRKACB:CSF1:CTSS:CTSK:ARNT:HAX1:IL6R:CD1D:CD1A:CD1B:CD1E:SPTA1:PTPRC:RAB7L1:GCSAML:TRIM58:CXCL12:PSMD13:NLRP6:MUC5AC:CD81:SWAP70:NR1H3:PSMC3:PTPRJ:VEGFB:CCDC88B:RELA:RBM14:CLCF1:UNC93B1:NLRX1:PTPN6:C1S:C1R:C1RL:ACVR1B:TRPV4:ARPC3:PTPN11:SPPL3:ELF1:IRS2:TRAF3:DAPK2:SPG21:PSMB6:PLD2:EVI2B:MED1:PSMD3:NR1D1:WIPF2:RARA:C17orf99:PSMA8:CD226:AP3D1:ICAM1:ICAM3:CALR:KCNN4:BAX:EIF2B4:PRKCE…	http://www.gsea-msigdb.org/gsea/msigdb/cards/GO_POSITIVE_REGULATION_OF_IMMUNE_SYSTEM_PROCESS
GO_bp	GO_NEGATIVE_REGULATION_OF_MYELOID_CELL_DIFFERENTIATION	90	22	1.965866769756068e-05	0.0036122801894267	WDR61:CIB1:ZFPM1:NF1:RARA:HOXB8:MEIS1:ZBTB46:LTF:GATA2:HIST1H4A:HIST1H4B:HIST1H4C:HIST1H4D:HIST1H4E:HIST1H4F:HIST1H4H:HIST1H4I:HIST1H4J:HIST1H4K:HIST1H4L:CDK6	http://www.gsea-msigdb.org/gsea/msigdb/cards/GO_NEGATIVE_REGULATION_OF_MYELOID_CELL_DIFFERENTIATION
GO_bp	GO_POSITIVE_REGULATION_OF_BIOSYNTHETIC_PROCESS	1928	231	2.393274934274309e-05	0.0042903831138819	E2F2:RPS6KA1:SFPQ:TFAP2E:GPBP1L1:NSUN4:LMO4:ARNT:CRTC2:CREB3L4:HAX1:SHC1:PMF1:C1orf85:CCT3:ARHGEF11:TADA1:PTPRC:ZNF281:ELK4:SLC45A3:NUCKS1:IRF6:PROX1:PARP1:EGR2:NKX2-3:NOLC1:OBFC1:CD81:ZNF143:SOX6:NR1H3:SPI1:PSMC3:MYRF:RPS6KA4:RELA:KAT5:OVOL1:NPAS4:RBM14:RPS6KB2:AIP:NOX4:MAML2:NPAT:ATM:ZNF259:APOA5:HINFP:FLI1:ACVR1B:SP7:SP1:MAP3K12:TARBP2:GRIP1:FOXN4:MAPKAPK5:DTX1:FOXO1:ELF1:LMO7:IRS2:CEBPE:CHURC…	http://www.gsea-msigdb.org/gsea/msigdb/cards/GO_POSITIVE_REGULATION_OF_BIOSYNTHETIC_PROCESS
GO_bp	GO_ANATOMICAL_STRUCTURE_HOMEOSTASIS	426	66	2.6603403073016183e-05	0.0045523174083781	NCDN:PRDX1:CSF1:CTSK:BGLAP:SMG5:CCT3:ILDR2:PARP1:PCDH15:ZNF365:OBFC1:FEN1:BBS1:NOX4:ATM:MAPKAPK5:PTPN11:TINF2:XRCC3:PIF1:CDH3:SMG6:AURKB:CTC1:NF1:PLEKHM1:ITGB3:ITGB3:RAD51C:SIGLEC15:BAX:VPS54:RTEL1:CCR2:LTF:PTH1R:GATA2:TF:XRN1:ATR:MUC4:TFRC:RFC1:GAR1:WDR36:SLC22A5:RAD50:SCGN:HIST1H4A:HIST1H4B:HIST1H4C:HIST1H4D:HIST1H4E:HIST1H4F:HIST1H4H:HIST1H4I:HIST1H4J:HIST1H4K:HIST1H4L:VEGFA:GPR116:PKIB:HNRNPA…	http://www.gsea-msigdb.org/gsea/msigdb/cards/GO_ANATOMICAL_STRUCTURE_HOMEOSTASIS
GO_bp	GO_PROTEIN_TETRAMERIZATION	160	32	2.663260524629423e-05	0.0045523174083781	CRTC2:APOA1BP:SBF2:MTMR2:ACACB:TRPM7:SRR:FARSA:UPB1:HMGCR:HIST1H3A:HIST1H4A:HIST1H4B:HIST1H3B:HIST1H3C:HIST1H4C:HIST1H4D:HIST1H3D:HIST1H4E:HIST1H3E:HIST1H4F:HIST1H3F:HIST1H3G:HIST1H4H:HIST1H4I:HIST1H3H:HIST1H4J:HIST1H4K:HIST1H3I:HIST1H4L:HIST1H3J:HSD17B8	http://www.gsea-msigdb.org/gsea/msigdb/cards/GO_PROTEIN_TETRAMERIZATION
GO_bp	GO_NEGATIVE_REGULATION_OF_ORGANELLE_ORGANIZATION	369	59	2.7705806433042706e-05	0.0045524440327072	ODF2L:HORMAD1:SPTA1:PARP1:FAM21C:OBFC1:ADD3:SWAP70:SPI1:RBM14:SPTBN2:CORO1B:ATM:TCHP:TBC1D4:CHMP4A:TINF2:XRCC3:TMOD2:TMOD3:PIF1:HDGFRP3:CIB1:CLEC16A:CDT1:CDK10:SMG6:PFN1:AURKB:CTC1:MAPT:TRIM37:TRIM54:BUB1:DNMT3B:MAPRE1:RTEL1:LIF:TRIOBP:H1F0:KAT2B:MAP4:RAB7A:XRN1:TRIP13:RAD50:PRELID1:LRRC16A:HIST1H1A:HIST1H1C:HIST1H1T:HIST1H1E:HIST1H1D:HIST1H1B:PHF1:HMGA1:STYXL1:LMOD2:UBR5	http://www.gsea-msigdb.org/gsea/msigdb/cards/GO_NEGATIVE_REGULATION_OF_ORGANELLE_ORGANIZATION
GO_bp	GO_REGULATION_OF_IMMUNE_RESPONSE	923	123	2.787210632269745e-05	0.0045524440327072	CDC42:SFPQ:PSMB2:PRKACB:CTSS:CTSK:IL6R:SHC1:CD1D:CD1A:CD1B:CD1E:PTPRC:RAB7L1:GCSAML:COL17A1:PSMD13:NLRP6:IFITM1:MUC5AC:CD81:NR1H3:PSMC3:PTPRJ:RELA:RBM14:CLCF1:UNC93B1:NLRX1:PTPN6:C1S:C1R:C1RL:ARPC3:TRAFD1:PTPN11:SPPL3:ELF1:TRAF3:SPPL2A:SPG21:SPNS2:PSMB6:PLD2:MED1:PSMD3:NR1D1:WIPF2:RARA:GRN:C17orf99:PSMA8:CD226:ICAM1:ICAM4:ICAM5:ICAM3:DNASE2:CLC:KCNN4:BAX:EIF2B4:PRKCE:IL1RL1:IL18R1:IL18RAP:ITGA4:C…	http://www.gsea-msigdb.org/gsea/msigdb/cards/GO_REGULATION_OF_IMMUNE_RESPONSE
GO_bp	GO_NEGATIVE_REGULATION_OF_IMMUNE_SYSTEM_PROCESS	427	66	2.8668149403035788e-05	0.0045806716980937	PTPRC:CXCL12:NLRP6:TSPAN32:NR1H3:PTPRJ:TBC1D10C:ATM:NLRX1:RNF26:TAPBPL:PTPN6:PCBP2:TARBP2:TRAFD1:DTX1:ELF1:CYP19A1:WDR61:CIB1:ZFPM1:TNFRSF13B:NF1:NR1D1:RARA:GRN:HOXB8:PRDX2:MEIS1:IL1RL1:MARCH7:CTLA4:ZBTB46:RUNX1:ADORA2A:FBXO7:PPARG:PLCL2:CCR2:LTF:TREX1:GATA2:TLR6:IRF1:NDFIP1:DUSP22:IRF4:TRIM38:HIST1H4A:HIST1H4B:HFE:HIST1H4C:HIST1H4D:HIST1H4E:HIST1H4F:HIST1H4H:BTN2A2:HIST1H4I:HIST1H4J:HIST1H4K:HIS…	http://www.gsea-msigdb.org/gsea/msigdb/cards/GO_NEGATIVE_REGULATION_OF_IMMUNE_SYSTEM_PROCESS
GO_bp	GO_ANTIGEN_RECEPTOR_MEDIATED_SIGNALING_PATHWAY	220	40	2.9802353006831293e-05	0.0046605807361746	PSMB2:PTPRC:RAB7L1:GCSAML:PSMD13:PSMC3:PTPRJ:RELA:PTPN6:SPPL3:ELF1:SPG21:PSMB6:PSMD3:PSMA8:CD226:KCNN4:BAX:EIF2B4:CD28:CTLA4:PSMF1:LIME1:RUNX1:CRKL:PLCL2:EIF2B5:PAK2:TXK:TEC:NFKB1:MEF2C:DUSP22:BTN3A2:BTN2A2:BTN3A1:BTN3A3:BTN2A1:BTN1A1:EZR	http://www.gsea-msigdb.org/gsea/msigdb/cards/GO_ANTIGEN_RECEPTOR_MEDIATED_SIGNALING_PATHWAY
GO_bp	GO_RESPONSE_TO_CYTOKINE	1128	145	3.444113030764828e-05	0.0052737980783586	MTHFR:CDC42:OPRD1:PSMB2:CSF3R:CSF1:MCL1:HAX1:IL6R:SHC1:PTPRC:IRF6:CXCL12:ALOX5:TRIM8:PSMD13:IFITM2:IFITM1:IFITM3:TALDO1:NR1H3:MADD:SPI1:PSMC3:C1QTNF4:STIP1:RPS6KA4:RELA:CFL1:PELI3:CLCF1:AIP:GSTP1:ABCG4:CBL:HSPA8:GAPDH:PTPN6:PTPN11:OAS1:OAS3:OAS2:DTX1:OASL:FLT3:FOXO1:ELF1:IRS2:TRAF3:SPPL2A:RORA:CIB1:IRF8:PAFAH1B1:PSMB6:TNFRSF13B:MED1:PSMD3:RARA:RPS6KB1:PSMA8:CNN2:SBNO2:ICAM1:TYK2:KLF2:B3GNT2:IL1RL…	http://www.gsea-msigdb.org/gsea/msigdb/cards/GO_RESPONSE_TO_CYTOKINE
GO_bp	GO_RESPONSE_TO_INTERLEUKIN_7	40	13	4.152153963155223e-05	0.0062282309447328	STIP1:IRS2:CRKL:HIST1H3A:HIST1H3B:HIST1H3C:HIST1H3D:HIST1H3E:HIST1H3F:HIST1H3G:HIST1H3H:HIST1H3I:HIST1H3J	http://www.gsea-msigdb.org/gsea/msigdb/cards/GO_RESPONSE_TO_INTERLEUKIN_7
GO_bp	GO_DNA_REPLICATION	270	46	4.313593712091219e-05	0.006340982756774	NASP:NUCKS1:ZNF365:OBFC1:FEN1:KAT5:RBM14:RAD9A:ATM:ZNF259:HELB:RAD9B:CINP:KIAA0101:PIF1:GINS2:CDT1:RPAIN:CTC1:CDC6:WDR18:NFIC:RNASEH2A:ZRANB3:MCM6:ORC4:RBMS1:USP37:RTEL1:DONSON:TREX1:ZBTB38:ATR:RFC1:EREG:CCNA2:POLK:RAD50:HMGA1:POLH:ORC3:MCM7:LRWD1:NPM2:RRM2B:RMI1	http://www.gsea-msigdb.org/gsea/msigdb/cards/GO_DNA_REPLICATION
GO_bp	GO_INTERLEUKIN_7_MEDIATED_SIGNALING_PATHWAY	30	11	4.577377715100532e-05	0.0065968090599978	IRS2:HIST1H3A:HIST1H3B:HIST1H3C:HIST1H3D:HIST1H3E:HIST1H3F:HIST1H3G:HIST1H3H:HIST1H3I:HIST1H3J	http://www.gsea-msigdb.org/gsea/msigdb/cards/GO_INTERLEUKIN_7_MEDIATED_SIGNALING_PATHWAY
GO_bp	GO_CHROMATIN_REMODELING_AT_CENTROMERE	46	14	4.840249080947002e-05	0.0068415059124923	NASP:HELLS:CENPV:HIST1H4A:HIST1H4B:HIST1H4C:HIST1H4D:HIST1H4E:HIST1H4F:HIST1H4H:HIST1H4I:HIST1H4J:HIST1H4K:HIST1H4L	http://www.gsea-msigdb.org/gsea/msigdb/cards/GO_CHROMATIN_REMODELING_AT_CENTROMERE
GO_bp	GO_HOMEOSTATIC_PROCESS	1854	221	5.0679143545536745e-05	0.0070281453784848	MFN2:NCDN:PRDX1:PRKACB:GSTM2:CSF1:MCL1:CTSK:ARNT:CRTC2:UBAP2L:BGLAP:SMG5:TMEM79:CCT3:SPTA1:ILDR2:PTPRC:NUCKS1:SLC41A1:PM20D1:PARP1:TRIM58:CXCL12:PCDH15:ZNF365:PLCE1:NKX2-3:SFXN2:CNNM2:OBFC1:SWAP70:SOX6:NR1H3:SPI1:SLC39A13:FEN1:PLCB3:PRDX5:BBS1:GSTP1:NOX4:ATM:APOA5:SIDT2:C2CD2L:CACNA1C:GNB3:PTPN6:ACVR1B:TENC1:NPFF:ACACB:TRPV4:ATP2A2:HVCN1:MAPKAPK5:HECTD4:PTPN11:OAS1:TPCN1:SLC8B1:SPPL3:FLT3:FOXO1:I…	http://www.gsea-msigdb.org/gsea/msigdb/cards/GO_HOMEOSTATIC_PROCESS
GO_bp	GO_POSITIVE_REGULATION_OF_IMMUNE_RESPONSE	726	99	7.010096124089571e-05	0.0095415197244552	CDC42:SFPQ:PSMB2:PRKACB:CTSS:CTSK:IL6R:CD1D:CD1A:CD1B:CD1E:PTPRC:RAB7L1:GCSAML:PSMD13:NLRP6:MUC5AC:CD81:NR1H3:PSMC3:PTPRJ:RELA:RBM14:CLCF1:UNC93B1:NLRX1:PTPN6:C1S:C1R:C1RL:ARPC3:SPPL3:ELF1:TRAF3:SPG21:PSMB6:PLD2:MED1:PSMD3:NR1D1:WIPF2:RARA:C17orf99:PSMA8:CD226:ICAM3:KCNN4:BAX:EIF2B4:PRKCE:IL18R1:IL18RAP:CD28:CTLA4:ARPC2:SLC11A1:PSMF1:LIME1:RUNX1:CRKL:XBP1:PLCL2:MYD88:CCR2:LTF:TREX1:GATA2:EIF2B5:M…	http://www.gsea-msigdb.org/gsea/msigdb/cards/GO_POSITIVE_REGULATION_OF_IMMUNE_RESPONSE
GO_bp	GO_REGULATION_OF_ORGANELLE_ORGANIZATION	1229	154	7.255823628830432e-05	0.009696418849437	MTHFR:MFN2:CDC42:SFPQ:ODF2L:HORMAD1:SETDB1:HAX1:PYGO2:SMG5:CCT3:SPTA1:PROX1:PARP1:CXCL12:FAM21C:OBFC1:ADD3:SWAP70:SPI1:FEN1:RPS6KA4:CFL1:RBM14:SPTBN2:LRFN4:RHOD:SSH3:CORO1B:CDK2AP2:NOX4:ATM:VPS11:VAMP1:PHB2:CDKN1B:TRPV4:TCHP:ARPC3:ATXN2:MAPKAPK5:ULK1:PAN3:TBC1D4:CHMP4A:TINF2:STXBP6:XRCC3:TMOD2:TMOD3:PIF1:WDR61:HDGFRP3:CIB1:NPRL3:RHOT2:CLEC16A:CDT1:CDK10:SMG6:PAFAH1B1:PFN1:AURKB:CTC1:CENPV:WIPF2:C…	http://www.gsea-msigdb.org/gsea/msigdb/cards/GO_REGULATION_OF_ORGANELLE_ORGANIZATION
GO_bp	GO_GLUTATHIONE_DERIVATIVE_BIOSYNTHETIC_PROCESS	22	9	8.395124529961417e-05	0.0107837321967099	AKR1A1:GSTM4:GSTM2:GSTM1:GSTM5:GSTM3:GSTP1:GSTA2:GSTA1	http://www.gsea-msigdb.org/gsea/msigdb/cards/GO_GLUTATHIONE_DERIVATIVE_BIOSYNTHETIC_PROCESS
GO_bp	GO_CENTROMERE_COMPLEX_ASSEMBLY	54	15	8.518582445937708e-05	0.0107837321967099	NASP:HELLS:MIS12:CENPV:HIST1H4A:HIST1H4B:HIST1H4C:HIST1H4D:HIST1H4E:HIST1H4F:HIST1H4H:HIST1H4I:HIST1H4J:HIST1H4K:HIST1H4L	http://www.gsea-msigdb.org/gsea/msigdb/cards/GO_CENTROMERE_COMPLEX_ASSEMBLY
GO_bp	GO_POSTTRANSCRIPTIONAL_REGULATION_OF_GENE_EXPRESSION	580	82	8.648197466592936e-05	0.0107837321967099	RPS6KA1:PSMB2:AGO4:NSUN4:FAM46C:MAEL:NOLC1:PSMD13:PSMC3:CELF1:NUP160:RBM4:RBM4B:PPP1CA:RPS6KB2:HSPA8:GAPDH:TARBP2:ZNF385A:ATXN2:MAPKAPK5:EIF5:SMG6:PSMB6:NUP88:GRB7:PSMD3:CASC3:RARA:RPS6KB1:PSMA8:POLR2E:CALR:EIF2B4:CD28:SLC11A1:RQCD1:PSMF1:CDK5RAP1:RBM38:PPARG:MYD88:XRN1:EIF2B5:POLR2H:IGF2BP2:POLR2B:EXOSC9:TNPO1:LARP1:CNOT8:CPEB4:HIST1H3A:HIST1H4A:HIST1H4B:HIST1H3B:HIST1H3C:HIST1H4C:HIST1H4D:HIST1…	http://www.gsea-msigdb.org/gsea/msigdb/cards/GO_POSTTRANSCRIPTIONAL_REGULATION_OF_GENE_EXPRESSION
GO_bp	GO_T_CELL_RECEPTOR_SIGNALING_PATHWAY	177	33	8.6563292463386e-05	0.0107837321967099	PSMB2:PTPRC:RAB7L1:PSMD13:PSMC3:PTPRJ:RELA:PTPN6:SPPL3:ELF1:PSMB6:PSMD3:PSMA8:CD226:KCNN4:EIF2B4:CD28:PSMF1:LIME1:CRKL:EIF2B5:PAK2:TXK:TEC:NFKB1:DUSP22:BTN3A2:BTN2A2:BTN3A1:BTN3A3:BTN2A1:BTN1A1:EZR	http://www.gsea-msigdb.org/gsea/msigdb/cards/GO_T_CELL_RECEPTOR_SIGNALING_PATHWAY
GO_bp	GO_ENDOSOMAL_TRANSPORT	216	38	9.660353640937328e-05	0.0118339332101482	RAB13:RAB7L1:FAM21C:BET1L:AP5B1:TBC1D10C:GRIP1:VPS29:FAM109A:CHMP4A:EHD4:TMEM87A:SNX1:RAB11A:RAB11FIP3:CLEC16A:GOSR1:RAB11FIP4:CLTC:AP3D1:PLEKHJ1:UBXN6:RAB8A:SNX17:VPS54:TMEM87B:ARFRP1:TMEM50B:TBC1D10A:GGA1:PTPN23:RAB7A:RAB6B:ACAP2:TBC1D14:TRIM27:VPS52:UBAP1	http://www.gsea-msigdb.org/gsea/msigdb/cards/GO_ENDOSOMAL_TRANSPORT
GO_bp	GO_REGULATION_OF_SYMBIOSIS_ENCOMPASSING_MUTUALISM_THROUGH_PARASITISM	217	38	0.0001067911155871	0.0128674540912386	SETDB1:NUCKS1:PROX1:TRIM8:IFITM2:IFITM1:IFITM3:PSMC3:CFL1:BANF1:GAPDH:SP1:TARBP2:OAS1:OAS3:OASL:PPIB:PTPLAD1:IRF8:POLR2E:RAD23A:BCL2L11:CD28:NELFCD:LGALS1:LTF:RAB7A:POLR2H:REST:POLR2B:LARP1:TRIM38:TRIM27:TAF11:PPIA:CD36:POLR2J:PARP10	http://www.gsea-msigdb.org/gsea/msigdb/cards/GO_REGULATION_OF_SYMBIOSIS_ENCOMPASSING_MUTUALISM_THROUGH_PARASITISM
GO_bp	GO_HOMEOSTASIS_OF_NUMBER_OF_CELLS	241	41	0.0001131650432809	0.013402430416493	PRDX1:CSF1:ARNT:UBAP2L:SPTA1:ILDR2:TRIM58:NKX2-3:SOX6:SPI1:ACVR1B:PTPN11:FLT3:TMOD3:HBZ:ZFPM1:SPNS2:TNFRSF13B:MED1:THRA:HOXB6:PRDX2:DNASE2:KLF1:KLF2:BAX:VPS54:BCL2L11:ACVR2A:ASXL1:CCR4:CCR2:GATA2:MEF2C:BAK1:VEGFA:GPR116:IKZF1:CDK6:BPGM:JAK2	http://www.gsea-msigdb.org/gsea/msigdb/cards/GO_HOMEOSTASIS_OF_NUMBER_OF_CELLS
GO_bp	GO_MEGAKARYOCYTE_DEVELOPMENT	14	7	0.0001148779749985	0.013402430416493	FLI1:PTPN6:ZNF385A:PTPN11:ZFPM1:MED1:MEIS1	http://www.gsea-msigdb.org/gsea/msigdb/cards/GO_MEGAKARYOCYTE_DEVELOPMENT
GO_bp	GO_ANTIGEN_PROCESSING_AND_PRESENTATION_OF_LIPID_ANTIGEN_VIA_MHC_CLASS_IB	7	5	0.0001250536757546	0.0143616330749458	CD1D:CD1A:CD1B:CD1E:AP3D1	http://www.gsea-msigdb.org/gsea/msigdb/cards/GO_ANTIGEN_PROCESSING_AND_PRESENTATION_OF_LIPID_ANTIGEN_VIA_MHC_CLASS_IB
GO_bp	GO_REGULATION_OF_CHROMOSOME_ORGANIZATION	331	52	0.0001278823940588	0.0144605476358872	MTHFR:SFPQ:SETDB1:PYGO2:SMG5:CCT3:PARP1:OBFC1:SPI1:FEN1:RPS6KA4:ATM:MAPKAPK5:TINF2:XRCC3:PIF1:WDR61:CDT1:SMG6:AURKB:CTC1:CENPV:CDC6:MAPT:BUB1:ANAPC1:DNMT3B:RTEL1:LIF:H1F0:GATA2:XRN1:ATR:TADA2B:TRIP13:RAD50:NSD1:HIST1H1A:HIST1H1C:HIST1H1T:HIST1H1E:HIST1H1D:HIST1H1B:PHF1:HMGA1:VEGFA:PKIB:MYB:HNRNPA2B1:AUTS2:UBR5:PARP10	http://www.gsea-msigdb.org/gsea/msigdb/cards/GO_REGULATION_OF_CHROMOSOME_ORGANIZATION
GO_bp	GO_REGULATION_OF_TELOMERE_MAINTENANCE_VIA_TELOMERE_LENGTHENING	62	16	0.0001308064823854	0.0145670855383849	SMG5:CCT3:PARP1:OBFC1:ATM:MAPKAPK5:TINF2:PIF1:SMG6:AURKB:CTC1:RTEL1:XRN1:ATR:PKIB:HNRNPA2B1	http://www.gsea-msigdb.org/gsea/msigdb/cards/GO_REGULATION_OF_TELOMERE_MAINTENANCE_VIA_TELOMERE_LENGTHENING
GO_bp	GO_TELOMERE_MAINTENANCE_VIA_TELOMERE_LENGTHENING	82	19	0.0001528992056986	0.0167732710729095	SMG5:CCT3:PARP1:OBFC1:ATM:MAPKAPK5:TINF2:PIF1:SMG6:AURKB:CTC1:RTEL1:XRN1:ATR:RFC1:GAR1:RAD50:PKIB:HNRNPA2B1	http://www.gsea-msigdb.org/gsea/msigdb/cards/GO_TELOMERE_MAINTENANCE_VIA_TELOMERE_LENGTHENING
GO_bp	GO_NEGATIVE_REGULATION_OF_CHROMATIN_SILENCING	19	8	0.0001654038703199	0.0178782124537032	H1F0:HIST1H1A:HIST1H1C:HIST1H1T:HIST1H1E:HIST1H1D:HIST1H1B:HMGA1	http://www.gsea-msigdb.org/gsea/msigdb/cards/GO_NEGATIVE_REGULATION_OF_CHROMATIN_SILENCING
GO_bp	GO_LEUKOCYTE_DIFFERENTIATION	496	71	0.0001729677789529	0.0184248286275926	CDC42:CSF1:HAX1:SEMA4A:BGLAP:NTRK1:CD1D:PTPRC:PARP1:NKX2-3:SPI1:PTPRJ:CLCF1:ATM:PTPN6:DTX1:FLT3:CEBPE:RORA:ZFPM1:PAFAH1B1:NF1:EVI2B:MED1:IKZF3:RARA:HDAC5:C17orf99:SIGLEC15:SBNO2:AP3D1:PRDX2:LYL1:BAX:IL18R1:ITGA4:CD28:CTLA4:ZBTB46:RUNX1:XBP1:LIF:FBXO7:LGALS1:NCAPH2:PPARG:PLCL2:CMTM7:CCR9:CCR1:CCR2:LTF:GATA2:TFRC:NRROS:MEF2C:IRF1:IL5:NDFIP1:PRELID1:IRF4:BTN2A2:UBD:BAK1:TREM2:VEGFA:MYB:IKZF1:CDK6:CH…	http://www.gsea-msigdb.org/gsea/msigdb/cards/GO_LEUKOCYTE_DIFFERENTIATION
GO_bp	GO_NEGATIVE_REGULATION_OF_HEMOPOIESIS	146	28	0.0001756527659225	0.0184435404218665	DTX1:WDR61:CIB1:ZFPM1:NF1:RARA:HOXB8:PRDX2:MEIS1:CTLA4:ZBTB46:RUNX1:FBXO7:LTF:GATA2:IRF1:HIST1H4A:HIST1H4B:HIST1H4C:HIST1H4D:HIST1H4E:HIST1H4F:HIST1H4H:HIST1H4I:HIST1H4J:HIST1H4K:HIST1H4L:CDK6	http://www.gsea-msigdb.org/gsea/msigdb/cards/GO_NEGATIVE_REGULATION_OF_HEMOPOIESIS
GO_bp	GO_MYELOID_CELL_HOMEOSTASIS	139	27	0.0001827108277466	0.0186553780069394	PRDX1:ARNT:TRIM58:SOX6:SPI1:ACVR1B:TMOD3:HBZ:ZFPM1:MED1:THRA:HOXB6:DNASE2:KLF1:KLF2:BAX:BCL2L11:ACVR2A:CCR2:GATA2:BAK1:VEGFA:GPR116:IKZF1:CDK6:BPGM:JAK2	http://www.gsea-msigdb.org/gsea/msigdb/cards/GO_MYELOID_CELL_HOMEOSTASIS
GO_bp	GO_INTERFERON_GAMMA_MEDIATED_SIGNALING_PATHWAY	70	17	0.0001827465600679	0.0186553780069394	IRF6:TRIM8:NR1H3:OAS1:OAS3:OAS2:OASL:IRF8:MED1:ICAM1:IFNGR2:PPARG:TXK:IRF1:IRF4:TRIM38:JAK2	http://www.gsea-msigdb.org/gsea/msigdb/cards/GO_INTERFERON_GAMMA_MEDIATED_SIGNALING_PATHWAY
GO_bp	GO_GLUTATHIONE_METABOLIC_PROCESS	40	12	0.0001937686060137	0.0195095788246717	MMACHC:GSTM4:GSTM2:GSTM1:GSTM5:GSTM3:GSTP1:GPX4:GGT5:GSTA2:GSTA1:GSTA5	http://www.gsea-msigdb.org/gsea/msigdb/cards/GO_GLUTATHIONE_METABOLIC_PROCESS
GO_bp	GO_NUCLEOSOME_POSITIONING	15	7	0.0001980679195628	0.0196729622808997	H1F0:HIST1H1A:HIST1H1C:HIST1H1T:HIST1H1E:HIST1H1D:HIST1H1B	http://www.gsea-msigdb.org/gsea/msigdb/cards/GO_NUCLEOSOME_POSITIONING
GO_bp	GO_POSITIVE_REGULATION_OF_RNA_BIOSYNTHETIC_PROCESS	1570	187	0.0002089577672882	0.020258758876344	E2F2:RPS6KA1:SFPQ:TFAP2E:GPBP1L1:LMO4:ARNT:CRTC2:CREB3L4:HAX1:SHC1:PMF1:C1orf85:ARHGEF11:TADA1:ZNF281:ELK4:NUCKS1:IRF6:PROX1:PARP1:EGR2:NKX2-3:NOLC1:CD81:ZNF143:SOX6:NR1H3:SPI1:PSMC3:MYRF:RPS6KA4:RELA:KAT5:OVOL1:NPAS4:RBM14:AIP:MAML2:NPAT:ATM:ZNF259:HINFP:FLI1:ACVR1B:SP7:SP1:MAP3K12:GRIP1:FOXN4:DTX1:FOXO1:ELF1:LMO7:CEBPE:CHURC1:MAX:ACTN1:GABPB1:RORA:TRIP4:ZNF609:WDR61:ZFP90:CDH1:IRF8:ZFPM1:CAMTA2…	http://www.gsea-msigdb.org/gsea/msigdb/cards/GO_POSITIVE_REGULATION_OF_RNA_BIOSYNTHETIC_PROCESS
GO_bp	GO_CYTOPLASMIC_MICROTUBULE_ORGANIZATION	52	14	0.0002094783230751	0.020258758876344	SLK:CCDC88B:TRPV4:RAB11A:CIB1:PAFAH1B1:MAPT:KPNB1:HOOK2:STMN3:CCDC13:SLAIN2:EZR:FIGNL1	http://www.gsea-msigdb.org/gsea/msigdb/cards/GO_CYTOPLASMIC_MICROTUBULE_ORGANIZATION
GO_bp	GO_NEGATIVE_REGULATION_OF_CHROMOSOME_ORGANIZATION	141	27	0.0002332571673314	0.0222654568816336	PARP1:OBFC1:SPI1:ATM:TINF2:XRCC3:PIF1:CDT1:SMG6:AURKB:CTC1:BUB1:DNMT3B:RTEL1:H1F0:XRN1:TRIP13:RAD50:HIST1H1A:HIST1H1C:HIST1H1T:HIST1H1E:HIST1H1D:HIST1H1B:PHF1:HMGA1:UBR5	http://www.gsea-msigdb.org/gsea/msigdb/cards/GO_NEGATIVE_REGULATION_OF_CHROMOSOME_ORGANIZATION
GO_bp	GO_PLATELET_MORPHOGENESIS	20	8	0.0002532192444876	0.0228985902100473	PTPN6:ZNF385A:PTPN11:ACTN1:CIB1:ZFPM1:NBEAL2:MEF2C	http://www.gsea-msigdb.org/gsea/msigdb/cards/GO_PLATELET_MORPHOGENESIS
GO_bp	GO_REGULATION_OF_VIRAL_GENOME_REPLICATION	92	20	0.0002604845246156	0.0228985902100473	SETDB1:NUCKS1:PROX1:IFITM2:IFITM1:IFITM3:BANF1:TARBP2:OAS1:OAS3:OASL:PPIB:PTPLAD1:RAD23A:CD28:LTF:LARP1:TRIM38:PPIA:PARP10	http://www.gsea-msigdb.org/gsea/msigdb/cards/GO_REGULATION_OF_VIRAL_GENOME_REPLICATION
GO_bp	GO_T_CELL_MEDIATED_IMMUNITY	92	20	0.0002604845246156	0.0228985902100473	CD1D:CD1A:CD1B:CD1E:PTPRC:ICAM1:CLC:IL18R1:IL18RAP:SLC11A1:CCR2:TREX1:DUSP22:HFE:BTN3A2:BTN3A3:ULBP2:ULBP1:ZP3:FAM49B	http://www.gsea-msigdb.org/gsea/msigdb/cards/GO_T_CELL_MEDIATED_IMMUNITY
GO_bp	GO_ACTIN_FILAMENT_DEPOLYMERIZATION	53	14	0.000260528982471	0.0228985902100473	SPTA1:FAM21C:ADD3:SWAP70:CFL1:SPTBN2:TMOD2:TMOD3:SH3BP1:PDXP:TRIOBP:LRRC16A:MICAL1:LMOD2	http://www.gsea-msigdb.org/gsea/msigdb/cards/GO_ACTIN_FILAMENT_DEPOLYMERIZATION
GO_bp	GO_RNA_DEPENDENT_DNA_BIOSYNTHETIC_PROCESS	72	17	0.000262948059394	0.0228985902100473	SMG5:CCT3:OBFC1:ATM:MAPKAPK5:TINF2:PIF1:SMG6:AURKB:CTC1:XRN1:ATR:RFC1:GAR1:RAD50:PKIB:PPIA	http://www.gsea-msigdb.org/gsea/msigdb/cards/GO_RNA_DEPENDENT_DNA_BIOSYNTHETIC_PROCESS
GO_bp	GO_ERYTHROCYTE_HOMEOSTASIS	113	23	0.0002630549050798	0.0228985902100473	PRDX1:ARNT:TRIM58:SOX6:SPI1:ACVR1B:TMOD3:HBZ:ZFPM1:MED1:THRA:HOXB6:DNASE2:KLF1:KLF2:ACVR2A:GATA2:VEGFA:GPR116:IKZF1:CDK6:BPGM:JAK2	http://www.gsea-msigdb.org/gsea/msigdb/cards/GO_ERYTHROCYTE_HOMEOSTASIS
GO_bp	GO_REGULATION_OF_DNA_RECOMBINATION	99	21	0.0002648136282794	0.0228985902100473	PTPRC:PARP1:ZNF365:CLCF1:HELB:KPNA2:ZRANB3:CD28:RTEL1:H1F0:SETD2:TFRC:RAD50:NDFIP1:HIST1H1A:HIST1H1C:HIST1H1T:HIST1H1E:HIST1H1D:HIST1H1B:FIGNL1	http://www.gsea-msigdb.org/gsea/msigdb/cards/GO_REGULATION_OF_DNA_RECOMBINATION
GO_bp	GO_NEGATIVE_REGULATION_OF_DNA_METABOLIC_PROCESS	99	21	0.0002648136282794	0.0228985902100473	PARP1:OBFC1:ATM:HELB:TINF2:PIF1:SMG6:CTC1:ZRANB3:RTEL1:H1F0:XRN1:RAD50:NDFIP1:HIST1H1A:HIST1H1C:HIST1H1T:HIST1H1E:HIST1H1D:HIST1H1B:UBR5	http://www.gsea-msigdb.org/gsea/msigdb/cards/GO_NEGATIVE_REGULATION_OF_DNA_METABOLIC_PROCESS
GO_bp	GO_INOSITOL_LIPID_MEDIATED_SIGNALING	173	31	0.0002918139510706	0.0249399132601093	HAX1:NTRK1:PEAR1:PTEN:PLCE1:MUC5AC:PLCB3:CBL:PTPN6:FLT3:FLT1:IRS2:PPP2R5C:TNFAIP8L3:PLD2:NF1:RPS6KB1:CD28:LIME1:PI4KA:OSM:PLD1:PDGFRA:PTPN13:BTN2A2:RGL2:PPARD:EZR:ZP3:NKX3-1:JAK2	http://www.gsea-msigdb.org/gsea/msigdb/cards/GO_INOSITOL_LIPID_MEDIATED_SIGNALING
GO_bp	GO_RESPONSE_TO_TYPE_I_INTERFERON	86	19	0.0002954703123623	0.0249621470788921	IRF6:IFITM2:IFITM1:IFITM3:PTPN6:PTPN11:OAS1:OAS3:OAS2:OASL:IRF8:TYK2:PTPN1:MYD88:SETD2:TREX1:IRF1:IRF4:IFNA1	http://www.gsea-msigdb.org/gsea/msigdb/cards/GO_RESPONSE_TO_TYPE_I_INTERFERON
GO_bp	GO_ANTIGEN_PROCESSING_AND_PRESENTATION_VIA_MHC_CLASS_IB	8	5	0.0003077655198592	0.0251341841218375	CD1D:CD1A:CD1B:CD1E:AP3D1	http://www.gsea-msigdb.org/gsea/msigdb/cards/GO_ANTIGEN_PROCESSING_AND_PRESENTATION_VIA_MHC_CLASS_IB
GO_bp	GO_MESENCHYMAL_STEM_CELL_DIFFERENTIATION	8	5	0.0003077655198592	0.0251341841218375	SOX6:LTBP3:WNT3:PDGFRA:REST	http://www.gsea-msigdb.org/gsea/msigdb/cards/GO_MESENCHYMAL_STEM_CELL_DIFFERENTIATION
GO_bp	GO_SIALIC_ACID_TRANSPORT	8	5	0.0003077655198592	0.0251341841218375	SLC17A4:SLC17A1:SLC17A3:SLC17A2:SLC35A1	http://www.gsea-msigdb.org/gsea/msigdb/cards/GO_SIALIC_ACID_TRANSPORT
GO_bp	GO_CYTOSOLIC_TRANSPORT	151	28	0.0003149933915398	0.0254417739320681	RAB7L1:FAM21C:BET1L:TBC1D10C:MTMR2:VPS11:VPS29:FAM109A:TMEM87A:SNX1:KIF1C:GOSR1:CLTC:PLEKHJ1:HOOK2:VPS54:TMEM87B:ARFRP1:TBC1D10A:GGA1:PTPN23:RAB7A:RAB6B:TBC1D14:TRIM27:VPS52:EZR:AP4M1	http://www.gsea-msigdb.org/gsea/msigdb/cards/GO_CYTOSOLIC_TRANSPORT
GO_bp	GO_TRANSCRIPTION_INITIATION_FROM_RNA_POLYMERASE_II_PROMOTER	182	32	0.0003343946618741	0.0267152257040747	E2F2:NRBF2:PTEN:NR1H3:PSMC3:MAML2:NR2C1:RORA:MED1:MED24:THRA:NR1D1:RARA:PPM1D:TAF4B:POLR2E:MED26:BAX:NRBP1:PPARG:KAT2B:THRB:POLR2H:POLR2B:RXRB:TAF11:PPARD:TEAD3:MED20:TAF6:POLR2J:GTF2E2	http://www.gsea-msigdb.org/gsea/msigdb/cards/GO_TRANSCRIPTION_INITIATION_FROM_RNA_POLYMERASE_II_PROMOTER
GO_bp	GO_ANTIGEN_PROCESSING_AND_PRESENTATION_ENDOGENOUS_LIPID_ANTIGEN_VIA_MHC_CLASS_IB	5	4	0.0003480926039474	0.0275105445055266	CD1D:CD1A:CD1B:CD1E	http://www.gsea-msigdb.org/gsea/msigdb/cards/GO_ANTIGEN_PROCESSING_AND_PRESENTATION_ENDOGENOUS_LIPID_ANTIGEN_VIA_MHC_CLASS_IB
GO_bp	GO_ANTIGEN_PROCESSING_AND_PRESENTATION_OF_ENDOGENOUS_ANTIGEN	12	6	0.000366066255471	0.0286232657203394	CD1D:CD1A:CD1B:CD1E:HFE:TAPBP	http://www.gsea-msigdb.org/gsea/msigdb/cards/GO_ANTIGEN_PROCESSING_AND_PRESENTATION_OF_ENDOGENOUS_ANTIGEN
GO_bp	GO_VIRAL_LIFE_CYCLE	312	48	0.0003727045355751	0.0288355614366007	CDC42:SETDB1:NUCKS1:RAB7L1:PROX1:TRIM8:IFITM2:IFITM1:IFITM3:CD81:NUP160:BANF1:ADRBK1:PCBP2:TARBP2:OAS1:OAS3:OASL:CHMP4A:PPIB:PTPLAD1:SLC52A1:NUP88:ITGB3:ITGB3:KPNB1:ICAM1:RAD23A:PCBP1:ITGB6:CD28:PI4KA:LGALS1:PDCD6IP:CXCR6:CCR5:LTF:RAB7A:TFRC:GYPA:LARP1:TRIM38:TRIM27:NUP43:PPIA:NUP205:SLC20A2:PARP10:UBAP1	http://www.gsea-msigdb.org/gsea/msigdb/cards/GO_VIRAL_LIFE_CYCLE
GO_bp	GO_DNA_REPLICATION_INDEPENDENT_NUCLEOSOME_ORGANIZATION	55	14	0.0003952328693207	0.0302600165573677	NASP:IPO4:HAT1:HIST1H4A:HIST1H4B:HIST1H4C:HIST1H4D:HIST1H4E:HIST1H4F:HIST1H4H:HIST1H4I:HIST1H4J:HIST1H4K:HIST1H4L	http://www.gsea-msigdb.org/gsea/msigdb/cards/GO_DNA_REPLICATION_INDEPENDENT_NUCLEOSOME_ORGANIZATION
GO_bp	GO_BONE_CELL_DEVELOPMENT	32	10	0.0004567577940463	0.0346099977962967	FLI1:PTPN6:ZNF385A:PTPN11:ZFPM1:PAFAH1B1:MED1:SIGLEC15:MEIS1:LTF	http://www.gsea-msigdb.org/gsea/msigdb/cards/GO_BONE_CELL_DEVELOPMENT
GO_bp	GO_ORGAN_OR_TISSUE_SPECIFIC_IMMUNE_RESPONSE	38	11	0.0005014049110783	0.0376053683308788	IL6R:C17orf99:LTF:TREX1:HIST1H2BC:HIST1H2BE:HIST1H2BF:HIST1H2BG:HIST1H2BI:HIST1H2BJ:HIST1H2BK	http://www.gsea-msigdb.org/gsea/msigdb/cards/GO_ORGAN_OR_TISSUE_SPECIFIC_IMMUNE_RESPONSE
GO_bp	GO_RECEPTOR_METABOLIC_PROCESS	179	31	0.000536889831964	0.0398600026761157	DNM3:CNTN2:RAB7L1:ATAD1:CD81:NR1H3:ADRBK1:ANKRD13D:MTMR2:ANKRD13A:FAM109A:ATXN2:SNX1:AP2B1:NR1D1:NSF:ITGB3:ITGB3:CLTC:PLEKHJ1:PTPN1:ZNRF3:PPARG:SCAP:TFRC:LRPAP1:EGF:VEGFA:AHI1:EZR:CD36:HNRNPK	http://www.gsea-msigdb.org/gsea/msigdb/cards/GO_RECEPTOR_METABOLIC_PROCESS
GO_bp	GO_ADAPTIVE_IMMUNE_RESPONSE_BASED_ON_SOMATIC_RECOMBINATION_OF_IMMUNE_RECEPTORS_BUILT_FROM_IMMUNOGLOBULIN_SUPERFAMILY_DOMAINS	235	38	0.0005557907055511	0.0408506168580063	IL6R:SEMA4A:CD1D:CD1A:CD1B:CD1E:PTPRC:CD81:SWAP70:CLCF1:PTPN6:C1S:C1R:C1RL:RORA:C17orf99:CD226:ICAM1:CLC:IL1RL1:IL18R1:IL18RAP:CD28:SLC11A1:CCR2:TREX1:TFRC:MEF2C:NDFIP1:DUSP22:IRF4:HFE:BTN3A2:BTN3A3:ULBP2:ULBP1:ZP3:FAM49B	http://www.gsea-msigdb.org/gsea/msigdb/cards/GO_ADAPTIVE_IMMUNE_RESPONSE_BASED_ON_SOMATIC_RECOMBINATION_OF_IMMUNE_RECEPTORS_BUILT_FROM_IMMUNOGLOBULIN_SUPERFAMILY_DOMAINS
GO_bp	GO_GRANULOCYTE_DIFFERENTIATION	33	10	0.0006011199320334	0.0437448663410486	HAX1:SPI1:CEBPE:ZFPM1:EVI2B:RARA:ZBTB46:RUNX1:GATA2:IL5	http://www.gsea-msigdb.org/gsea/msigdb/cards/GO_GRANULOCYTE_DIFFERENTIATION
GO_bp	GO_MYELOID_LEUKOCYTE_DIFFERENTIATION	197	33	0.0006659127958174	0.0479848926397858	CDC42:CSF1:HAX1:BGLAP:PARP1:NKX2-3:SPI1:CEBPE:ZFPM1:PAFAH1B1:NF1:EVI2B:MED1:RARA:SIGLEC15:SBNO2:ZBTB46:RUNX1:LIF:PPARG:CCR1:LTF:GATA2:TFRC:NRROS:MEF2C:IL5:NDFIP1:IRF4:UBD:TREM2:VEGFA:CDK6	http://www.gsea-msigdb.org/gsea/msigdb/cards/GO_MYELOID_LEUKOCYTE_DIFFERENTIATION
GO_cc	GO_DNA_PACKAGING_COMPLEX	110	60	3.5030033398838574e-33	3.506506343223741e-30	H2AFX:NCAPD2:H1F0:NCAPH2:IRF4:HIST1H2AA:HIST1H2BA:HIST1H1A:HIST1H3A:HIST1H4A:HIST1H4B:HIST1H3B:HIST1H2AB:HIST1H2BB:HIST1H3C:HIST1H1C:HIST1H4C:HIST1H1T:HIST1H2BC:HIST1H2AC:HIST1H1E:HIST1H2BD:HIST1H2BE:HIST1H4D:HIST1H3D:HIST1H2AD:HIST1H2BF:HIST1H4E:HIST1H2BG:HIST1H2AE:HIST1H3E:HIST1H1D:HIST1H4F:HIST1H4G:HIST1H3F:HIST1H2BH:HIST1H3G:HIST1H2BI:HIST1H4H:HIST1H2BJ:HIST1H2AG:HIST1H2BK:HIST1H4I:HIST1H2AH:…	http://www.gsea-msigdb.org/gsea/msigdb/cards/GO_DNA_PACKAGING_COMPLEX
GO_cc	GO_PROTEIN_DNA_COMPLEX	196	73	1.5420976982484924e-26	7.718198979733705e-24	PARP1:OBFC1:H2AFX:SP1:HELB:TINF2:MAX:GINS2:CTC1:MED1:WDR18:DONSON:H1F0:TREX1:POLR2H:IRF4:HIST1H2AA:HIST1H2BA:HIST1H1A:HIST1H3A:HIST1H4A:HIST1H4B:HIST1H3B:HIST1H2AB:HIST1H2BB:HIST1H3C:HIST1H1C:HIST1H4C:HIST1H1T:HIST1H2BC:HIST1H2AC:HIST1H1E:HIST1H2BD:HIST1H2BE:HIST1H4D:HIST1H3D:HIST1H2AD:HIST1H2BF:HIST1H4E:HIST1H2BG:HIST1H2AE:HIST1H3E:HIST1H1D:HIST1H4F:HIST1H4G:HIST1H3F:HIST1H2BH:HIST1H3G:HIST1H2BI…	http://www.gsea-msigdb.org/gsea/msigdb/cards/GO_PROTEIN_DNA_COMPLEX
GO_cc	GO_NUCLEAR_CHROMOSOME	595	120	2.017163865686978e-16	6.730603431842216e-14	NASP:ANP32E:HORMAD1:GATAD2B:PMF1:NUCKS1:PARP1:OBFC1:ADD3:NR1H3:SPI1:FEN1:RELA:KAT5:RAD9A:PPP1CA:ATM:H2AFX:NCAPD2:SP1:ZNF385A:HELB:RAD9B:PPP1CC:EP400:IPO4:TINF2:MAX:XRCC3:PIF1:GINS2:MIS12:AURKB:CTC1:CDK12:NR1D1:RARA:BPTF:SS18:KLF1:SYCE2:KLF2:BUB1:ZRANB3:MCM6:ZEB2:ORC4:HAT1:ASXL1:H1F0:SYCE3:THRB:TREX1:ATR:RGS12:POLR2B:GAR1:EXOSC9:MEF2C:IRF1:RAD50:IRF4:HIST1H2AA:HIST1H2BA:HIST1H1A:HIST1H3A:HIST1H4A:…	http://www.gsea-msigdb.org/gsea/msigdb/cards/GO_NUCLEAR_CHROMOSOME
GO_cc	GO_CHROMOSOME	1046	179	2.791559003075848e-16	6.98587640519731e-14	HMGN2:SFPQ:NASP:ANP32E:HORMAD1:SETDB1:GATAD2B:PMF1:MAEL:NUCKS1:PARP1:PSEN2:JMJD1C:HELLS:OBFC1:ADD3:NR1H3:SPI1:NUP160:FEN1:RELA:KAT5:BANF1:C11orf80:RAD9A:PPP1CA:ATM:H2AFX:NCAPD2:SP1:ZNF385A:HELB:ARPC3:RAD9B:PPP1CC:EP400:IPO4:TINF2:MAX:PPP2R5C:XRCC3:PIF1:WDR61:GINS2:CDT1:SMG6:PAFAH1B1:MIS12:AURKB:CTC1:CENPV:MED1:CDK12:NR1D1:RARA:KANSL1:RAD51C:BPTF:SS18:DOT1L:KLF1:SYCE2:KLF2:BUB1:ZRANB3:MCM6:ZEB2:OR…	http://www.gsea-msigdb.org/gsea/msigdb/cards/GO_CHROMOSOME
GO_cc	GO_NUCLEAR_NUCLEOSOME	38	24	4.2442150406813343e-16	8.496918511444032e-14	IRF4:HIST1H2BA:HIST1H3A:HIST1H4A:HIST1H4B:HIST1H3B:HIST1H3C:HIST1H4C:HIST1H1E:HIST1H4D:HIST1H3D:HIST1H4E:HIST1H3E:HIST1H4F:HIST1H3F:HIST1H3G:HIST1H4H:HIST1H4I:HIST1H3H:HIST1H4J:HIST1H4K:HIST1H3I:HIST1H4L:HIST1H3J	http://www.gsea-msigdb.org/gsea/msigdb/cards/GO_NUCLEAR_NUCLEOSOME
GO_cc	GO_CHROMATIN	547	109	1.1979528903379424e-14	1.9985847387138008e-12	HMGN2:SFPQ:NASP:ANP32E:GATAD2B:MAEL:NUCKS1:JMJD1C:HELLS:NR1H3:SPI1:RELA:KAT5:H2AFX:SP1:ZNF385A:EP400:IPO4:MAX:WDR61:MED1:CDK12:NR1D1:RARA:BPTF:SS18:KLF1:KLF2:ZEB2:HAT1:ASXL1:H1F0:THRB:MEF2C:IRF1:RAD50:NSD1:IRF4:HIST1H2AA:HIST1H2BA:HIST1H1A:HIST1H3A:HIST1H4A:HIST1H4B:HIST1H3B:HIST1H2AB:HIST1H2BB:HIST1H3C:HIST1H1C:HIST1H4C:HIST1H1T:HIST1H2BC:HIST1H2AC:HIST1H1E:HIST1H2BD:HIST1H2BE:HIST1H4D:HIST1H3D:…	http://www.gsea-msigdb.org/gsea/msigdb/cards/GO_CHROMATIN
GO_cc	GO_NUCLEAR_CHROMATIN	367	79	9.76679994809009e-13	1.3966523925768829e-10	NASP:ANP32E:GATAD2B:NUCKS1:NR1H3:SPI1:RELA:KAT5:H2AFX:SP1:ZNF385A:EP400:IPO4:MAX:CDK12:NR1D1:RARA:BPTF:SS18:KLF1:KLF2:ZEB2:HAT1:ASXL1:H1F0:THRB:MEF2C:IRF1:RAD50:IRF4:HIST1H2AA:HIST1H2BA:HIST1H1A:HIST1H3A:HIST1H4A:HIST1H4B:HIST1H3B:HIST1H2AB:HIST1H3C:HIST1H1C:HIST1H4C:HIST1H2AC:HIST1H1E:HIST1H4D:HIST1H3D:HIST1H2AD:HIST1H4E:HIST1H2AE:HIST1H3E:HIST1H1D:HIST1H4F:HIST1H3F:HIST1H3G:HIST1H4H:HIST1H2AG:H…	http://www.gsea-msigdb.org/gsea/msigdb/cards/GO_NUCLEAR_CHROMATIN
GO_cc	GO_CHROMOSOME_TELOMERIC_REGION	158	40	3.260824973165609e-09	4.0801072476734683e-07	PARP1:OBFC1:FEN1:PPP1CA:ATM:H2AFX:PPP1CC:TINF2:XRCC3:PIF1:SMG6:CTC1:DOT1L:MCM6:ORC4:HAT1:RTEL1:ATR:POLR2B:GAR1:RAD50:HIST1H2AA:HIST1H2BA:HIST1H4A:HIST1H4B:HIST1H2BB:HIST1H4C:HIST1H4D:HIST1H4E:HIST1H4F:HIST1H4H:HIST1H4I:HIST1H4J:HIST1H4K:HIST1H4L:ORC3:HNRNPA2B1:CBX3:MCM7:LRWD1	http://www.gsea-msigdb.org/gsea/msigdb/cards/GO_CHROMOSOME_TELOMERIC_REGION
GO_cc	GO_NUCLEAR_CHROMOSOME_TELOMERIC_REGION	123	34	4.340245122979168e-09	4.827317075669053e-07	PARP1:OBFC1:FEN1:PPP1CA:ATM:PPP1CC:TINF2:XRCC3:PIF1:CTC1:MCM6:ORC4:HAT1:ATR:POLR2B:GAR1:RAD50:HIST1H2AA:HIST1H2BA:HIST1H4A:HIST1H4B:HIST1H2BB:HIST1H4C:HIST1H4D:HIST1H4E:HIST1H4F:HIST1H4H:HIST1H4I:HIST1H4J:HIST1H4K:HIST1H4L:ORC3:CBX3:MCM7	http://www.gsea-msigdb.org/gsea/msigdb/cards/GO_NUCLEAR_CHROMOSOME_TELOMERIC_REGION
GO_cc	GO_CHROMOSOMAL_REGION	345	61	7.476805367726772e-07	7.484282173094498e-05	PMF1:PARP1:PSEN2:HELLS:OBFC1:NUP160:FEN1:PPP1CA:ATM:H2AFX:NCAPD2:PPP1CC:TINF2:PPP2R5C:XRCC3:PIF1:CDT1:SMG6:PAFAH1B1:MIS12:AURKB:CTC1:CENPV:KANSL1:DOT1L:BUB1:MCM6:ORC4:MBD5:SPC25:HAT1:RTEL1:KAT2B:SGOL1:ATR:POLR2B:GAR1:RAD50:HIST1H2AA:HIST1H2BA:HIST1H4A:HIST1H4B:HIST1H2BB:HIST1H4C:HIST1H4D:HIST1H4E:HIST1H4F:HIST1H4H:HIST1H4I:HIST1H4J:HIST1H4K:HIST1H4L:DAXX:ORC3:NUP43:HNRNPA2B1:CBX3:IKZF1:MCM7:STAG3…	http://www.gsea-msigdb.org/gsea/msigdb/cards/GO_CHROMOSOMAL_REGION
GO_cc	GO_EXTERNAL_SIDE_OF_PLASMA_MEMBRANE	294	51	1.0219634466530632e-05	0.0009299867364542	CSF3R:IL6R:CD1D:CD1A:CD1B:CD1E:PTPRC:CXCL12:MCAM:GP1BA:CD226:ICAM1:RTBDN:CALR:IL1RL1:ITGB6:CD28:CTLA4:ICOS:IL2RB:IL5RA:CCR4:ACKR2:CCR9:CXCR6:XCR1:CCR3:CCR1:CCR2:CCR5:CCRL2:TF:TFRC:PDGFRA:ANXA5:IL13:GLRA1:HFE:BTN3A2:BTN2A2:BTN3A1:BTN3A3:BTN2A1:BTN1A1:MAP3K5:ULBP2:ULBP1:SRCRB4D:CD36:TFR2:GFRA2	http://www.gsea-msigdb.org/gsea/msigdb/cards/GO_EXTERNAL_SIDE_OF_PLASMA_MEMBRANE
GO_cc	GO_CELL_SUBSTRATE_JUNCTION	403	63	3.049682617856908e-05	0.0024137975933419	HSPG2:CDC42:TADA1:PTPRC:COL17A1:RPLP2:CD81:RRAS2:FLRT1:CFL1:CORO1B:NOX4:CBL:MCAM:HSPA8:TENC1:PCBP2:TRPV4:GIT2:ARPC3:PPP1CC:RPL6:FLT1:LMO7:ACTN1:ZFYVE21:PPIB:PTPLAD1:IQGAP1:PFN1:GRB7:ITGB3:ITGB3:CLTC:CNN2:ICAM1:CALR:TPM4:ITGB6:ITGA4:ARPC2:MAPRE1:PI4KA:CDC42EP1:TRIOBP:PARVB:PDCD6IP:RPL9:ANXA5:G3BP1:RPS18:HMGA1:RPS10:RPL10A:GJA1:EPB41L2:EZR:PPIA:HSPB1:GNB2:PLEC:JAK2:HNRNPK:RPL7A	http://www.gsea-msigdb.org/gsea/msigdb/cards/GO_CELL_SUBSTRATE_JUNCTION
GO_cc	GO_SIDE_OF_MEMBRANE	470	71	3.134802069275308e-05	0.0024137975933419	EPB41:CSF3R:GNAI3:IL6R:CD1D:CD1A:CD1B:CD1E:SPTA1:PTPRC:CXCL12:PTEN:C2CD2L:MCAM:HSPA8:ATP2A2:SPPL3:CHMP4A:TRAF3:SPPL2A:IQGAP1:CDH1:GP1BA:STAC2:CD226:PALM:ICAM1:RTBDN:CALR:IL1RL1:ITGB6:CD28:CTLA4:ICOS:PTPN1:IL2RB:IL5RA:CCR4:ACKR2:CCR9:CXCR6:XCR1:CCR3:CCR1:CCR2:CCR5:CCRL2:TF:TFRC:PDGFRA:ANXA5:IL13:GLRA1:HFE:BTN3A2:BTN2A2:BTN3A1:BTN3A3:BTN2A1:BTN1A1:TAPBP:MAP3K5:ULBP2:ULBP1:EZR:SRCRB4D:CD36:GNAT3:TFR…	http://www.gsea-msigdb.org/gsea/msigdb/cards/GO_SIDE_OF_MEMBRANE
GO_cc	GO_PERINUCLEAR_REGION_OF_CYTOPLASM	687	90	0.0005709479068971	0.0408227753431458	PRKACB:CSF1:MAEL:DNM3:RAB7L1:PSEN2:EXOC6:SLK:SLC39A13:FLRT1:TRMT112:PRDX5:SIPA1:KAT5:ANKRD13D:CORO1B:TMEM134:CABP2:NOX4:ZNF259:CBL:GAPDH:ATN1:TARBP2:ANKRD13A:ATP2A2:ATXN2:OAS2:MYO16:RAB15:BAG5:XRCC3:EHD4:PPIB:KIAA0101:RAB11A:CIB1:RAB40C:CDH1:TRAPPC2L:PAFAH1B1:TRAF4:RAB11FIP4:GSDMA:CASC3:RARA:OSBPL7:RAD51C:TRIM37:GDPD1:RPS6KB1:CALR:CHERP:MYO9B:SYT5:ATRAID:PRKCE:VPS54:CCNT2:CERKL:CTLA4:PSMF1:ATXN10…	http://www.gsea-msigdb.org/gsea/msigdb/cards/GO_PERINUCLEAR_REGION_OF_CYTOPLASM
GO_cc	GO_SPECTRIN_ASSOCIATED_CYTOSKELETON	9	5	0.0006392136284126	0.0426568561360712	EPB41:RHBG:SPTA1:SPTBN2:ANK1	http://www.gsea-msigdb.org/gsea/msigdb/cards/GO_SPECTRIN_ASSOCIATED_CYTOSKELETON
GO_mf	GO_PROTEIN_HETERODIMERIZATION_ACTIVITY	496	100	7.215258602096589e-14	1.186910040044889e-10	TFAP2E:MCL1:ARNT:SPTA1:NOLC1:SOX6:VEGFB:TRMT112:RELA:NPAS4:CLCF1:PAFAH1B2:H2AFX:ABCG4:CEBPE:RABGGTA:MAX:GABPB1:SNX1:BCL2A1:ENO3:IKZF3:RARA:TAF4B:TPM4:BAX:SYT5:SUPT7L:MEIS1:BCL2L11:PSMF1:ADORA2A:XBP1:FBXO7:GGA1:PPARG:SLC51A:TLR1:TLR6:NFKB1:MEF2C:HIST1H2AA:HIST1H2BA:HIST1H3A:HIST1H4A:HIST1H4B:HIST1H3B:HIST1H2AB:HIST1H2BB:HIST1H3C:HIST1H4C:HIST1H2BC:HIST1H2AC:HIST1H2BD:HIST1H2BE:HIST1H4D:HIST1H3D:HI…	http://www.gsea-msigdb.org/gsea/msigdb/cards/GO_PROTEIN_HETERODIMERIZATION_ACTIVITY
GO_mf	GO_PROTEIN_DIMERIZATION_ACTIVITY	1303	190	1.4315281285361714e-10	1.1774318857210009e-07	PLOD1:E2F2:SFPQ:TFAP2E:MMACHC:LRRC41:GSTM4:GSTM2:GSTM1:GSTM3:CSF1:MCL1:ARNT:ANXA9:IL6R:APOA1BP:NTRK1:SPTA1:PTPRC:NOLC1:TRIM8:SLK:MXI1:SBF2:SOX6:SLC39A13:VEGFB:TRMT112:PRDX5:MAP3K11:RELA:BANF1:NPAS4:CLCF1:CEP57:MTMR2:ACAT1:ATM:PAFAH1B2:H2AFX:ABCG4:TPI1:SP1:MAP3K12:TARBP2:NR2C1:FAM109A:ERP29:SLC8B1:SPPL3:FLT3:CEBPE:CHMP4A:RABGGTA:MAX:ACTN1:GABPB1:SPPL2A:SNX1:RBPMS2:BCL2A1:RAB11FIP3:STUB1:CDH3:CDH1:…	http://www.gsea-msigdb.org/gsea/msigdb/cards/GO_PROTEIN_DIMERIZATION_ACTIVITY
GO_mf	GO_NUCLEOSOMAL_DNA_BINDING	54	20	3.159876996000611e-08	1.7326658861403352e-05	HMGN2:GATAD2B:H1F0:HIST1H1A:HIST1H3A:HIST1H3B:HIST1H3C:HIST1H1C:HIST1H1T:HIST1H1E:HIST1H3D:HIST1H3E:HIST1H1D:HIST1H3F:HIST1H3G:HMGN4:HIST1H3H:HIST1H1B:HIST1H3I:HIST1H3J	http://www.gsea-msigdb.org/gsea/msigdb/cards/GO_NUCLEOSOMAL_DNA_BINDING
GO_mf	GO_NUCLEOSOME_BINDING	80	21	9.289936894003685e-06	0.003820486547659	HMGN2:GATAD2B:H1F0:HIST1H1A:HIST1H3A:HIST1H3B:HIST1H3C:HIST1H1C:HIST1H1T:HIST1H1E:HIST1H3D:HIST1H3E:HIST1H1D:HIST1H3F:HIST1H3G:HMGN4:HIST1H3H:HIST1H1B:HIST1H3I:HIST1H3J:PHF1	http://www.gsea-msigdb.org/gsea/msigdb/cards/GO_NUCLEOSOME_BINDING
GO_mf	GO_CHEMOKINE_BINDING	32	12	1.5844228964708683e-05	0.0052127513293891	ITGB3:ITGB3:ITGA4:CCR4:ACKR2:CCR9:CXCR6:XCR1:CCR3:CCR1:CCR2:CCR5:CCRL2	http://www.gsea-msigdb.org/gsea/msigdb/cards/GO_CHEMOKINE_BINDING
GO_mf	GO_CHROMATIN_DNA_BINDING	117	26	2.2389680111524704e-05	0.0061385039639096	HMGN2:GATAD2B:JMJD1C:RELA:MED1:THRA:RARA:H1F0:THRB:HIST1H1A:HIST1H3A:HIST1H3B:HIST1H3C:HIST1H1C:HIST1H1T:HIST1H1E:HIST1H3D:HIST1H3E:HIST1H1D:HIST1H3F:HIST1H3G:HMGN4:HIST1H3H:HIST1H1B:HIST1H3I:HIST1H3J	http://www.gsea-msigdb.org/gsea/msigdb/cards/GO_CHROMATIN_DNA_BINDING
GO_mf	GO_C_C_CHEMOKINE_BINDING	24	10	2.779735784152081e-05	0.0065323790927573	CCR4:ACKR2:CCR9:CXCR6:XCR1:CCR3:CCR1:CCR2:CCR5:CCRL2	http://www.gsea-msigdb.org/gsea/msigdb/cards/GO_C_C_CHEMOKINE_BINDING
GO_mf	GO_PROTEIN_DOMAIN_SPECIFIC_BINDING	686	95	5.468780467007523e-05	0.0112451798352842	CDC42:GNAI3:MCL1:PMF1:PROX1:EGR2:PTEN:NOLC1:RELA:BANF1:RAD9A:AIP:VPS11:CBL:HSPA8:GAPDH:ATN1:PTPN6:SP1:TRPV4:PPP1CC:PTPN11:DTX1:MRPS31:IRS2:USP8:BCL2A1:IQGAP1:LUC7L:STUB1:SRR:RABEP1:TRAF4:MED1:TCAP:THRA:RARA:ARHGAP27:MAPT:NSF:WNT3:KPNB1:HOXB1:CLTC:RPS6KB1:BAX:TNNI3:CALM2:ACVR2A:RQCD1:SIRPA:STMN3:SON:TBC1D10A:SH3BP1:PPARG:MYD88:TRAK1:TREX1:GATA2:TFDP2:RFC1:CCNA2:MEF2C:SLC22A5:NDFIP1:SLC34A1:HIST1H4…	http://www.gsea-msigdb.org/gsea/msigdb/cards/GO_PROTEIN_DOMAIN_SPECIFIC_BINDING
GO_mf	GO_G_PROTEIN_COUPLED_CHEMOATTRACTANT_RECEPTOR_ACTIVITY	26	10	6.326061213620888e-05	0.0115626341071181	CCR4:ACKR2:CCR9:CXCR6:XCR1:CCR3:CCR1:CCR2:CCR5:CCRL2	http://www.gsea-msigdb.org/gsea/msigdb/cards/GO_G_PROTEIN_COUPLED_CHEMOATTRACTANT_RECEPTOR_ACTIVITY
GO_mf	GO_AMIDE_BINDING	324	52	7.313952172569371e-05	0.0120314513238766	HSPG2:OPRD1:MMACHC:GSTM4:GSTM2:GSTM1:GSTM3:CD1D:CD1A:CD1B:CD1E:ACBD5:NOLC1:RPS6KB2:GSTP1:C2CD2L:PHB2:ACACB:GLTP:BRAP:SLC7A8:IPO4:PPIB:SLC7A5:GLTPD2:AP2B1:ACBD4:KPNB1:RPS6KB1:KPNA2:GCDH:CALR:BRE:PNPLA3:MAPK8IP2:PPARG:PTH1R:ACAD9:LRPAP1:TLR1:TLR6:ANXA5:TNPO1:COL4A3BP:POM121L2:TAPBP:TREM2:HCRTR2:PPIL6:PEX7:PPIA:CD36	http://www.gsea-msigdb.org/gsea/msigdb/cards/GO_AMIDE_BINDING
GO_mf	GO_LIPOPEPTIDE_BINDING	10	6	9.80799402086466e-05	0.014667409240293	CD1D:CD1A:CD1B:CD1E:TLR1:TLR6	http://www.gsea-msigdb.org/gsea/msigdb/cards/GO_LIPOPEPTIDE_BINDING
GO_mf	GO_LIPID_BINDING	717	97	0.000111423093525	0.015274249070724	EPB41:GOLPH3L:ANXA9:SHC1:PAQR6:CD1D:CD1A:CD1B:CD1E:ACBD5:FAM21C:PTEN:CYP26C1:CYP26A1:MYOF:CD81:KCNQ1:SBF2:NR1H3:SNX15:SNX32:SPTBN2:PITPNM1:APOA5:C2CD2L:APOLD1:ATP5G2:TRPV4:GLTP:RPH3A:UNC119B:CHMP4A:STXBP6:PLA2G4E:TNFAIP8L3:RORA:SNX1:SNX22:PAQR5:IQGAP1:NME4:GLTPD2:PLD2:PFN1:NF1:STARD3:GRB7:GSDMB:GSDMA:RARA:ACBD4:MAPT:OSBPL7:SNX11:S1PR4:BAX:SYT5:SNX17:COMMD1:ACOXL:CERKL:CPS1:BPIFB2:BPIFB6:BPIFB3:SE…	http://www.gsea-msigdb.org/gsea/msigdb/cards/GO_LIPID_BINDING
GO_mf	GO_CHROMATIN_BINDING	524	74	0.000194381435328	0.0245967277780506	HMGN2:SFPQ:SETDB1:GATAD2B:CRTC2:PYGO2:ELK4:NUCKS1:EGR2:JMJD1C:NOC3L:RELA:HINFP:FLI1:NCAPD2:FOXN4:EP400:FOXO1:KIAA0101:CDT1:CAMTA2:MED1:THRA:MSL1:RARA:HDAC5:UBTF:TRIM37:MEIS1:CCNT2:MBD5:ASXL1:DNMT3B:H1F0:NCAPH2:PPARG:KAT2B:THRB:GATA2:TADA2B:REST:POLR2B:NFKB1:MEF2C:PWWP2A:NSD1:HIST1H1A:HIST1H3A:HIST1H3B:HIST1H3C:HIST1H1C:HIST1H1T:HIST1H1E:HIST1H3D:HIST1H3E:HIST1H1D:HIST1H3F:HIST1H3G:HMGN4:HIST1H3H:…	http://www.gsea-msigdb.org/gsea/msigdb/cards/GO_CHROMATIN_BINDING
GO_mf	GO_CADHERIN_BINDING	322	50	0.0002273962778622	0.0260270623114072	PRDX1:CTNNA3:SLK:SWAP70:PLCB3:CCS:SPTBN2:PPP1CA:CORO1B:CBL:HSPA8:RPL6:STXBP6:EIF5:EHD4:USP8:TMOD3:SNX1:IQGAP1:CDH3:CDH1:PSMB6:PFN1:CNN2:EPS15L1:PCBP1:MAPRE1:PTPN1:PI4KA:CRKL:TBC1D10A:CDC42EP1:PAK2:LARP1:HIST1H3A:HIST1H3B:HIST1H3C:HIST1H3D:HIST1H3E:HIST1H3F:HIST1H3G:HIST1H3H:HIST1H3I:HIST1H3J:STK38:EZR:PLEC:UBAP2:HNRNPK:RPL7A	http://www.gsea-msigdb.org/gsea/msigdb/cards/GO_CADHERIN_BINDING
GO_mf	GO_KINASE_BINDING	714	95	0.0002373288356663	0.0260270623114072	CDC42:JTB:SHC1:CKS1B:NTRK1:PTPRC:PARP1:PTEN:PGAM1:SUFU:KCNQ1:PTPRJ:MAP3K11:RELA:RHOD:RAD9A:PITPNM1:GSTP1:NOX4:TRIM49:ZNF259:CBL:PTPN6:CDKN1B:TENC1:MAP3K12:ATF7:TRPV4:PPP1CC:SH2B3:MAPKAPK5:PTPN11:IRS2:TRAF3:BAG5:TRIP4:CIB1:IQGAP1:STUB1:AURKB:TRAF4:CDK12:GRB7:CDC6:RARA:HDAC5:MAPT:NSF:CLTC:PPM1D:CD226:RAD23A:RAB8A:GYS1:TSKS:TNNI3:CALM2:SPRED2:BCL2L11:CD28:USP37:RQCD1:SIRPA:MAPRE1:CDK5RAP1:PTPN1:LIME…	http://www.gsea-msigdb.org/gsea/msigdb/cards/GO_KINASE_BINDING
GO_mf	GO_SIALIC_ACID_TRANSMEMBRANE_TRANSPORTER_ACTIVITY	8	5	0.0003077655198592	0.0316421425105276	SLC17A4:SLC17A1:SLC17A3:SLC17A2:SLC35A1	http://www.gsea-msigdb.org/gsea/msigdb/cards/GO_SIALIC_ACID_TRANSMEMBRANE_TRANSPORTER_ACTIVITY
GO_mf	GO_LIPID_ANTIGEN_BINDING	5	4	0.0003480926039474	0.0323783404550586	CD1D:CD1A:CD1B:CD1E	http://www.gsea-msigdb.org/gsea/msigdb/cards/GO_LIPID_ANTIGEN_BINDING
GO_mf	GO_OLIGOPEPTIDE_BINDING	12	6	0.000366066255471	0.0323783404550586	MMACHC:GSTM4:GSTM2:GSTM1:GSTM3:GSTP1	http://www.gsea-msigdb.org/gsea/msigdb/cards/GO_OLIGOPEPTIDE_BINDING
GO_mf	GO_GLUTATHIONE_TRANSFERASE_ACTIVITY	26	9	0.0003739747529763	0.0323783404550586	GSTM4:GSTM2:GSTM1:GSTM5:GSTM3:GSTP1:GSTA2:GSTA1:GSTA5	http://www.gsea-msigdb.org/gsea/msigdb/cards/GO_GLUTATHIONE_TRANSFERASE_ACTIVITY
GO_mf	GO_CYTOKINE_RECEPTOR_ACTIVITY	95	20	0.0004074011249589	0.033508742527875	CSF3R:IL6R:FLT3:IL1RL1:IL18R1:IL18RAP:IFNGR2:IL2RB:IL5RA:CCR4:ACKR2:CCR9:CXCR6:XCR1:CCR3:CCR1:CCR2:CCR5:CCRL2:GFRA2	http://www.gsea-msigdb.org/gsea/msigdb/cards/GO_CYTOKINE_RECEPTOR_ACTIVITY
GO_mf	GO_OXIDOREDUCTASE_ACTIVITY_ACTING_ON_PEROXIDE_AS_ACCEPTOR	56	14	0.000482359809681	0.0349633195482004	PRDX1:GSTM2:PRDX5:GSTP1:HBZ:HBM:HBA2:HBA1:HBQ1:GPX4:PRDX2:GPX6:GPX5:GSTA1	http://www.gsea-msigdb.org/gsea/msigdb/cards/GO_OXIDOREDUCTASE_ACTIVITY_ACTING_ON_PEROXIDE_AS_ACCEPTOR
GO_mf	GO_TRANSFERASE_ACTIVITY_TRANSFERRING_ALKYL_OR_ARYL_OTHER_THAN_METHYL_GROUPS	56	14	0.000482359809681	0.0349633195482004	DHDDS:GSTM4:GSTM2:GSTM1:GSTM5:GSTM3:GSTP1:HMBS:MMAB:RABGGTA:FNTB:GSTA2:GSTA1:GSTA5	http://www.gsea-msigdb.org/gsea/msigdb/cards/GO_TRANSFERASE_ACTIVITY_TRANSFERRING_ALKYL_OR_ARYL_OTHER_THAN_METHYL_GROUPS
GO_mf	GO_PEPTIDE_BINDING	266	42	0.0004888488447468	0.0349633195482004	HSPG2:OPRD1:MMACHC:GSTM4:GSTM2:GSTM1:GSTM3:CD1D:CD1A:CD1B:CD1E:NOLC1:RPS6KB2:GSTP1:C2CD2L:BRAP:SLC7A8:IPO4:PPIB:SLC7A5:AP2B1:KPNB1:RPS6KB1:KPNA2:CALR:BRE:MAPK8IP2:PPARG:PTH1R:LRPAP1:TLR1:TLR6:ANXA5:TNPO1:POM121L2:TAPBP:TREM2:HCRTR2:PPIL6:PEX7:PPIA:CD36	http://www.gsea-msigdb.org/gsea/msigdb/cards/GO_PEPTIDE_BINDING
GO_mf	GO_CYTOKINE_BINDING	127	24	0.0006166611562695	0.0420602567495527	CSF3R:HAX1:IL6R:LTBP3:WFIKKN1:TCAP:ITGB3:ITGB3:IL18R1:ITGA4:IL2RB:IL5RA:CCR4:ACKR2:CCR9:CXCR6:XCR1:CCR3:CCR1:CCR2:CCR5:CCRL2:CHRD:NRROS:CD36	http://www.gsea-msigdb.org/gsea/msigdb/cards/GO_CYTOKINE_BINDING
GO_mf	GO_SODIUM_PHOSPHATE_SYMPORTER_ACTIVITY	9	5	0.0006392136284126	0.0420602567495527	SLC34A1:SLC17A4:SLC17A3:SLC17A2:SLC20A2	http://www.gsea-msigdb.org/gsea/msigdb/cards/GO_SODIUM_PHOSPHATE_SYMPORTER_ACTIVITY
GO_mf	GO_PROTEIN_PHOSPHATASE_BINDING	136	25	0.0007343690663283	0.046462965927314	ENSA:SMG5:MASTL:KCNQ1:PPP1CA:CDKN1B:ANAPC7:PPP1CC:FOXO1:IRS2:TRAF3:IQGAP1:MAPT:RPS6KB1:KCNN4:VRK3:SIRPA:PTPN1:MTMR3:PPARG:HMGCR:MAP3K5:STYXL1:ANK1:PPP2R4	http://www.gsea-msigdb.org/gsea/msigdb/cards/GO_PROTEIN_PHOSPHATASE_BINDING
GO_mf	GO_DRUG_BINDING	1680	194	0.0007883164487536	0.0480289095629535	RPS6KA1:STK40:TESK2:MMACHC:MAST2:PRKACB:SLC27A3:CCT3:NTRK1:DSTYK:NUAK2:ADCK3:CDC42BPA:YME1L1:MASTL:PAPSS2:ATAD1:CYP26A1:HELLS:NOLC1:ACTR1A:CYP17A1:CNNM2:SLK:NLRP6:SWAP70:PSMC3:FKBP2:RPS6KA4:MAP3K11:ADRBK1:CARNS1:RPS6KB2:GSTP1:NOX4:ATM:SIK3:ABCG4:NLRX1:HSPA8:DYRK4:ACVR1B:AMHR2:MAP3K12:HELB:ACACB:MYO1H:MMAB:MVK:TRPV4:ATP2A2:MAPKAPK5:OAS1:OAS3:OAS2:DDX54:OASL:ULK1:EP400:FLT3:PAN3:FLT1:ABCC4:MYO16:TS…	http://www.gsea-msigdb.org/gsea/msigdb/cards/GO_DRUG_BINDING

## Sheet: Table S14 AMR_GO_enrichment
Table S14 - Gene Ontology term enrichment for all genetic association found in AMR population with FUMA GWAS.
Category	GeneSet	N_genes	N_overlap	p	adjP	genes	link
GO_bp	GO_PEPTIDE_CROSS_LINKING	60	32	2.7111006915655957e-28	1.9926590083007128e-24	FLG:LCE5A:LCE3E:LCE3D:LCE3C:LCE3B:LCE3A:LCE2D:LCE2B:LCE2C:LCE2A:LCE4A:C1orf68:LCE1F:LCE1E:LCE1D:LCE1C:LCE1B:LCE1A:IVL:SPRR4:SPRR1A:SPRR3:SPRR1B:SPRR2D:SPRR2A:SPRR2B:SPRR2E:SPRR2F:LELP1:PRR9:LOR	http://www.gsea-msigdb.org/gsea/msigdb/cards/GO_PEPTIDE_CROSS_LINKING
GO_bp	GO_SENSORY_PERCEPTION_OF_SMELL	407	60	3.2941397313648935e-17	1.210596351276599e-13	OR10T2:OR10K2:OR10K1:OR10R2:OR6Y1:OR6P1:OR10X1:OR10Z1:OR6K2:OR6K3:OR6K6:OR6N1:OR6N2:OR10J3:OR10J1:OR10J5:OR52B4:OR52K2:OR52K1:OR52M1:OR52I2:OR52I1:OR51D1:OR51E1:OR51E2:OR51F1:OR52R1:OR51F2:OR51S1:OR51H1P:OR51T1:OR51A7:OR51G2:OR51G1:OR51A4:OR51A2:OR51L1:OR52J3:OR52E2:OR52A5:OR52A1:OR51V1:OR51B4:OR51B2:OR51B5:OR51B6:OR51M1:OR51J1:OR51Q1:OR51I1:OR51I2:OR52D1:OR52H1:OR52B6:OR56B1:OR52N4:OR52N2:OR52E4…	http://www.gsea-msigdb.org/gsea/msigdb/cards/GO_SENSORY_PERCEPTION_OF_SMELL
GO_bp	GO_SENSORY_PERCEPTION_OF_CHEMICAL_STIMULUS	476	64	2.9128749770851044e-16	7.136543693858507e-13	OR10T2:OR10K2:OR10K1:OR10R2:OR6Y1:OR6P1:OR10X1:OR10Z1:OR6K2:OR6K3:OR6K6:OR6N1:OR6N2:OR10J3:OR10J1:OR10J5:OR52B4:OR52K2:OR52K1:OR52M1:OR52I2:OR52I1:OR51D1:OR51E1:OR51E2:OR51F1:OR52R1:OR51F2:OR51S1:OR51H1P:OR51T1:OR51A7:OR51G2:OR51G1:OR51A4:OR51A2:OR51L1:OR52J3:OR52E2:OR52A5:OR52A1:OR51V1:OR51B4:OR51B2:OR51B5:OR51B6:OR51M1:OR51J1:OR51Q1:OR51I1:OR51I2:OR52D1:OR52H1:OR52B6:OR56B1:OR52N4:OR52N2:OR52E4…	http://www.gsea-msigdb.org/gsea/msigdb/cards/GO_SENSORY_PERCEPTION_OF_CHEMICAL_STIMULUS
GO_bp	GO_DETECTION_OF_STIMULUS_INVOLVED_IN_SENSORY_PERCEPTION	481	62	6.4179165408661636e-15	1.1792921643841578e-11	NTRK1:OR10T2:OR10K2:OR10K1:OR10R2:OR6Y1:OR6P1:OR10X1:OR10Z1:OR6K2:OR6K3:OR6K6:OR6N1:OR6N2:OR10J3:OR10J1:OR10J5:OR52B4:OR52K2:OR52K1:OR52M1:OR52I2:OR52I1:OR51D1:OR51E1:OR51E2:OR51F1:OR52R1:OR51F2:OR51S1:OR51H1P:OR51T1:OR51A7:OR51G2:OR51G1:OR51A4:OR51A2:OR51L1:OR52J3:OR52E2:OR52A5:OR52A1:OR51V1:OR51B4:OR51B2:OR51B5:OR51B6:OR51M1:OR51J1:OR51Q1:OR51I1:OR51I2:OR52D1:OR52H1:OR52B6:OR56B1:OR52N4:OR52N2:…	http://www.gsea-msigdb.org/gsea/msigdb/cards/GO_DETECTION_OF_STIMULUS_INVOLVED_IN_SENSORY_PERCEPTION
GO_bp	GO_DETECTION_OF_STIMULUS	638	68	3.1629683957996985e-12	4.649563541825557e-09	CASQ2:PGLYRP3:NTRK1:CD1D:OR10T2:OR10K2:OR10K1:OR10R2:OR6Y1:OR6P1:OR10X1:OR10Z1:OR6K2:OR6K3:OR6K6:OR6N1:OR6N2:OR10J3:OR10J1:OR10J5:GPR52:STIM1:OR52B4:OR52K2:OR52K1:OR52M1:OR52I2:OR52I1:OR51D1:OR51E1:OR51E2:OR51F1:OR52R1:OR51F2:OR51S1:OR51H1P:OR51T1:OR51A7:OR51G2:OR51G1:OR51A4:OR51A2:OR51L1:OR52J3:OR52E2:OR52A5:OR52A1:OR51V1:OR51B4:OR51B2:OR51B5:OR51B6:OR51M1:OR51J1:OR51Q1:OR51I1:OR51I2:OR52D1:OR52…	http://www.gsea-msigdb.org/gsea/msigdb/cards/GO_DETECTION_OF_STIMULUS
GO_bp	GO_KERATINIZATION	222	35	2.1268633598240665e-11	2.6054076157844812e-08	TCHH:RPTN:HRNR:FLG:LCE5A:LCE3E:LCE3D:LCE3C:LCE3B:LCE3A:LCE2D:LCE2B:LCE2C:LCE2A:LCE4A:LCE1F:LCE1E:LCE1D:LCE1C:LCE1B:LCE1A:LCE6A:IVL:SPRR4:SPRR1A:SPRR3:SPRR1B:SPRR2D:SPRR2A:SPRR2B:SPRR2E:SPRR2F:SPRR2G:LOR:TMEM79	http://www.gsea-msigdb.org/gsea/msigdb/cards/GO_KERATINIZATION
GO_bp	GO_OXYGEN_TRANSPORT	15	10	4.6995215462429625e-11	4.9344976235551116e-08	HBB:HBD:HBG1:HBG2:HBE1:HBZ:HBM:HBA2:HBA1:HBQ1	http://www.gsea-msigdb.org/gsea/msigdb/cards/GO_OXYGEN_TRANSPORT
GO_bp	GO_GAS_TRANSPORT	19	10	1.2367239550168563e-09	1.1362401336717367e-06	HBB:HBD:HBG1:HBG2:HBE1:HBZ:HBM:HBA2:HBA1:HBQ1	http://www.gsea-msigdb.org/gsea/msigdb/cards/GO_GAS_TRANSPORT
GO_bp	GO_SKIN_DEVELOPMENT	411	46	2.4523868881552227e-09	2.002782625326765e-06	CTSK:PIP5K1A:TCHH:RPTN:HRNR:FLG:FLG2:LCE5A:LCE3E:LCE3D:LCE3C:LCE3B:LCE3A:LCE2D:LCE2B:LCE2C:LCE2A:LCE4A:C1orf68:LCE1F:LCE1E:LCE1D:LCE1C:LCE1B:LCE1A:LCE6A:IVL:SPRR4:SPRR1A:SPRR3:SPRR1B:SPRR2D:SPRR2A:SPRR2B:SPRR2E:SPRR2F:SPRR2G:LELP1:PRR9:LOR:S100A7:GBA:ASH1L:TMEM79:VANGL2:DKK4	http://www.gsea-msigdb.org/gsea/msigdb/cards/GO_SKIN_DEVELOPMENT
GO_bp	GO_EPIDERMAL_CELL_DIFFERENTIATION	350	41	4.8879865454879104e-09	3.592670110933614e-06	CTSK:PIP5K1A:TCHH:RPTN:HRNR:FLG:LCE5A:LCE3E:LCE3D:LCE3C:LCE3B:LCE3A:LCE2D:LCE2B:LCE2C:LCE2A:LCE4A:C1orf68:LCE1F:LCE1E:LCE1D:LCE1C:LCE1B:LCE1A:LCE6A:IVL:SPRR4:SPRR1A:SPRR3:SPRR1B:SPRR2D:SPRR2A:SPRR2B:SPRR2E:SPRR2F:SPRR2G:LELP1:PRR9:LOR:S100A7:TMEM79	http://www.gsea-msigdb.org/gsea/msigdb/cards/GO_EPIDERMAL_CELL_DIFFERENTIATION
GO_bp	GO_HYDROGEN_PEROXIDE_CATABOLIC_PROCESS	32	11	4.537630472817656e-08	3.0319621795645248e-05	PRDX6:HBB:HBD:HBG1:HBG2:HBE1:HBZ:HBM:HBA2:HBA1:HBQ1	http://www.gsea-msigdb.org/gsea/msigdb/cards/GO_HYDROGEN_PEROXIDE_CATABOLIC_PROCESS
GO_bp	GO_SENSORY_PERCEPTION	916	74	9.280244944940159e-08	5.684150028775847e-05	GJA8:CHRNB2:NTRK1:OR10T2:OR10K2:OR10K1:OR10R2:OR6Y1:OR6P1:OR10X1:OR10Z1:OR6K2:OR6K3:OR6K6:OR6N1:OR6N2:OR10J3:OR10J1:OR10J5:KCNJ10:ATF6:PCDH15:OR52B4:OR52K2:OR52K1:OR52M1:OR52I2:OR52I1:OR51D1:OR51E1:OR51E2:OR51F1:OR52R1:OR51F2:OR51S1:OR51H1P:OR51T1:OR51A7:OR51G2:OR51G1:OR51A4:OR51A2:OR51L1:OR52J3:OR52E2:OR52A5:OR52A1:OR51V1:OR51B4:OR51B2:OR51B5:OR51B6:OR51M1:OR51J1:OR51Q1:OR51I1:OR51I2:OR52D1:OR52…	http://www.gsea-msigdb.org/gsea/msigdb/cards/GO_SENSORY_PERCEPTION
GO_bp	GO_ANTIGEN_PROCESSING_AND_PRESENTATION_ENDOGENOUS_LIPID_ANTIGEN_VIA_MHC_CLASS_IB	5	5	1.3998294085391918e-07	7.914420117510044e-05	CD1D:CD1A:CD1C:CD1B:CD1E	http://www.gsea-msigdb.org/gsea/msigdb/cards/GO_ANTIGEN_PROCESSING_AND_PRESENTATION_ENDOGENOUS_LIPID_ANTIGEN_VIA_MHC_CLASS_IB
GO_bp	GO_EPIDERMIS_DEVELOPMENT	457	45	1.7157083120228162e-07	9.007468638119786e-05	CTSK:PIP5K1A:TCHH:RPTN:HRNR:FLG:FLG2:LCE5A:LCE3E:LCE3D:LCE3C:LCE3B:LCE3A:LCE2D:LCE2B:LCE2C:LCE2A:LCE4A:C1orf68:LCE1F:LCE1E:LCE1D:LCE1C:LCE1B:LCE1A:LCE6A:IVL:SPRR4:SPRR1A:SPRR3:SPRR1B:SPRR2D:SPRR2A:SPRR2B:SPRR2E:SPRR2F:SPRR2G:LELP1:PRR9:LOR:S100A7:TMEM79:CRABP2:VANGL2:DKK4	http://www.gsea-msigdb.org/gsea/msigdb/cards/GO_EPIDERMIS_DEVELOPMENT
GO_bp	GO_ANTIBIOTIC_CATABOLIC_PROCESS	50	12	9.162711587207312e-07	0.0004489728677731	PRDX6:HBB:HBD:HBG1:HBG2:HBE1:ALDH2:HBZ:HBM:HBA2:HBA1:HBQ1	http://www.gsea-msigdb.org/gsea/msigdb/cards/GO_ANTIBIOTIC_CATABOLIC_PROCESS
GO_bp	GO_ANTIGEN_PROCESSING_AND_PRESENTATION_OF_LIPID_ANTIGEN_VIA_MHC_CLASS_IB	7	5	2.735531596760669e-06	0.0012566348272619	CD1D:CD1A:CD1C:CD1B:CD1E	http://www.gsea-msigdb.org/gsea/msigdb/cards/GO_ANTIGEN_PROCESSING_AND_PRESENTATION_OF_LIPID_ANTIGEN_VIA_MHC_CLASS_IB
GO_bp	GO_CORNIFICATION	111	17	4.624722842561872e-06	0.0019995125231076	TCHH:RPTN:FLG:LCE3D:LCE1A:IVL:SPRR1A:SPRR3:SPRR1B:SPRR2D:SPRR2A:SPRR2B:SPRR2E:SPRR2F:SPRR2G:LOR:TMEM79	http://www.gsea-msigdb.org/gsea/msigdb/cards/GO_CORNIFICATION
GO_bp	GO_ANTIGEN_PROCESSING_AND_PRESENTATION_VIA_MHC_CLASS_IB	8	5	7.037334613938723e-06	0.0028735783006916	CD1D:CD1A:CD1C:CD1B:CD1E	http://www.gsea-msigdb.org/gsea/msigdb/cards/GO_ANTIGEN_PROCESSING_AND_PRESENTATION_VIA_MHC_CLASS_IB
GO_bp	GO_NERVOUS_SYSTEM_PROCESS	1362	91	1.2319121094375972e-05	0.0047655547391401	NGF:GJA8:LCE1D:CHRNB2:GBA:NTRK1:OR10T2:OR10K2:OR10K1:OR10R2:OR6Y1:OR6P1:OR10X1:OR10Z1:OR6K2:OR6K3:OR6K6:OR6N1:OR6N2:OR10J3:OR10J1:OR10J5:KCNJ10:ATP1A2:NCSTN:ATF6:RGS4:LMX1A:PCDH15:OR52B4:OR52K2:OR52K1:OR52M1:OR52I2:OR52I1:OR51D1:OR51E1:OR51E2:OR51F1:OR52R1:OR51F2:OR51S1:OR51H1P:OR51T1:OR51A7:OR51G2:OR51G1:OR51A4:OR51A2:OR51L1:OR52J3:OR52E2:OR52A5:OR52A1:OR51V1:OR51B4:OR51B2:OR51B5:OR51B6:OR51M1:O…	http://www.gsea-msigdb.org/gsea/msigdb/cards/GO_NERVOUS_SYSTEM_PROCESS
GO_bp	GO_EPITHELIAL_CELL_DIFFERENTIATION	743	56	2.7030098747191105e-05	0.0099335612895927	ADAMTSL4:CTSK:PIP5K1A:TCHH:RPTN:HRNR:FLG:LCE5A:LCE3E:LCE3D:LCE3C:LCE3B:LCE3A:LCE2D:LCE2B:LCE2C:LCE2A:LCE4A:C1orf68:LCE1F:LCE1E:LCE1D:LCE1C:LCE1B:LCE1A:LCE6A:IVL:SPRR4:SPRR1A:SPRR3:SPRR1B:SPRR2D:SPRR2A:SPRR2B:SPRR2E:SPRR2F:SPRR2G:LELP1:PRR9:LOR:S100A7:RAB13:NUP210L:RAB25:TMEM79:HAPLN2:NTRK1:TAGLN2:F11R:CCDC78:SOX8:KLF2:CDK6:AGPAT6:IKBKB:S1PR3	http://www.gsea-msigdb.org/gsea/msigdb/cards/GO_EPITHELIAL_CELL_DIFFERENTIATION
GO_bp	GO_G_PROTEIN_COUPLED_RECEPTOR_SIGNALING_PATHWAY	1302	86	3.298745587482519e-05	0.0115456095561888	CELSR2:SORT1:GNAI3:NPR1:RXFP4:ARHGEF2:ARHGEF11:OR10T2:OR10K2:OR10K1:OR10R2:OR6Y1:OR6P1:OR10X1:OR10Z1:OR6K2:OR6K3:OR6K6:OR6N1:OR6N2:DARC:OR10J3:OR10J1:OR10J5:NCSTN:RGS4:RGS5:GPR161:GPR52:OR52B4:OR52K2:OR52K1:OR52M1:OR52I2:OR52I1:OR51D1:OR51E1:OR51E2:OR51F1:OR52R1:OR51F2:OR51S1:OR51H1P:OR51T1:OR51A7:OR51G2:OR51G1:OR51A4:OR51A2:OR51L1:OR52J3:OR52E2:OR52A5:OR52A1:OR51V1:OR51B4:OR51B2:OR51B5:OR51B6:OR…	http://www.gsea-msigdb.org/gsea/msigdb/cards/GO_G_PROTEIN_COUPLED_RECEPTOR_SIGNALING_PATHWAY
GO_bp	GO_CELLULAR_DETOXIFICATION	107	15	4.8413043833109965e-05	0.0161743578260617	S100A9:MGST3:PRDX6:HBB:HBD:HBG1:HBG2:HBE1:HBZ:HBM:HBA2:HBA1:HBQ1:TXNDC17:CD36	http://www.gsea-msigdb.org/gsea/msigdb/cards/GO_CELLULAR_DETOXIFICATION
GO_bp	GO_ANTIGEN_PROCESSING_AND_PRESENTATION_OF_ENDOGENOUS_ANTIGEN	12	5	8.623820031024353e-05	0.0275587292295778	CD1D:CD1A:CD1C:CD1B:CD1E	http://www.gsea-msigdb.org/gsea/msigdb/cards/GO_ANTIGEN_PROCESSING_AND_PRESENTATION_OF_ENDOGENOUS_ANTIGEN
GO_bp	GO_COFACTOR_CATABOLIC_PROCESS	66	11	0.0001003549465567	0.0307337023829898	PRDX6:HBB:HBD:HBG1:HBG2:HBE1:HBZ:HBM:HBA2:HBA1:HBQ1	http://www.gsea-msigdb.org/gsea/msigdb/cards/GO_COFACTOR_CATABOLIC_PROCESS
GO_bp	GO_ANTIBIOTIC_METABOLIC_PROCESS	91	13	0.000125102393838	0.036780103788377	PRDX6:HBB:HBD:HBG1:HBG2:HBE1:ALDH2:HBZ:HBM:HBA2:HBA1:HBQ1:ZNF205	http://www.gsea-msigdb.org/gsea/msigdb/cards/GO_ANTIBIOTIC_METABOLIC_PROCESS
GO_bp	GO_REGULATION_OF_CARDIAC_CONDUCTION	68	11	0.0001325537285691	0.0374719194224459	CASQ2:ATP1A1:GJA5:NPR1:ATP1A2:ATP1A4:CASQ1:STIM1:FKBP1B:CORIN:ITPR3	http://www.gsea-msigdb.org/gsea/msigdb/cards/GO_REGULATION_OF_CARDIAC_CONDUCTION
GO_cc	GO_CORNIFIED_ENVELOPE	64	37	2.668639253215384e-34	2.6713078924685997e-31	TCHH:RPTN:HRNR:FLG:FLG2:LCE5A:LCE3E:LCE3D:LCE3C:LCE3B:LCE3A:LCE2D:LCE2B:LCE2C:LCE2A:LCE4A:C1orf68:LCE1F:LCE1E:LCE1D:LCE1C:LCE1B:LCE1A:IVL:SPRR4:SPRR1A:SPRR3:SPRR1B:SPRR2D:SPRR2A:SPRR2B:SPRR2E:SPRR2F:SPRR2G:LELP1:PRR9:LOR	http://www.gsea-msigdb.org/gsea/msigdb/cards/GO_CORNIFIED_ENVELOPE
GO_cc	GO_HAPTOGLOBIN_HEMOGLOBIN_COMPLEX	11	10	2.0126399189524705e-13	1.0073262794357115e-10	HBB:HBD:HBG1:HBG2:HBE1:HBZ:HBM:HBA2:HBA1:HBQ1	http://www.gsea-msigdb.org/gsea/msigdb/cards/GO_HAPTOGLOBIN_HEMOGLOBIN_COMPLEX
GO_cc	GO_HEMOGLOBIN_COMPLEX	12	10	1.1612910707185384e-12	3.8748412059641903e-10	HBB:HBD:HBG1:HBG2:HBE1:HBZ:HBM:HBA2:HBA1:HBQ1	http://www.gsea-msigdb.org/gsea/msigdb/cards/GO_HEMOGLOBIN_COMPLEX
GO_mf	GO_OLFACTORY_RECEPTOR_ACTIVITY	380	60	1.128028186749345e-18	1.8556063672026725e-15	OR10T2:OR10K2:OR10K1:OR10R2:OR6Y1:OR6P1:OR10X1:OR10Z1:OR6K2:OR6K3:OR6K6:OR6N1:OR6N2:OR10J3:OR10J1:OR10J5:OR52B4:OR52K2:OR52K1:OR52M1:OR52I2:OR52I1:OR51D1:OR51E1:OR51E2:OR51F1:OR52R1:OR51F2:OR51S1:OR51H1P:OR51T1:OR51A7:OR51G2:OR51G1:OR51A4:OR51A2:OR51L1:OR52J3:OR52E2:OR52A5:OR52A1:OR51V1:OR51B4:OR51B2:OR51B5:OR51B6:OR51M1:OR51J1:OR51Q1:OR51I1:OR51I2:OR52D1:OR52H1:OR52B6:OR56B1:OR52N4:OR52N2:OR52E4…	http://www.gsea-msigdb.org/gsea/msigdb/cards/GO_OLFACTORY_RECEPTOR_ACTIVITY
GO_mf	GO_HAPTOGLOBIN_BINDING	10	10	1.9026310111653253e-14	1.5649140066834798e-11	HBB:HBD:HBG1:HBG2:HBE1:HBZ:HBM:HBA2:HBA1:HBQ1	http://www.gsea-msigdb.org/gsea/msigdb/cards/GO_HAPTOGLOBIN_BINDING
GO_mf	GO_OXYGEN_CARRIER_ACTIVITY	14	10	1.628897111435077e-11	8.931785827702341e-09	HBB:HBD:HBG1:HBG2:HBE1:HBZ:HBM:HBA2:HBA1:HBQ1	http://www.gsea-msigdb.org/gsea/msigdb/cards/GO_OXYGEN_CARRIER_ACTIVITY
GO_mf	GO_MOLECULAR_TRANSDUCER_ACTIVITY	1463	113	3.750209474551458e-10	1.5422736464092873e-07	TIE1:MPL:CELSR2:SORT1:CD2:NOTCH2:PRKAB2:ARNT:ANXA9:RORC:PGLYRP3:NPR1:IL6R:CHRNB2:EFNA4:EFNA3:EFNA3:RXFP4:PAQR6:NTRK1:INSRR:PEAR1:FCRL1:OR10T2:OR10K2:OR10K1:OR10R2:OR6Y1:OR6P1:OR10X1:OR10Z1:OR6K2:OR6K3:OR6K6:OR6N1:OR6N2:DARC:OR10J3:OR10J1:OR10J5:SLAMF8:SLAMF1:CD48:CD244:PVRL4:FCER1G:NR1I3:FCGR2B:DDR2:RXRG:GPA33:CD247:GPR161:SELE:GPR52:OR52B4:OR52K2:OR52K1:OR52M1:OR52I2:OR52I1:OR51D1:OR51E1:OR51E2:…	http://www.gsea-msigdb.org/gsea/msigdb/cards/GO_MOLECULAR_TRANSDUCER_ACTIVITY
GO_mf	GO_TRANSMEMBRANE_SIGNALING_RECEPTOR_ACTIVITY	1199	92	2.7009346255663652e-08	8.065839605221192e-06	TIE1:MPL:CELSR2:SORT1:ANXA9:NPR1:IL6R:CHRNB2:EFNA4:EFNA3:EFNA3:RXFP4:NTRK1:INSRR:OR10T2:OR10K2:OR10K1:OR10R2:OR6Y1:OR6P1:OR10X1:OR10Z1:OR6K2:OR6K3:OR6K6:OR6N1:OR6N2:DARC:OR10J3:OR10J1:OR10J5:SLAMF1:FCER1G:FCGR2B:DDR2:CD247:GPR161:SELE:GPR52:OR52B4:OR52K2:OR52K1:OR52M1:OR52I2:OR52I1:OR51D1:OR51E1:OR51E2:OR51F1:OR52R1:OR51F2:OR51S1:OR51H1P:OR51T1:OR51A7:OR51G2:OR51G1:OR51A4:OR51A2:OR51L1:OR52J3:OR5…	http://www.gsea-msigdb.org/gsea/msigdb/cards/GO_TRANSMEMBRANE_SIGNALING_RECEPTOR_ACTIVITY
GO_mf	GO_G_PROTEIN_COUPLED_RECEPTOR_ACTIVITY	807	69	2.9419475763724712e-08	8.065839605221192e-06	CELSR2:NPR1:RXFP4:OR10T2:OR10K2:OR10K1:OR10R2:OR6Y1:OR6P1:OR10X1:OR10Z1:OR6K2:OR6K3:OR6K6:OR6N1:OR6N2:DARC:OR10J3:OR10J1:OR10J5:GPR161:GPR52:OR52B4:OR52K2:OR52K1:OR52M1:OR52I2:OR52I1:OR51D1:OR51E1:OR51E2:OR51F1:OR52R1:OR51F2:OR51S1:OR51H1P:OR51T1:OR51A7:OR51G2:OR51G1:OR51A4:OR51A2:OR51L1:OR52J3:OR52E2:OR52A5:OR52A1:OR51V1:OR51B4:OR51B2:OR51B5:OR51B6:OR51M1:OR51J1:OR51Q1:OR51I1:OR51I2:OR52D1:OR52H…	http://www.gsea-msigdb.org/gsea/msigdb/cards/GO_G_PROTEIN_COUPLED_RECEPTOR_ACTIVITY
GO_mf	GO_STRUCTURAL_MOLECULE_ACTIVITY	781	67	4.1520032673120666e-08	9.757207678183356e-06	RPS8:MAGI3:MRPS21:ECM1:CDC42SE1:TUFT1:MRPL9:HRNR:FLG:FLG2:LCE5A:LCE3E:LCE3D:LCE3C:LCE3B:LCE3A:LCE2D:LCE2B:LCE2C:LCE2A:LCE4A:C1orf68:LCE1F:LCE1E:LCE1D:LCE1C:LCE1B:LCE1A:IVL:SPRR4:SPRR1A:SPRR3:SPRR1B:SPRR2D:SPRR2A:SPRR2B:SPRR2E:SPRR2F:LELP1:PRR9:LOR:RPS27:THBS3:DAP3:LAMTOR2:LMNA:BGLAP:NES:MRPL24:SPTA1:COPA:MPZ:MPZL1:MRPS14:RPL6:CAPN3:AXIN1:MRPL28:MAPK8IP3:MRPS34:RPS2:CRYBA1:TPM4:TUBB1:MAP4:COPG1:AN…	http://www.gsea-msigdb.org/gsea/msigdb/cards/GO_STRUCTURAL_MOLECULE_ACTIVITY
GO_mf	GO_LIPID_ANTIGEN_BINDING	5	5	1.3998294085391918e-07	2.878399221308712e-05	CD1D:CD1A:CD1C:CD1B:CD1E	http://www.gsea-msigdb.org/gsea/msigdb/cards/GO_LIPID_ANTIGEN_BINDING
GO_mf	GO_OXIDOREDUCTASE_ACTIVITY_ACTING_ON_PEROXIDE_AS_ACCEPTOR	56	13	4.885673687284742e-07	8.929925795092669e-05	MGST3:PRDX6:HBB:HBD:HBG1:HBG2:HBE1:HBZ:HBM:HBA2:HBA1:HBQ1:TXNDC17	http://www.gsea-msigdb.org/gsea/msigdb/cards/GO_OXIDOREDUCTASE_ACTIVITY_ACTING_ON_PEROXIDE_AS_ACCEPTOR
GO_mf	GO_OXYGEN_BINDING	36	10	1.7566615132377436e-06	0.0002889708189276	HBB:HBD:HBG1:HBG2:HBE1:HBZ:HBM:HBA2:HBA1:HBQ1	http://www.gsea-msigdb.org/gsea/msigdb/cards/GO_OXYGEN_BINDING
GO_mf	GO_CALCIUM_ION_BINDING	680	56	2.0085461453099555e-06	0.0003003689462758	CELSR2:CASQ2:MAN1A2:NOTCH2:ANXA9:S100A10:S100A11:TCHH:RPTN:HRNR:FLG:FLG2:CRNN:S100A9:S100A12:S100A8:S100A7A:S100A7L2:S100A7:S100A6:S100A5:S100A4:S100A3:S100A2:S100A16:S100A14:S100A13:S100A1:THBS3:BGLAP:SPTA1:APCS:CRP:CASQ1:ITLN1:SELP:SELL:PCDH15:STIM1:RPH3A:DLL4:CHP1:PLA2G4B:EHD4:PLA2G4E:PLA2G4F:CAPN3:RAB11FIP3:RHOT2:BAIAP3:PITPNM3:EFCAB5:TPM4:EPS15L1:EFCC1:ITPR3	http://www.gsea-msigdb.org/gsea/msigdb/cards/GO_CALCIUM_ION_BINDING
GO_mf	GO_RAGE_RECEPTOR_BINDING	11	6	2.281240188591658e-06	0.0003127200091861	S100A9:S100A12:S100A8:S100A7:S100A4:S100A13	http://www.gsea-msigdb.org/gsea/msigdb/cards/GO_RAGE_RECEPTOR_BINDING
GO_mf	GO_MOLECULAR_CARRIER_ACTIVITY	41	10	6.383070278981167e-06	0.0008077038929941	HBB:HBD:HBG1:HBG2:HBE1:HBZ:HBM:HBA2:HBA1:HBQ1	http://www.gsea-msigdb.org/gsea/msigdb/cards/GO_MOLECULAR_CARRIER_ACTIVITY
GO_mf	GO_ANTIOXIDANT_ACTIVITY	85	14	1.3514292869538411e-05	0.0015879294121707	S100A9:MGST3:PRDX6:HBB:HBD:HBG1:HBG2:HBE1:HBZ:HBM:HBA2:HBA1:HBQ1:TXNDC17	http://www.gsea-msigdb.org/gsea/msigdb/cards/GO_ANTIOXIDANT_ACTIVITY
GO_mf	GO_IGG_BINDING	10	5	2.947575568936228e-05	0.0030304761318125	FCGR1A:FCER1G:FCGR3A:FCGR2B:FCGR3B	http://www.gsea-msigdb.org/gsea/msigdb/cards/GO_IGG_BINDING
GO_mf	GO_LIPOPEPTIDE_BINDING	10	5	2.947575568936228e-05	0.0030304761318125	CD1D:CD1A:CD1C:CD1B:CD1E	http://www.gsea-msigdb.org/gsea/msigdb/cards/GO_LIPOPEPTIDE_BINDING
GO_mf	GO_STRUCTURAL_CONSTITUENT_OF_EPIDERMIS	16	6	3.289553650548952e-05	0.0031831269147958	HRNR:FLG:FLG2:SPRR1A:SPRR2E:LOR	http://www.gsea-msigdb.org/gsea/msigdb/cards/GO_STRUCTURAL_CONSTITUENT_OF_EPIDERMIS
GO_mf	GO_ANTIGEN_BINDING	39	8	0.0002016604017398	0.0184295200478889	CD1D:CD1A:CD1C:CD1B:CD1E:SLAMF1:CD48:ITGA4	http://www.gsea-msigdb.org/gsea/msigdb/cards/GO_ANTIGEN_BINDING
GO_mf	GO_TRANSMEMBRANE_RECEPTOR_PROTEIN_TYROSINE_KINASE_ACTIVITY	61	10	0.00023737873391	0.0202345151589352	TIE1:EFNA4:EFNA3:EFNA3:NTRK1:INSRR:DDR2:LTK:TYRO3:ERBB2:EPHB3	http://www.gsea-msigdb.org/gsea/msigdb/cards/GO_TRANSMEMBRANE_RECEPTOR_PROTEIN_TYROSINE_KINASE_ACTIVITY
GO_mf	GO_IMMUNOGLOBULIN_BINDING	22	6	0.0002460123423578	0.0202345151589352	FCGR1A:FCER1A:FCER1G:FCGR3A:FCGR2B:FCGR3B	http://www.gsea-msigdb.org/gsea/msigdb/cards/GO_IMMUNOGLOBULIN_BINDING
GO_mf	GO_MOLECULAR_ADAPTOR_ACTIVITY	208	20	0.0006138297193751	0.0480833280177197	IVL:SPRR1A:SPRR1B:LOR:SHC1:RUSC1:SH2D2A:FCRL2:SH2D1B:TRIM6:TRIM5:TRIM22:SH2B3:PTPN11:VPS18:AXIN1:STUB1:MAPK8IP3:GRB7:ANK1	http://www.gsea-msigdb.org/gsea/msigdb/cards/GO_MOLECULAR_ADAPTOR_ACTIVITY

## Sheet: Table S15 AFR_GO_enrichment
Table S15 - Gene Ontology term enrichment for all genetic association found in African population with FUMA GWAS.
Category	GeneSet	N_genes	N_overlap	p	adjP	genes	link
GO_bp	GO_PEPTIDE_CROSS_LINKING	60	32	7.151042550611886e-31	5.256016274699736e-27	FLG:LCE5A:LCE3E:LCE3D:LCE3C:LCE3B:LCE3A:LCE2D:LCE2B:LCE2C:LCE2A:LCE4A:C1orf68:LCE1F:LCE1E:LCE1D:LCE1C:LCE1B:LCE1A:IVL:SPRR4:SPRR1A:SPRR3:SPRR1B:SPRR2D:SPRR2A:SPRR2B:SPRR2E:SPRR2F:LELP1:PRR9:LOR	http://www.gsea-msigdb.org/gsea/msigdb/cards/GO_PEPTIDE_CROSS_LINKING
GO_bp	GO_KERATINIZATION	222	33	2.7594419506819524e-12	1.0140949168756176e-08	TCHH:HRNR:FLG:LCE5A:LCE3E:LCE3D:LCE3C:LCE3B:LCE3A:LCE2D:LCE2B:LCE2C:LCE2A:LCE4A:LCE1F:LCE1E:LCE1D:LCE1C:LCE1B:LCE1A:LCE6A:IVL:SPRR4:SPRR1A:SPRR3:SPRR1B:SPRR2D:SPRR2A:SPRR2B:SPRR2E:SPRR2F:LOR:TMEM79	http://www.gsea-msigdb.org/gsea/msigdb/cards/GO_KERATINIZATION
GO_bp	GO_OXYGEN_TRANSPORT	15	10	7.339772545291158e-12	1.7982442735963337e-08	HBB:HBD:HBG1:HBG2:HBE1:HBZ:HBM:HBA2:HBA1:HBQ1	http://www.gsea-msigdb.org/gsea/msigdb/cards/GO_OXYGEN_TRANSPORT
GO_bp	GO_GAS_TRANSPORT	19	10	1.9853240904620954e-10	3.6480330162241e-07	HBB:HBD:HBG1:HBG2:HBE1:HBZ:HBM:HBA2:HBA1:HBQ1	http://www.gsea-msigdb.org/gsea/msigdb/cards/GO_GAS_TRANSPORT
GO_bp	GO_SENSORY_PERCEPTION_OF_SMELL	407	42	5.4912138179979e-10	7.779358465556622e-07	OR10T2:OR10K2:OR10K1:OR10R2:OR6Y1:OR6P1:OR10X1:OR10Z1:OR6K2:OR6K3:OR6K6:OR6N1:OR6N2:OR10J3:OR10J1:OR10J5:OR52K2:OR52M1:OR52I2:OR51D1:OR51E1:OR51E2:OR52R1:OR51S1:OR51H1P:OR51T1:OR51A7:OR51G1:OR51A2:OR51L1:OR52J3:OR52E2:OR52A5:OR52A1:OR51V1:OR51B4:OR51B2:OR51B6:OR51I2:OR52D1:OR52H1:OR52N2	http://www.gsea-msigdb.org/gsea/msigdb/cards/GO_SENSORY_PERCEPTION_OF_SMELL
GO_bp	GO_SENSORY_PERCEPTION_OF_CHEMICAL_STIMULUS	476	46	7.090795965671542e-10	7.779358465556622e-07	OR10T2:OR10K2:OR10K1:OR10R2:OR6Y1:OR6P1:OR10X1:OR10Z1:OR6K2:OR6K3:OR6K6:OR6N1:OR6N2:OR10J3:OR10J1:OR10J5:OR52K2:OR52M1:OR52I2:OR51D1:OR51E1:OR51E2:OR52R1:OR51S1:OR51H1P:OR51T1:OR51A7:OR51G1:OR51A2:OR51L1:OR52J3:OR52E2:OR52A5:OR52A1:OR51V1:OR51B4:OR51B2:OR51B6:OR51I2:OR52D1:OR52H1:OR52N2:GNG13:ITPR3:CD36:GNAT3	http://www.gsea-msigdb.org/gsea/msigdb/cards/GO_SENSORY_PERCEPTION_OF_CHEMICAL_STIMULUS
GO_bp	GO_SKIN_DEVELOPMENT	411	42	7.40891282433964e-10	7.779358465556622e-07	CTSK:PIP5K1A:TCHH:HRNR:FLG:FLG2:LCE5A:LCE3E:LCE3D:LCE3C:LCE3B:LCE3A:LCE2D:LCE2B:LCE2C:LCE2A:LCE4A:C1orf68:LCE1F:LCE1E:LCE1D:LCE1C:LCE1B:LCE1A:LCE6A:IVL:SPRR4:SPRR1A:SPRR3:SPRR1B:SPRR2D:SPRR2A:SPRR2B:SPRR2E:SPRR2F:LELP1:PRR9:LOR:GBA:ASH1L:TMEM79:VANGL2	http://www.gsea-msigdb.org/gsea/msigdb/cards/GO_SKIN_DEVELOPMENT
GO_bp	GO_EPIDERMAL_CELL_DIFFERENTIATION	350	38	8.860074455581053e-10	8.140193406065094e-07	CTSK:PIP5K1A:TCHH:HRNR:FLG:LCE5A:LCE3E:LCE3D:LCE3C:LCE3B:LCE3A:LCE2D:LCE2B:LCE2C:LCE2A:LCE4A:C1orf68:LCE1F:LCE1E:LCE1D:LCE1C:LCE1B:LCE1A:LCE6A:IVL:SPRR4:SPRR1A:SPRR3:SPRR1B:SPRR2D:SPRR2A:SPRR2B:SPRR2E:SPRR2F:LELP1:PRR9:LOR:TMEM79	http://www.gsea-msigdb.org/gsea/msigdb/cards/GO_EPIDERMAL_CELL_DIFFERENTIATION
GO_bp	GO_HYDROGEN_PEROXIDE_CATABOLIC_PROCESS	32	11	6.544150672498947e-09	5.34438971587414e-06	PRDX6:HBB:HBD:HBG1:HBG2:HBE1:HBZ:HBM:HBA2:HBA1:HBQ1	http://www.gsea-msigdb.org/gsea/msigdb/cards/GO_HYDROGEN_PEROXIDE_CATABOLIC_PROCESS
GO_bp	GO_DETECTION_OF_STIMULUS_INVOLVED_IN_SENSORY_PERCEPTION	481	44	8.99711914358819e-09	6.61288257053732e-06	NTRK1:OR10T2:OR10K2:OR10K1:OR10R2:OR6Y1:OR6P1:OR10X1:OR10Z1:OR6K2:OR6K3:OR6K6:OR6N1:OR6N2:OR10J3:OR10J1:OR10J5:OR52K2:OR52M1:OR52I2:OR51D1:OR51E1:OR51E2:OR52R1:OR51S1:OR51H1P:OR51T1:OR51A7:OR51G1:OR51A2:OR51L1:OR52J3:OR52E2:OR52A5:OR52A1:OR51V1:OR51B4:OR51B2:OR51B6:OR51I2:OR52D1:OR52H1:OR52N2:GNAT3	http://www.gsea-msigdb.org/gsea/msigdb/cards/GO_DETECTION_OF_STIMULUS_INVOLVED_IN_SENSORY_PERCEPTION
GO_bp	GO_EPIDERMIS_DEVELOPMENT	457	41	5.009694618051944e-08	3.341261988023643e-05	CTSK:PIP5K1A:TCHH:HRNR:FLG:FLG2:LCE5A:LCE3E:LCE3D:LCE3C:LCE3B:LCE3A:LCE2D:LCE2B:LCE2C:LCE2A:LCE4A:C1orf68:LCE1F:LCE1E:LCE1D:LCE1C:LCE1B:LCE1A:LCE6A:IVL:SPRR4:SPRR1A:SPRR3:SPRR1B:SPRR2D:SPRR2A:SPRR2B:SPRR2E:SPRR2F:LELP1:PRR9:LOR:TMEM79:CRABP2:VANGL2	http://www.gsea-msigdb.org/gsea/msigdb/cards/GO_EPIDERMIS_DEVELOPMENT
GO_bp	GO_ANTIGEN_PROCESSING_AND_PRESENTATION_ENDOGENOUS_LIPID_ANTIGEN_VIA_MHC_CLASS_IB	5	5	5.455121613099826e-08	3.341261988023643e-05	CD1D:CD1A:CD1C:CD1B:CD1E	http://www.gsea-msigdb.org/gsea/msigdb/cards/GO_ANTIGEN_PROCESSING_AND_PRESENTATION_ENDOGENOUS_LIPID_ANTIGEN_VIA_MHC_CLASS_IB
GO_bp	GO_DETECTION_OF_STIMULUS	638	49	3.169532894444956e-07	0.0001792005136474	CASQ2:PGLYRP3:NTRK1:CD1D:OR10T2:OR10K2:OR10K1:OR10R2:OR6Y1:OR6P1:OR10X1:OR10Z1:OR6K2:OR6K3:OR6K6:OR6N1:OR6N2:OR10J3:OR10J1:OR10J5:GPR52:STIM1:OR52K2:OR52M1:OR52I2:OR51D1:OR51E1:OR51E2:OR52R1:OR51S1:OR51H1P:OR51T1:OR51A7:OR51G1:OR51A2:OR51L1:OR52J3:OR52E2:OR52A5:OR52A1:OR51V1:OR51B4:OR51B2:OR51B6:OR51I2:OR52D1:OR52H1:OR52N2:GNAT3	http://www.gsea-msigdb.org/gsea/msigdb/cards/GO_DETECTION_OF_STIMULUS
GO_bp	GO_ANTIBIOTIC_CATABOLIC_PROCESS	50	11	1.060462330287591e-06	0.000528973545173	PRDX6:HBB:HBD:HBG1:HBG2:HBE1:HBZ:HBM:HBA2:HBA1:HBQ1	http://www.gsea-msigdb.org/gsea/msigdb/cards/GO_ANTIBIOTIC_CATABOLIC_PROCESS
GO_bp	GO_ANTIGEN_PROCESSING_AND_PRESENTATION_OF_LIPID_ANTIGEN_VIA_MHC_CLASS_IB	7	5	1.0795378472918416e-06	0.000528973545173	CD1D:CD1A:CD1C:CD1B:CD1E	http://www.gsea-msigdb.org/gsea/msigdb/cards/GO_ANTIGEN_PROCESSING_AND_PRESENTATION_OF_LIPID_ANTIGEN_VIA_MHC_CLASS_IB
GO_bp	GO_ANTIGEN_PROCESSING_AND_PRESENTATION_OF_ENDOGENOUS_ANTIGEN	12	6	1.4742637334457734e-06	0.0006772399025516	CD1D:CD1A:CD1C:CD1B:CD1E:TAPBP	http://www.gsea-msigdb.org/gsea/msigdb/cards/GO_ANTIGEN_PROCESSING_AND_PRESENTATION_OF_ENDOGENOUS_ANTIGEN
GO_bp	GO_ANTIGEN_PROCESSING_AND_PRESENTATION_VIA_MHC_CLASS_IB	8	5	2.794665182560196e-06	0.0012082817112833	CD1D:CD1A:CD1C:CD1B:CD1E	http://www.gsea-msigdb.org/gsea/msigdb/cards/GO_ANTIGEN_PROCESSING_AND_PRESENTATION_VIA_MHC_CLASS_IB
GO_bp	GO_CELLULAR_DETOXIFICATION	107	15	5.358526223700176e-06	0.0021880648746775	S100A9:MGST3:PRDX6:HBB:HBD:HBG1:HBG2:HBE1:HBZ:HBM:HBA2:HBA1:HBQ1:TXNDC17:CD36	http://www.gsea-msigdb.org/gsea/msigdb/cards/GO_CELLULAR_DETOXIFICATION
GO_bp	GO_CORNIFICATION	111	15	8.478045282731765e-06	0.0032796648856883	TCHH:FLG:LCE3D:LCE1A:IVL:SPRR1A:SPRR3:SPRR1B:SPRR2D:SPRR2A:SPRR2B:SPRR2E:SPRR2F:LOR:TMEM79	http://www.gsea-msigdb.org/gsea/msigdb/cards/GO_CORNIFICATION
GO_bp	GO_COFACTOR_CATABOLIC_PROCESS	66	11	1.8241445338820905e-05	0.0067037311620166	PRDX6:HBB:HBD:HBG1:HBG2:HBE1:HBZ:HBM:HBA2:HBA1:HBQ1	http://www.gsea-msigdb.org/gsea/msigdb/cards/GO_COFACTOR_CATABOLIC_PROCESS
GO_bp	GO_EPITHELIAL_CELL_DIFFERENTIATION	743	49	2.1891851889313385e-05	0.0076621481612596	ADAMTSL4:CTSK:PIP5K1A:TCHH:HRNR:FLG:LCE5A:LCE3E:LCE3D:LCE3C:LCE3B:LCE3A:LCE2D:LCE2B:LCE2C:LCE2A:LCE4A:C1orf68:LCE1F:LCE1E:LCE1D:LCE1C:LCE1B:LCE1A:LCE6A:IVL:SPRR4:SPRR1A:SPRR3:SPRR1B:SPRR2D:SPRR2A:SPRR2B:SPRR2E:SPRR2F:LELP1:PRR9:LOR:NUP210L:RAB25:TMEM79:HAPLN2:NTRK1:TAGLN2:F11R:CCDC78:SOX8:CDK6:S1PR3	http://www.gsea-msigdb.org/gsea/msigdb/cards/GO_EPITHELIAL_CELL_DIFFERENTIATION
GO_bp	GO_REGULATION_OF_CARDIAC_CONDUCTION	68	11	2.4420230331760036e-05	0.0081585769517471	CASQ2:ATP1A1:GJA5:NPR1:ATP1A2:ATP1A4:CASQ1:STIM1:FKBP1B:CORIN:ITPR3	http://www.gsea-msigdb.org/gsea/msigdb/cards/GO_REGULATION_OF_CARDIAC_CONDUCTION
GO_bp	GO_DETOXIFICATION	122	15	2.6823133246255227e-05	0.0085717404069554	S100A9:MGST3:PRDX6:HBB:HBD:HBG1:HBG2:HBE1:HBZ:HBM:HBA2:HBA1:HBQ1:TXNDC17:CD36	http://www.gsea-msigdb.org/gsea/msigdb/cards/GO_DETOXIFICATION
GO_bp	GO_ANTIBIOTIC_METABOLIC_PROCESS	91	12	8.508222391182277e-05	0.0260564310729957	PRDX6:HBB:HBD:HBG1:HBG2:HBE1:HBZ:HBM:HBA2:HBA1:HBQ1:ZNF205	http://www.gsea-msigdb.org/gsea/msigdb/cards/GO_ANTIBIOTIC_METABOLIC_PROCESS
GO_cc	GO_CORNIFIED_ENVELOPE	64	35	3.551525563605884e-34	3.5550770891694903e-31	TCHH:HRNR:FLG:FLG2:LCE5A:LCE3E:LCE3D:LCE3C:LCE3B:LCE3A:LCE2D:LCE2B:LCE2C:LCE2A:LCE4A:C1orf68:LCE1F:LCE1E:LCE1D:LCE1C:LCE1B:LCE1A:IVL:SPRR4:SPRR1A:SPRR3:SPRR1B:SPRR2D:SPRR2A:SPRR2B:SPRR2E:SPRR2F:LELP1:PRR9:LOR	http://www.gsea-msigdb.org/gsea/msigdb/cards/GO_CORNIFIED_ENVELOPE
GO_cc	GO_HAPTOGLOBIN_HEMOGLOBIN_COMPLEX	11	10	3.0579947416887257e-14	1.5305263682152072e-11	HBB:HBD:HBG1:HBG2:HBE1:HBZ:HBM:HBA2:HBA1:HBQ1	http://www.gsea-msigdb.org/gsea/msigdb/cards/GO_HAPTOGLOBIN_HEMOGLOBIN_COMPLEX
GO_cc	GO_HEMOGLOBIN_COMPLEX	12	10	1.7766584506061438e-13	5.928117030189165e-11	HBB:HBD:HBG1:HBG2:HBE1:HBZ:HBM:HBA2:HBA1:HBQ1	http://www.gsea-msigdb.org/gsea/msigdb/cards/GO_HEMOGLOBIN_COMPLEX
GO_mf	GO_HAPTOGLOBIN_BINDING	10	10	2.8709873982605868e-15	4.722774270138666e-12	HBB:HBD:HBG1:HBG2:HBE1:HBZ:HBM:HBA2:HBA1:HBQ1	http://www.gsea-msigdb.org/gsea/msigdb/cards/GO_HAPTOGLOBIN_BINDING
GO_mf	GO_OXYGEN_CARRIER_ACTIVITY	14	10	2.526595273702375e-12	2.0781246126202033e-09	HBB:HBD:HBG1:HBG2:HBE1:HBZ:HBM:HBA2:HBA1:HBQ1	http://www.gsea-msigdb.org/gsea/msigdb/cards/GO_OXYGEN_CARRIER_ACTIVITY
GO_mf	GO_OLFACTORY_RECEPTOR_ACTIVITY	380	42	6.428014151355421e-11	3.5246944263265576e-08	OR10T2:OR10K2:OR10K1:OR10R2:OR6Y1:OR6P1:OR10X1:OR10Z1:OR6K2:OR6K3:OR6K6:OR6N1:OR6N2:OR10J3:OR10J1:OR10J5:OR52K2:OR52M1:OR52I2:OR51D1:OR51E1:OR51E2:OR52R1:OR51S1:OR51H1P:OR51T1:OR51A7:OR51G1:OR51A2:OR51L1:OR52J3:OR52E2:OR52A5:OR52A1:OR51V1:OR51B4:OR51B2:OR51B6:OR51I2:OR52D1:OR52H1:OR52N2	http://www.gsea-msigdb.org/gsea/msigdb/cards/GO_OLFACTORY_RECEPTOR_ACTIVITY
GO_mf	GO_STRUCTURAL_MOLECULE_ACTIVITY	781	62	2.2628867577366542e-09	9.30612179119199e-07	RPS8:MAGI3:MRPS21:ECM1:CDC42SE1:TUFT1:MRPL9:HRNR:FLG:FLG2:LCE5A:LCE3E:LCE3D:LCE3C:LCE3B:LCE3A:LCE2D:LCE2B:LCE2C:LCE2A:LCE4A:C1orf68:LCE1F:LCE1E:LCE1D:LCE1C:LCE1B:LCE1A:IVL:SPRR4:SPRR1A:SPRR3:SPRR1B:SPRR2D:SPRR2A:SPRR2B:SPRR2E:SPRR2F:LELP1:PRR9:LOR:THBS3:DAP3:LAMTOR2:LMNA:BGLAP:NES:MRPL24:SPTA1:COPA:MPZ:MRPS14:RPL6:AXIN1:MRPL28:MAPK8IP3:MRPS34:RPS2:TPM4:TUBB1:MAP4:ANK1	http://www.gsea-msigdb.org/gsea/msigdb/cards/GO_STRUCTURAL_MOLECULE_ACTIVITY
GO_mf	GO_LIPID_ANTIGEN_BINDING	5	5	5.455121613099826e-08	1.540214182701708e-05	CD1D:CD1A:CD1C:CD1B:CD1E	http://www.gsea-msigdb.org/gsea/msigdb/cards/GO_LIPID_ANTIGEN_BINDING
GO_mf	GO_OXIDOREDUCTASE_ACTIVITY_ACTING_ON_PEROXIDE_AS_ACCEPTOR	56	13	5.617802490097415e-08	1.540214182701708e-05	MGST3:PRDX6:HBB:HBD:HBG1:HBG2:HBE1:HBZ:HBM:HBA2:HBA1:HBQ1:TXNDC17	http://www.gsea-msigdb.org/gsea/msigdb/cards/GO_OXIDOREDUCTASE_ACTIVITY_ACTING_ON_PEROXIDE_AS_ACCEPTOR
GO_mf	GO_OXYGEN_BINDING	36	10	3.166687876875924e-07	7.441716510658421e-05	HBB:HBD:HBG1:HBG2:HBE1:HBZ:HBM:HBA2:HBA1:HBQ1	http://www.gsea-msigdb.org/gsea/msigdb/cards/GO_OXYGEN_BINDING
GO_mf	GO_MOLECULAR_CARRIER_ACTIVITY	41	10	1.1902676427988988e-06	0.0002447487840505	HBB:HBD:HBG1:HBG2:HBE1:HBZ:HBM:HBA2:HBA1:HBQ1	http://www.gsea-msigdb.org/gsea/msigdb/cards/GO_MOLECULAR_CARRIER_ACTIVITY
GO_mf	GO_ANTIOXIDANT_ACTIVITY	85	14	1.5616250309252223e-06	0.0002854303528746	S100A9:MGST3:PRDX6:HBB:HBD:HBG1:HBG2:HBE1:HBZ:HBM:HBA2:HBA1:HBQ1:TXNDC17	http://www.gsea-msigdb.org/gsea/msigdb/cards/GO_ANTIOXIDANT_ACTIVITY
GO_mf	GO_MOLECULAR_TRANSDUCER_ACTIVITY	1463	86	2.0013721097028327e-06	0.0003292257120461	TIE1:MPL:CELSR2:SORT1:CD2:NOTCH2:PRKAB2:ARNT:ANXA9:RORC:PGLYRP3:NPR1:IL6R:CHRNB2:EFNA4:EFNA3:EFNA3:RXFP4:PAQR6:NTRK1:INSRR:PEAR1:FCRL1:OR10T2:OR10K2:OR10K1:OR10R2:OR6Y1:OR6P1:OR10X1:OR10Z1:OR6K2:OR6K3:OR6K6:OR6N1:OR6N2:DARC:OR10J3:OR10J1:OR10J5:SLAMF8:SLAMF1:CD48:CD244:PVRL4:FCER1G:NR1I3:FCGR2B:DDR2:RXRG:GPA33:CD247:GPR161:GPR52:OR52K2:OR52M1:OR52I2:OR51D1:OR51E1:OR51E2:OR52R1:OR51S1:OR51H1P:OR51…	http://www.gsea-msigdb.org/gsea/msigdb/cards/GO_MOLECULAR_TRANSDUCER_ACTIVITY
GO_mf	GO_ANTIGEN_BINDING	39	9	6.715093517954702e-06	0.0010042117124577	CD1D:CD1A:CD1C:CD1B:CD1E:SLAMF1:CD48:ITGA4:TAPBP	http://www.gsea-msigdb.org/gsea/msigdb/cards/GO_ANTIGEN_BINDING
GO_mf	GO_STRUCTURAL_CONSTITUENT_OF_EPIDERMIS	16	6	1.1315199092778263e-05	0.0014998360037441	HRNR:FLG:FLG2:SPRR1A:SPRR2E:LOR	http://www.gsea-msigdb.org/gsea/msigdb/cards/GO_STRUCTURAL_CONSTITUENT_OF_EPIDERMIS
GO_mf	GO_LIPOPEPTIDE_BINDING	10	5	1.18528073244216e-05	0.0014998360037441	CD1D:CD1A:CD1C:CD1B:CD1E	http://www.gsea-msigdb.org/gsea/msigdb/cards/GO_LIPOPEPTIDE_BINDING
GO_mf	GO_RAGE_RECEPTOR_BINDING	11	5	2.109689532996779e-05	0.0024788852012712	S100A9:S100A12:S100A8:S100A4:S100A13	http://www.gsea-msigdb.org/gsea/msigdb/cards/GO_RAGE_RECEPTOR_BINDING
GO_mf	GO_CALCIUM_ION_BINDING	680	45	4.369663993687821e-05	0.0047920648464109	CELSR2:CASQ2:MAN1A2:NOTCH2:ANXA9:S100A10:S100A11:TCHH:HRNR:FLG:FLG2:CRNN:S100A9:S100A12:S100A8:S100A7A:S100A7L2:S100A6:S100A5:S100A4:S100A3:S100A2:S100A16:S100A14:S100A13:S100A1:THBS3:BGLAP:SPTA1:APCS:CRP:CASQ1:ITLN1:SELP:SELL:PCDH15:STIM1:CHP1:RAB11FIP3:RHOT2:PITPNM3:EFCAB5:TPM4:EPS15L1:ITPR3	http://www.gsea-msigdb.org/gsea/msigdb/cards/GO_CALCIUM_ION_BINDING
GO_mf	GO_G_PROTEIN_COUPLED_RECEPTOR_ACTIVITY	807	50	8.868155427360126e-05	0.0091175722987546	CELSR2:NPR1:RXFP4:OR10T2:OR10K2:OR10K1:OR10R2:OR6Y1:OR6P1:OR10X1:OR10Z1:OR6K2:OR6K3:OR6K6:OR6N1:OR6N2:DARC:OR10J3:OR10J1:OR10J5:GPR161:GPR52:OR52K2:OR52M1:OR52I2:OR51D1:OR51E1:OR51E2:OR52R1:OR51S1:OR51H1P:OR51T1:OR51A7:OR51G1:OR51A2:OR51L1:OR52J3:OR52E2:OR52A5:OR52A1:OR51V1:OR51B4:OR51B2:OR51B6:OR51I2:OR52D1:OR52H1:OR52N2:PTH1R:S1PR3	http://www.gsea-msigdb.org/gsea/msigdb/cards/GO_G_PROTEIN_COUPLED_RECEPTOR_ACTIVITY
GO_mf	GO_TRANSMEMBRANE_SIGNALING_RECEPTOR_ACTIVITY	1199	66	0.0002324685161621	0.0224947475933398	TIE1:MPL:CELSR2:SORT1:ANXA9:NPR1:IL6R:CHRNB2:EFNA4:EFNA3:EFNA3:RXFP4:NTRK1:INSRR:OR10T2:OR10K2:OR10K1:OR10R2:OR6Y1:OR6P1:OR10X1:OR10Z1:OR6K2:OR6K3:OR6K6:OR6N1:OR6N2:DARC:OR10J3:OR10J1:OR10J5:SLAMF1:FCER1G:FCGR2B:DDR2:CD247:GPR161:GPR52:OR52K2:OR52M1:OR52I2:OR51D1:OR51E1:OR51E2:OR52R1:OR51S1:OR51H1P:OR51T1:OR51A7:OR51G1:OR51A2:OR51L1:OR52J3:OR52E2:OR52A5:OR52A1:OR51V1:OR51B4:OR51B2:OR51B6:OR51I2:O…	http://www.gsea-msigdb.org/gsea/msigdb/cards/GO_TRANSMEMBRANE_SIGNALING_RECEPTOR_ACTIVITY
GO_mf	GO_IGG_BINDING	10	4	0.0002746431367622	0.0250993311096648	FCER1G:FCGR3A:FCGR2B:FCGR3B	http://www.gsea-msigdb.org/gsea/msigdb/cards/GO_IGG_BINDING

## Sheet: Table S16 EUR_GO_enrichment
Table S16 - Gene Ontology term enrichment for all genetic association found in EUR population with FUMA GWAS
Category	GeneSet	N_genes	N_overlap	p	adjP	genes	link
GO_bp	GO_REGULATION_OF_IMMUNE_SYSTEM_PROCESS	1437	973	1.3309230409341577e-21	9.78228435086606e-18	PRKCZ:TNFRSF14:PARK7:PIK3CD:CTNNBIP1:MASP2:MTOR:NPPA:TNFRSF1B:PADI2:NBL1:CDC42:CNR2:IFNLR1:RUNX3:ZNF683:GPATCH3:FCN3:WASF2:FGR:THEMIS2:SMPDL3B:PTAFR:YTHDF2:PUM1:SFPQ:PSMB2:AGO4:CSF3R:ZC3H12A:AKIRIN1:ZMPSTE24:ERMAP:MPL:EIF2B3:TAL1:JUN:JAK1:PDE4B:GBP1:GLMN:GFI1:VCAM1:PRMT6:VAV3:PSMA5:CSF1:RBM15:RAP1A:MOV10:FAM19A3:PTPN22:NRAS:NOTCH2:FCGR1A:HIST2H3D:HIST2H4A:HIST2H3C:HIST2H3A:HIST2H4B:ECM1:CTSS:CTSK…	http://www.gsea-msigdb.org/gsea/msigdb/cards/GO_REGULATION_OF_IMMUNE_SYSTEM_PROCESS
GO_bp	GO_CELL_ACTIVATION	1315	876	1.446688501655745e-16	5.316580243584863e-13	GNB1:PRKCZ:TNFRSF14:SLC2A5:PIK3CD:MTOR:NPPA:TNFRSF1B:PADI2:CDA:DDOST:CDC42:WNT4:FUCA1:CNR2:RUNX3:ZNF683:RPS6KA1:FGR:PTAFR:ZC3H12A:PPIE:CAP1:CTPS1:MPL:PRDX1:JUN:PGM1:LEPR:LMO4:GLMN:GCLM:VCAM1:VAV3:STXBP3:PSMA5:CSF1:CD53:RAP1A:FAM19A3:PTPN22:NRAS:NOTCH2:CTSS:TNFAIP8L2:SNX27:RORC:S100A11:S100A9:S100A12:S100A8:S100A13:ILF2:IL6R:CHRNB2:ZBTB7B:GON4L:LAMTOR2:SEMA4A:NTRK1:PEAR1:FCRL3:FCRL1:CD1D:SPTA1:CD8…	http://www.gsea-msigdb.org/gsea/msigdb/cards/GO_CELL_ACTIVATION
GO_bp	GO_REGULATION_OF_IMMUNE_RESPONSE	923	630	2.4477093959592586e-15	4.838097379868297e-12	PRKCZ:TNFRSF14:PARK7:PIK3CD:MASP2:NPPA:TNFRSF1B:CDC42:ZNF683:GPATCH3:FCN3:WASF2:FGR:THEMIS2:SMPDL3B:PTAFR:PUM1:SFPQ:PSMB2:ZC3H12A:ERMAP:EIF2B3:JUN:JAK1:PDE4B:GBP1:GFI1:VCAM1:VAV3:PSMA5:RAP1A:PTPN22:NRAS:FCGR1A:ECM1:CTSS:CTSK:PSMD4:S100A9:S100A8:IL6R:SHC1:ZBTB7B:DCST1:MUC1:FCRL3:CD1D:CD1A:CD1B:CD1E:PYHIN1:IFI16:AIM2:FCER1A:CD84:CD48:SLAMF7:FCER1G:APOA2:FCGR2A:FCGR3A:FCGR2B:FCRLB:SH2D1B:CD247:SELL:…	http://www.gsea-msigdb.org/gsea/msigdb/cards/GO_REGULATION_OF_IMMUNE_RESPONSE
GO_bp	GO_IMMUNE_SYSTEM_DEVELOPMENT	941	641	2.6329781659147197e-15	4.838097379868297e-12	PRKCZ:PIK3CD:CTNNBIP1:MTOR:CASP9:CDC42:WNT4:RUNX3:ZNF683:WASF2:ATPIF1:YTHDF2:PSMB2:AGO4:CSF3R:ZC3H12A:PABPC4:ZMPSTE24:MPL:ARTN:TAL1:SSBP3:JUN:LEPR:WDR78:LMO4:TGFBR3:GFI1:VCAM1:PRMT6:PSMA5:CSF1:RBM15:WNT2B:MOV10:PTPN22:HIPK1:TSPAN2:NOTCH2:HIST2H3D:HIST2H4A:HIST2H3C:HIST2H3A:HIST2H4B:ARNT:PSMD4:RORC:HAX1:ZBTB7B:EFNA4:GON4L:SEMA4A:BGLAP:NTRK1:FCRL3:CD1D:SPTA1:IFI16:LY9:FCER1G:FCGR2B:PBX1:PRRC2C:RC3H…	http://www.gsea-msigdb.org/gsea/msigdb/cards/GO_IMMUNE_SYSTEM_DEVELOPMENT
GO_bp	GO_INTERSPECIES_INTERACTION_BETWEEN_ORGANISMS	903	617	3.467378740973052e-15	5.097046749230386e-12	TNFRSF14:SPEN:CDC42:HMGN2:FCN3:WASF2:RCC1:PSMB2:ZC3H12A:PPIE:PPIH:KDM4A:RPS8:EPS15:JUN:NFIA:PKN2:GTF2B:GFI1:RPL5:PRMT6:RBM15:LAMTOR5:MAGI3:SETDB1:S100A9:S100A12:SNAPIN:CRTC2:RPS27:ADAR:SHC1:FDPS:IFI16:SLAMF1:F11R:USF1:PVRL4:APOA2:FCGR2B:CD247:IVNS1ABP:CFH:NR5A2:NUCKS1:RAB7L1:IKBKE:EIF2D:IL10:CD55:CR2:CR1:CD46:PROX1:NUP133:VIM:MRC1L1:MRC1:ABI1:ITGB1:CUL2:CXCL12:SIRT1:PRF1:AP3M1:SFTPD:WAPAL:IFIT1:I…	http://www.gsea-msigdb.org/gsea/msigdb/cards/GO_INTERSPECIES_INTERACTION_BETWEEN_ORGANISMS
GO_bp	GO_CHROMOSOME_ORGANIZATION	1160	771	2.4431360783914537e-14	2.81061965560323e-11	SKI:PRDM16:DFFB:ZBTB48:RERE:APITD1:EXOSC10:MTHFR:PADI2:PADI4:PINK1:HP1BP3:KDM1A:ARID1A:RPA2:EYA3:TAF12:SFPQ:AGO4:MEAF6:RLF:ZMPSTE24:SCMH1:CDC20:KDM4A:KIF2C:NASP:RAD54L:TAL1:ITGB3BP:MIER1:GTF2B:BRDT:GFI1:MTF2:DR1:PRMT6:PSRC1:RSBN1:DCLRE1B:SYCP1:HIST2H2BF:HIST2H3D:HIST2H4A:HIST2H3C:HIST2H2AA3:HIST2H2AA4:HIST2H3A:HIST2H4B:HIST2H2BE:HIST2H2AC:HIST2H2AB:ANP32E:HORMAD1:SETDB1:VPS72:POGZ:GATAD2B:CRTC2:P…	http://www.gsea-msigdb.org/gsea/msigdb/cards/GO_CHROMOSOME_ORGANIZATION
GO_bp	GO_CELL_CYCLE	1761	1133	2.6767806243840285e-14	2.81061965560323e-11	CDK11B:KLHL21:SLC25A33:APITD1:MTOR:MIIP:ZBTB17:CROCC:RCC2:CDC42:WNT4:E2F2:ID3:RUNX3:SYF2:AUNIP:STMN1:PDIK1L:CEP85:RPS6KA1:SFN:NUDC:TRNP1:GPR3:RPA2:PHACTR4:RCC1:YTHDF2:EPB41:PUM1:SFPQ:PSMB2:AGO4:LSM10:RRAGC:ZMPSTE24:CDC20:KIF2C:PLK3:NASP:RAD54L:TAL1:STIL:FOXE3:CDKN2C:ORC1:JUN:ITGB3BP:GADD45A:USP33:PKN2:HFM1:CDC7:BRDT:GFI1:EVI5:CDC14A:PSRC1:PSMA5:GNAI3:LAMTOR5:RHOC:DCLRE1B:SYCP1:PHGDH:NOTCH2:ENSA:H…	http://www.gsea-msigdb.org/gsea/msigdb/cards/GO_CELL_CYCLE
GO_bp	GO_POSITIVE_REGULATION_OF_IMMUNE_SYSTEM_PROCESS	993	667	6.41809723485203e-14	5.896626834520302e-11	PRKCZ:TNFRSF14:PARK7:PIK3CD:CTNNBIP1:MASP2:NPPA:CDC42:RUNX3:GPATCH3:FCN3:WASF2:FGR:THEMIS2:SMPDL3B:PTAFR:PUM1:SFPQ:PSMB2:ZC3H12A:AKIRIN1:ERMAP:MPL:EIF2B3:TAL1:JUN:PDE4B:GBP1:GFI1:VCAM1:VAV3:PSMA5:CSF1:RAP1A:FAM19A3:PTPN22:NRAS:FCGR1A:CTSS:CTSK:ARNT:PSMD4:S100A9:S100A8:HAX1:IL6R:CHRNB2:ZBTB7B:MUC1:FCRL3:CD1D:CD1A:CD1B:CD1E:SPTA1:PYHIN1:IFI16:AIM2:CD84:CD244:FCER1G:FCGR2A:FCGR3A:FCGR2B:SH2D1B:CD247…	http://www.gsea-msigdb.org/gsea/msigdb/cards/GO_POSITIVE_REGULATION_OF_IMMUNE_SYSTEM_PROCESS
GO_bp	GO_IMMUNE_RESPONSE_REGULATING_SIGNALING_PATHWAY	521	372	1.150042893302501e-13	9.392016961970426e-11	PIK3CD:CDC42:GPATCH3:WASF2:FGR:THEMIS2:SMPDL3B:PUM1:PSMB2:ZC3H12A:ERMAP:EIF2B3:JUN:PDE4B:GBP1:GFI1:VAV3:PSMA5:RAP1A:PTPN22:NRAS:FCGR1A:CTSS:CTSK:PSMD4:S100A9:S100A8:SHC1:MUC1:FCRL3:FCER1A:FCER1G:FCGR2A:FCGR3A:FCGR2B:CD247:RC3H1:ARPC5:DENND1B:PTPRC:C1orf106:RAB7L1:IKBKE:MAPKAPK2:PIGR:CR2:CR1:TLR5:GCSAML:PRKCQ:GATA3:ABI1:SFTPA2:SFTPA1:SFTPD:PIK3AP1:CHUK:BTRC:PLEKHA1:PSMD13:NLRP6:HRAS:IRF7:MUC2:MUC5…	http://www.gsea-msigdb.org/gsea/msigdb/cards/GO_IMMUNE_RESPONSE_REGULATING_SIGNALING_PATHWAY
GO_bp	GO_POSITIVE_REGULATION_OF_BIOSYNTHETIC_PROCESS	1928	1225	4.3076780065092564e-13	3.1661433347843035e-10	SKI:PRDM16:ZBTB48:CAMTA1:PARK7:RERE:ENO1:CASZ1:MTOR:TNFRSF8:ZBTB17:PADI2:PINK1:WNT4:KDM1A:E2F2:RUNX3:ZNF593:LIN28A:RPS6KA1:ARID1A:GPATCH3:SLC9A1:PTAFR:SESN2:TAF12:GMEB1:YTHDF2:SFPQ:TFAP2E:THRAP3:ZC3H12A:MTF1:MYCBP:HEYL:RLF:CITED4:FOXO6:HIVEP3:GUCA2B:GUCA2A:YBX1:GPBP1L1:NSUN4:TAL1:FAF1:SSBP3:JUN:NFIA:EFCAB7:DDAH1:LMO4:GTF2B:CDC7:BRDT:GLMN:GFI1:RPL5:MTF2:DR1:S1PR1:PSRC1:RBM15:ARNT:MLLT11:GABPB2:RFX…	http://www.gsea-msigdb.org/gsea/msigdb/cards/GO_POSITIVE_REGULATION_OF_BIOSYNTHETIC_PROCESS
GO_bp	GO_ACTIVATION_OF_IMMUNE_RESPONSE	563	396	6.686807036130769e-13	4.468002883232832e-10	PIK3CD:MASP2:CDC42:GPATCH3:FCN3:WASF2:FGR:THEMIS2:SMPDL3B:PUM1:SFPQ:PSMB2:ZC3H12A:ERMAP:EIF2B3:PDE4B:GBP1:GFI1:VAV3:PSMA5:RAP1A:PTPN22:NRAS:FCGR1A:CTSS:CTSK:PSMD4:S100A9:S100A8:MUC1:FCRL3:PYHIN1:IFI16:AIM2:FCER1G:FCGR2A:FCGR3A:FCGR2B:CD247:RC3H1:ARPC5:CFH:CFHR1:CFHR2:CFHR4:DENND1B:PTPRC:C1orf106:RAB7L1:IKBKE:MAPKAPK2:C4BPB:C4BPA:CD55:CR2:CR1:CD46:TLR5:GCSAML:PRKCQ:GATA3:ABI1:SFTPA2:SFTPA1:SFTPD:P…	http://www.gsea-msigdb.org/gsea/msigdb/cards/GO_ACTIVATION_OF_IMMUNE_RESPONSE
GO_bp	GO_IMMUNE_RESPONSE_REGULATING_CELL_SURFACE_RECEPTOR_SIGNALING_PATHWAY	365	269	9.684131102734213e-13	5.931530300424706e-10	PIK3CD:CDC42:WASF2:FGR:THEMIS2:PSMB2:ZC3H12A:ERMAP:EIF2B3:JUN:PDE4B:GBP1:VAV3:PSMA5:RAP1A:PTPN22:NRAS:FCGR1A:PSMD4:SHC1:MUC1:FCRL3:FCER1A:FCER1G:FCGR2A:FCGR3A:FCGR2B:CD247:RC3H1:ARPC5:DENND1B:PTPRC:RAB7L1:PIGR:CR2:CR1:GCSAML:PRKCQ:GATA3:ABI1:CHUK:BTRC:PLEKHA1:PSMD13:HRAS:MUC2:MUC5AC:PSMA1:PSMA1:PSMC3:PTPRJ:LPXN:MS4A2:RELA:RPS3:GAB2:CD3E:CD3D:CD3G:WNK1:CD4:PTPN6:C3AR1:CLEC12B:KLRC4-KLRK1:KLRK1:MUC…	http://www.gsea-msigdb.org/gsea/msigdb/cards/GO_IMMUNE_RESPONSE_REGULATING_CELL_SURFACE_RECEPTOR_SIGNALING_PATHWAY
GO_bp	GO_POSITIVE_REGULATION_OF_IMMUNE_RESPONSE	726	497	1.1535386400053784e-12	6.52193000310733e-10	PRKCZ:TNFRSF14:PARK7:PIK3CD:MASP2:NPPA:CDC42:GPATCH3:FCN3:WASF2:FGR:THEMIS2:SMPDL3B:PTAFR:PUM1:SFPQ:PSMB2:ZC3H12A:ERMAP:EIF2B3:PDE4B:GBP1:GFI1:VAV3:PSMA5:RAP1A:PTPN22:NRAS:FCGR1A:CTSS:CTSK:PSMD4:S100A9:S100A8:IL6R:MUC1:FCRL3:CD1D:CD1A:CD1B:CD1E:PYHIN1:IFI16:AIM2:FCER1G:FCGR2A:FCGR3A:FCGR2B:SH2D1B:CD247:RC3H1:ARPC5:CFH:CFHR1:CFHR2:CFHR4:DENND1B:PTPRC:C1orf106:RAB7L1:IKBKE:MAPKAPK2:C4BPB:C4BPA:CD55…	http://www.gsea-msigdb.org/gsea/msigdb/cards/GO_POSITIVE_REGULATION_OF_IMMUNE_RESPONSE
GO_bp	GO_CELL_CYCLE_PROCESS	1309	851	2.32719345638248e-12	1.2217765646008016e-09	KLHL21:SLC25A33:APITD1:MTOR:MIIP:ZBTB17:CROCC:RCC2:CDC42:WNT4:SYF2:AUNIP:STMN1:CEP85:SFN:GPR3:RPA2:RCC1:YTHDF2:SFPQ:PSMB2:AGO4:LSM10:RRAGC:ZMPSTE24:CDC20:KIF2C:PLK3:NASP:STIL:FOXE3:CDKN2C:ORC1:GADD45A:USP33:PKN2:HFM1:CDC7:BRDT:GFI1:CDC14A:PSRC1:PSMA5:LAMTOR5:RHOC:DCLRE1B:SYCP1:PHGDH:NOTCH2:ENSA:HORMAD1:PSMD4:POGZ:TDRKH:INTS3:JTB:MUC1:MSTO1:ARHGEF2:LAMTOR2:LMNA:IQGAP3:NES:PRCC:PBX1:MAEL:RNF2:CDC73…	http://www.gsea-msigdb.org/gsea/msigdb/cards/GO_CELL_CYCLE_PROCESS
GO_bp	GO_POSITIVE_REGULATION_OF_GENE_EXPRESSION	1897	1201	3.1324786099189776e-12	1.449083199061391e-09	SKI:PRDM16:ZBTB48:CAMTA1:PARK7:ENO1:PIK3CD:KIF1B:CASZ1:MTOR:ZBTB17:PADI2:PINK1:WNT4:KDM1A:E2F2:RUNX3:ZNF593:LIN28A:RPS6KA1:ARID1A:GPATCH3:NR0B2:SLC9A1:PTAFR:SESN2:GMEB1:YTHDF2:SFPQ:TFAP2E:AGO4:THRAP3:ZC3H12A:MTF1:HEYL:RLF:ZMPSTE24:CITED4:FOXO6:HIVEP3:YBX1:KDM4A:GPBP1L1:PIK3R3:NSUN4:TAL1:SSBP3:JUN:NFIA:EFCAB7:FUBP1:PTGFR:LMO4:GTF2B:RBMXL1:BRDT:GFI1:RPL5:MTF2:DR1:S1PR1:PSRC1:CSF1:RBM15:MOV10:PTPN22…	http://www.gsea-msigdb.org/gsea/msigdb/cards/GO_POSITIVE_REGULATION_OF_GENE_EXPRESSION
GO_bp	GO_IMMUNE_EFFECTOR_PROCESS	1118	735	3.154466827888743e-12	1.449083199061391e-09	PRKCZ:TNFRSF14:SLC2A5:PIK3CD:MASP2:MTOR:NPPA:TNFRSF1B:PADI2:CDA:DDOST:CDC42:FUCA1:IFNLR1:ZNF683:GPATCH3:FCN3:WASF2:FGR:IFI6:PTAFR:PUM1:ZC3H12A:PPIE:CAP1:ZMPSTE24:PRDX1:AGBL4:PGM1:GBP3:GBP1:VAV3:STXBP3:PSMA5:CD53:RAP1A:NRAS:NOTCH2:FCGR1A:CTSS:RORC:S100A11:S100A9:S100A12:S100A8:S100A13:ILF2:ADAR:ZBTB7B:LAMTOR2:SEMA4A:FCRL3:CD1D:CD1A:CD1B:CD1E:IFI16:AIM2:CD84:SLAMF1:SLAMF7:LY9:CD244:FCER1G:APOA2:FCG…	http://www.gsea-msigdb.org/gsea/msigdb/cards/GO_IMMUNE_EFFECTOR_PROCESS
GO_bp	GO_CHROMATIN_ORGANIZATION	758	514	5.376029224066359e-12	2.324342046875749e-09	SKI:PRDM16:RERE:APITD1:MTHFR:PADI2:PADI4:PINK1:HP1BP3:KDM1A:ARID1A:EYA3:TAF12:SFPQ:MEAF6:RLF:ZMPSTE24:SCMH1:KDM4A:NASP:TAL1:ITGB3BP:MIER1:GTF2B:BRDT:GFI1:MTF2:DR1:PRMT6:RSBN1:SYCP1:HIST2H2BF:HIST2H3D:HIST2H4A:HIST2H3C:HIST2H2AA3:HIST2H2AA4:HIST2H3A:HIST2H4B:HIST2H2BE:HIST2H2AC:HIST2H2AB:ANP32E:SETDB1:VPS72:GATAD2B:CRTC2:PYGO2:ZBTB7B:MUC1:ASH1L:LMNA:USP21:TADA1:CENPL:RNF2:CDC73:RBBP5:ELK4:NUCKS1:H…	http://www.gsea-msigdb.org/gsea/msigdb/cards/GO_CHROMATIN_ORGANIZATION
GO_bp	GO_RESPONSE_TO_CYTOKINE	1128	738	1.2031180165172128e-11	4.912731900778619e-09	TNFRSF14:VAMP3:TNFRSF9:PIK3CD:SRM:MTHFR:TNFRSF8:TNFRSF1B:PADI2:DDOST:CDC42:IFNLR1:LDLRAP1:TRIM63:IFI6:PTAFR:OPRD1:LAPTM5:PSMB2:CSF3R:ZC3H12A:MPL:JUN:JAK1:LEPR:IL12RB2:GBP3:GBP1:GBP6:GFI1:MTF2:GCLM:VCAM1:S1PR1:STXBP3:PSMA5:CSF1:RBM15:CAPZA1:HIPK1:FCGR1A:HIST2H3D:HIST2H3C:HIST2H3A:ECM1:MCL1:PSMD4:RORC:HAX1:IL6R:ADAR:SHC1:DCST1:MUC1:GBA:ARHGEF2:HDGF:ETV3:PYHIN1:IFI16:AIM2:DARC:FCER1G:POU2F1:SELE:FAS…	http://www.gsea-msigdb.org/gsea/msigdb/cards/GO_RESPONSE_TO_CYTOKINE
GO_bp	GO_MITOTIC_CELL_CYCLE	956	632	2.6490446579985534e-11	1.0247620124362826e-08	CDK11B:MIIP:RCC2:SYF2:STMN1:CEP85:SFN:RPA2:RCC1:PSMB2:LSM10:ZMPSTE24:CDC20:KIF2C:PLK3:NASP:TAL1:STIL:CDKN2C:ORC1:GADD45A:PKN2:CDC7:GFI1:CDC14A:PSRC1:PSMA5:RHOC:DCLRE1B:ENSA:PSMD4:POGZ:INTS3:JTB:CKS1B:MUC1:MSTO1:ARHGEF2:LMNA:IQGAP3:NES:PRCC:PBX1:RNF2:CDC73:NEK7:KIF14:PPP1R12B:BTG2:MDM4:IL10:NEK2:DTL:NSL1:TBCE:SDCCAG8:MASTL:ITGB1:CUL2:CCNY:REEP3:SIRT1:DNA2:STOX1:WAPAL:PTEN:KIF20B:KIF11:CCNJ:FAM178A…	http://www.gsea-msigdb.org/gsea/msigdb/cards/GO_MITOTIC_CELL_CYCLE
GO_bp	GO_PROTEIN_CONTAINING_COMPLEX_ASSEMBLY	1806	1140	3.595384111422142e-11	1.3213036609476372e-08	GNB1:PRKCZ:SKI:DFFB:VAMP3:PARK7:SLC25A33:CTNNBIP1:APITD1:PEX14:MTOR:PADI4:MRTO4:CAPZB:CDA:PINK1:HP1BP3:CDC42:HMGCL:SRSF10:STMN1:SLC9A1:RPA2:ATPIF1:RCC1:TAF12:OPRD1:EPB41:MATN1:AGO4:TRAPPC3:ZC3H12A:DNALI1:SF3A3:NDUFS5:PPIH:SLC2A1:NASP:NSUN4:TAL1:FAF1:EPS15:SSBP3:ITGB3BP:ZNHIT6:LMO4:GTF2B:GBP1:LRRC8C:TGFBR3:RPL5:DR1:STXBP3:PSRC1:KCNC4:KCNA2:KCNA3:DDX20:KCND3:CAPZA1:RHOC:SYCP1:GJA5:HIST2H2BF:HIST2H3…	http://www.gsea-msigdb.org/gsea/msigdb/cards/GO_PROTEIN_CONTAINING_COMPLEX_ASSEMBLY
GO_bp	GO_REGULATION_OF_CATABOLIC_PROCESS	935	618	4.670419003072988e-11	1.6346466510755457e-08	PLEKHG5:PARK7:NMNAT1:DFFA:MTOR:MFN2:TNFRSF1B:ATP13A2:PINK1:HNRNPR:ATPIF1:SESN2:YTHDF2:PUM1:PSMB2:THRAP3:ZC3H12A:RRAGC:PABPC4:ZMPSTE24:YBX1:KDM4A:ATP6V0B:PLK3:FAF1:NRD1:TMEM59:PCSK9:ANGPTL3:LEPR:SERBP1:USP33:GLMN:RPL5:PSMA5:GNAI3:LAMTOR5:DRAM2:MOV10:PTPN22:FAM46C:MCL1:ARNT:PSMD4:OAZ3:HAX1:EFNA1:GBA:UBQLN4:LAMTOR2:PYHIN1:IFI16:APOA2:RC3H1:ABL2:QSOX1:UCHL5:ADORA1:BTG2:ATP2B4:MDM4:MAPKAPK2:IL10:YOD1:…	http://www.gsea-msigdb.org/gsea/msigdb/cards/GO_REGULATION_OF_CATABOLIC_PROCESS
GO_bp	GO_REGULATION_OF_CELL_CYCLE	1143	743	6.644076209826445e-11	2.2197254610101985e-08	CDK11B:KLHL21:SLC25A33:MTOR:MIIP:ZBTB17:RCC2:CDC42:WNT4:E2F2:ID3:RUNX3:SYF2:CEP85:SFN:TRNP1:GPR3:RPA2:PHACTR4:RCC1:YTHDF2:PUM1:SFPQ:PSMB2:LSM10:RRAGC:ZMPSTE24:CDC20:PLK3:TAL1:STIL:FOXE3:CDKN2C:ORC1:JUN:GADD45A:PKN2:CDC7:CDC14A:PSRC1:PSMA5:LAMTOR5:DCLRE1B:NOTCH2:HORMAD1:PSMD4:INTS3:CKS1B:MUC1:YY1AP1:LAMTOR2:PRCC:PBX1:TIPRL:RNF2:CDC73:NEK7:PTPRC:KIF14:BTG2:ATP2B4:MDM4:CDK18:DYRK3:IL10:IRF6:NEK2:INT…	http://www.gsea-msigdb.org/gsea/msigdb/cards/GO_REGULATION_OF_CELL_CYCLE
GO_bp	GO_REGULATION_OF_ORGANELLE_ORGANIZATION	1229	793	1.299072990664348e-10	4.151385426688242e-08	SKI:PARK7:EXOSC10:MTOR:MTHFR:MFN2:ARHGEF19:RSG1:CROCC:ATP13A2:PADI2:CAPZB:PINK1:CDC42:WNT4:KDM1A:ASAP3:CLIC4:STMN1:CEP85:SFN:SLC9A1:GPR3:WASF2:ATPIF1:RCC1:SFPQ:ZMPSTE24:CDC20:KDM4A:TAL1:STIL:LEPROT:MIER1:NEXN:GFI1:MTF2:CDC14A:S1PR1:PRMT6:PSRC1:CAPZA1:RHOC:HORMAD1:SETDB1:PRUNE:MLLT11:TMOD4:S100A10:S100A9:S100A8:HAX1:PYGO2:ZBTB7B:MUC1:GBA:SYT11:ARHGEF2:UBQLN4:LMNA:SMG5:CCT3:NES:KIRREL:SPTA1:F11R:PF…	http://www.gsea-msigdb.org/gsea/msigdb/cards/GO_REGULATION_OF_ORGANELLE_ORGANIZATION
GO_bp	GO_POSITIVE_REGULATION_OF_PROTEIN_METABOLIC_PROCESS	1567	994	1.607129905248325e-10	4.9218353348229956e-08	PRKCZ:TNFRSF14:CAMTA1:PARK7:ENO1:NMNAT1:APITD1:MTOR:TNFRSF8:TNFRSF1B:CASP9:PINK1:KDM1A:LIN28A:MAP3K6:PTAFR:ATPIF1:YTHDF2:OPRD1:ZC3H12A:RSPO1:BMP8A:BMP8B:CDC20:PLK3:PIK3R3:NSUN4:TAL1:FAF1:NRD1:PCSK9:JUN:DOCK7:GADD45A:GLMN:RPL5:MTF2:BCAR3:PSRC1:CSF1:PROK1:RAP1A:PTPN22:NOTCH2:ARNT:S100A9:S100A12:S100A8:JTB:HAX1:IL6R:SHC1:CKS1B:ZBTB7B:EFNA3:EFNA3:EFNA1:MUC1:GBA:ARHGEF2:LAMTOR2:LMNA:IQGAP3:NTRK1:FCRL3…	http://www.gsea-msigdb.org/gsea/msigdb/cards/GO_POSITIVE_REGULATION_OF_PROTEIN_METABOLIC_PROCESS
GO_bp	GO_POSITIVE_REGULATION_OF_RNA_BIOSYNTHETIC_PROCESS	1570	995	2.1058670026013034e-10	6.191248987647832e-08	SKI:PRDM16:ZBTB48:CAMTA1:PARK7:RERE:CASZ1:MTOR:ZBTB17:PADI2:WNT4:KDM1A:E2F2:RUNX3:ZNF593:RPS6KA1:ARID1A:GPATCH3:SLC9A1:SESN2:TAF12:GMEB1:SFPQ:TFAP2E:THRAP3:ZC3H12A:MTF1:MYCBP:HEYL:RLF:CITED4:FOXO6:HIVEP3:YBX1:GPBP1L1:TAL1:SSBP3:JUN:NFIA:EFCAB7:LMO4:GTF2B:BRDT:GFI1:MTF2:DR1:S1PR1:PSRC1:RBM15:ARNT:MLLT11:GABPB2:RFX5:RORC:ILF2:CRTC2:CREB3L4:HAX1:SHC1:ZBTB7B:MUC1:ASH1L:ARHGEF2:PMF1:C1orf85:C1orf61:ME…	http://www.gsea-msigdb.org/gsea/msigdb/cards/GO_POSITIVE_REGULATION_OF_RNA_BIOSYNTHETIC_PROCESS
GO_bp	GO_MYELOID_CELL_DIFFERENTIATION	397	282	2.6907649007399606e-10	7.606585392476427e-08	PIK3CD:CTNNBIP1:MTOR:CASP9:CDC42:WASF2:ATPIF1:AGO4:CSF3R:PABPC4:MPL:TAL1:JUN:TGFBR3:PRMT6:CSF1:RBM15:MOV10:TSPAN2:NOTCH2:HIST2H3D:HIST2H4A:HIST2H3C:HIST2H3A:HIST2H4B:ARNT:HAX1:EFNA4:BGLAP:IFI16:FCER1G:CDC73:RBBP5:DYRK3:IL20:BATF3:FLVCR1:LBR:H3F3A:PARP1:ITPKB:TRIM58:PRKCQ:GATA3:PIP4K2A:ABI1:SIRT1:FAM213A:NKX2-3:LDB1:SH3PXD2A:PRDX3:IRF7:SOX6:SPI1:BATF2:FADD:GAB2:ZBTB16:KMT2A:UBASH3B:TIRAP:ETS1:FLI1…	http://www.gsea-msigdb.org/gsea/msigdb/cards/GO_MYELOID_CELL_DIFFERENTIATION
GO_bp	GO_REGULATION_OF_CELLULAR_CATABOLIC_PROCESS	783	521	3.6656892834845946e-10	9.978820827263621e-08	PARK7:NMNAT1:DFFA:MTOR:MFN2:TNFRSF1B:ATP13A2:PINK1:HNRNPR:ATPIF1:SESN2:YTHDF2:PUM1:PSMB2:THRAP3:ZC3H12A:RRAGC:PABPC4:ZMPSTE24:YBX1:KDM4A:ATP6V0B:PLK3:FAF1:NRD1:TMEM59:PCSK9:LEPR:SERBP1:USP33:GLMN:RPL5:PSMA5:GNAI3:LAMTOR5:DRAM2:MOV10:PTPN22:FAM46C:MCL1:ARNT:PSMD4:HAX1:EFNA1:GBA:UBQLN4:LAMTOR2:PYHIN1:IFI16:RC3H1:ABL2:QSOX1:UCHL5:BTG2:ATP2B4:MAPKAPK2:IL10:YOD1:PFKFB2:RAB3GAP2:TRIM67:EXOC8:PFKFB3:VIM…	http://www.gsea-msigdb.org/gsea/msigdb/cards/GO_REGULATION_OF_CELLULAR_CATABOLIC_PROCESS
GO_bp	GO_POSITIVE_REGULATION_OF_MOLECULAR_FUNCTION	1710	1075	5.49565673538689e-10	1.377829345654205e-07	PRKCZ:SKI:PARK7:ERRFI1:MTOR:NPPA:TNFRSF8:CASP9:ARHGEF19:RCC2:PINK1:RAP1GAP:WNT4:KDM1A:ASAP3:STPG1:STMN1:SLC9A1:MAP3K6:FGR:RPA2:PTAFR:PHACTR4:TAF12:OPRD1:EPB41:SMAP2:GUCA2B:GUCA2A:CDC20:TAL1:PPAP2B:JUN:DOCK7:GADD45A:USP33:DNAJB4:LMO4:GTF2B:EVI5:GCLM:ARHGAP29:S1PR1:VAV3:PSRC1:GNAI3:GSTM2:CSF1:PROK1:RAP1A:RHOC:APH1A:CTSS:PIP5K1A:S100A10:S100A9:S100A12:S100A8:CRTC2:JTB:IL6R:PYGO2:SHC1:CKS1B:EFNA3:EFN…	http://www.gsea-msigdb.org/gsea/msigdb/cards/GO_POSITIVE_REGULATION_OF_MOLECULAR_FUNCTION
GO_bp	GO_LYMPHOCYTE_ACTIVATION	636	430	5.600759973077738e-10	1.377829345654205e-07	PRKCZ:TNFRSF14:PIK3CD:MTOR:TNFRSF1B:DDOST:CDC42:WNT4:RUNX3:ZNF683:ZC3H12A:CTPS1:MPL:PRDX1:LEPR:GLMN:VCAM1:VAV3:PTPN22:NOTCH2:TNFAIP8L2:SNX27:RORC:IL6R:CHRNB2:ZBTB7B:GON4L:SEMA4A:NTRK1:FCRL3:FCRL1:CD1D:SPTA1:SLAMF1:SLAMF7:LY9:CD244:FCER1G:FCGR2B:RC3H1:PTPRC:LAX1:RAB7L1:IL10:CD55:CR2:CR1:CD46:HLX:ITPKB:IRF2BP2:EXO1:NLRP3:KLF6:IL2RA:PRKCQ:GATA3:APBB1IP:MAP3K8:ZEB1:ITGB1:PRF1:C10orf54:DLG5:ZMIZ1:SFTP…	http://www.gsea-msigdb.org/gsea/msigdb/cards/GO_LYMPHOCYTE_ACTIVATION
GO_bp	GO_CYTOKINE_MEDIATED_SIGNALING_PATHWAY	737	492	5.623793247568183e-10	1.377829345654205e-07	TNFRSF14:TNFRSF9:PIK3CD:TNFRSF8:TNFRSF1B:PADI2:CDC42:IFNLR1:IFI6:PTAFR:OPRD1:PSMB2:CSF3R:MPL:JAK1:LEPR:IL12RB2:GBP1:GFI1:VCAM1:S1PR1:PSMA5:CSF1:RBM15:CAPZA1:HIPK1:FCGR1A:HIST2H3D:HIST2H3C:HIST2H3A:ECM1:MCL1:PSMD4:RORC:IL6R:ADAR:SHC1:DCST1:MUC1:AIM2:DARC:FCER1G:POU2F1:FASLG:PTPRC:ADIPOR1:IKBKE:IL10:IL19:IL20:IL24:IRF6:KLF6:IL15RA:IL2RA:GATA3:VIM:MAP3K8:ZEB1:ITGB1:CXCL12:ALOX5:SIRT1:CAMK2G:IFIT2:IF…	http://www.gsea-msigdb.org/gsea/msigdb/cards/GO_CYTOKINE_MEDIATED_SIGNALING_PATHWAY
GO_bp	GO_ANTIGEN_RECEPTOR_MEDIATED_SIGNALING_PATHWAY	220	166	1.1147575646581223e-09	2.643054225882968e-07	PIK3CD:THEMIS2:PSMB2:ZC3H12A:ERMAP:EIF2B3:PDE4B:GBP1:VAV3:PSMA5:PTPN22:PSMD4:FCRL3:FCGR2B:CD247:RC3H1:DENND1B:PTPRC:RAB7L1:GCSAML:PRKCQ:GATA3:CHUK:BTRC:PLEKHA1:PSMD13:HRAS:PSMA1:PSMA1:PSMC3:PTPRJ:LPXN:RELA:RPS3:CD3E:CD3D:CD3G:WNK1:CD4:PTPN6:CACNB3:NCKAP1L:TESPA1:PAWR:UBE2N:SPPL3:PSMD9:EIF2B1:ELF1:PSMB5:PSMB11:PSME1:PSME2:RNF31:PSMA6:LGALS3:PSMA3:PSEN1:EIF2B2:SPG21:CSK:PSMA4:PDPK1:PRKCB:CD19:LAT:C…	http://www.gsea-msigdb.org/gsea/msigdb/cards/GO_ANTIGEN_RECEPTOR_MEDIATED_SIGNALING_PATHWAY
GO_bp	GO_REGULATION_OF_GENE_EXPRESSION_EPIGENETIC	322	232	1.2734618046709283e-09	2.924982582603539e-07	EXOSC10:PADI2:LIN28A:ARID1A:PPP1R8:PUM1:AGO4:ZC3H12A:SNIP1:ZMPSTE24:ZCCHC11:MIER1:GLMN:MTF2:HENMT1:RBM15:LRIF1:MOV10:HIST2H3D:HIST2H4A:HIST2H3C:HIST2H3A:HIST2H4B:SETDB1:ADAR:SLC50A1:IFI16:MAEL:TAF1A:H3F3A:NUP133:ARID4B:EPC1:SIRT1:TET1:DDX21:H2AFY2:PCGF5:HELLS:PCGF6:POLR2L:IGF2:KCNQ1:NUP98:RRP8:SPI1:CELF1:NUP160:CLP1:POLR2G:NAA40:RBM4:CREBZF:EED:TAF1D:ATF7IP:AEBP2:IPO8:KIAA1551:PPHLN1:H1FNT:KMT2D:…	http://www.gsea-msigdb.org/gsea/msigdb/cards/GO_REGULATION_OF_GENE_EXPRESSION_EPIGENETIC
GO_bp	GO_POSTTRANSCRIPTIONAL_REGULATION_OF_GENE_EXPRESSION	580	393	2.051957735391377e-09	4.570269501553522e-07	MTOR:TNFRSF1B:PINK1:EIF4G3:HNRNPR:LIN28A:RPS6KA1:PPP1R8:PTAFR:SESN2:TRNAU1AP:YTHDF2:PUM1:PSMB2:AGO4:THRAP3:ZC3H12A:SNIP1:PABPC4:ZMPSTE24:YBX1:DPH2:NSUN4:MKNK1:ZCCHC11:SERBP1:RPL5:DPH5:HENMT1:PSMA5:MOV10:FAM46C:HIST2H3D:HIST2H4A:HIST2H3C:HIST2H3A:HIST2H4B:PSMD4:ADAR:MAEL:RC3H1:FAM129A:BTG2:PPP1R15B:MAPKAPK2:EPRS:SRP9:H3F3A:NUP133:LARP4B:VIM:DNAJC1:EIF5AL1:CPEB3:EXOSC1:NOLC1:NEURL1:PSTK:PSMD13:POLR…	http://www.gsea-msigdb.org/gsea/msigdb/cards/GO_POSTTRANSCRIPTIONAL_REGULATION_OF_GENE_EXPRESSION
GO_bp	GO_REGULATION_OF_CELL_CYCLE_PROCESS	739	490	2.60870666415195e-09	5.639409994563774e-07	KLHL21:SLC25A33:MIIP:ZBTB17:RCC2:CDC42:WNT4:SYF2:CEP85:SFN:GPR3:RPA2:RCC1:YTHDF2:SFPQ:PSMB2:LSM10:ZMPSTE24:CDC20:PLK3:STIL:FOXE3:CDKN2C:ORC1:GADD45A:PKN2:CDC7:CDC14A:PSRC1:PSMA5:HORMAD1:PSMD4:MUC1:PBX1:RNF2:CDC73:KIF14:BTG2:ATP2B4:MDM4:DYRK3:NEK2:DTL:SDCCAG8:SVIL:EPC1:STOX1:WAPAL:PTEN:KIF20B:KIF11:CCNJ:FAM178A:BTRC:FGF8:ACTR1A:PCGF6:PSMD13:PIDD:IGF2:INS:RRP8:WEE1:USP47:PSMA1:PSMA1:E2F8:DCDC1:CKAP…	http://www.gsea-msigdb.org/gsea/msigdb/cards/GO_REGULATION_OF_CELL_CYCLE_PROCESS
GO_bp	GO_POSITIVE_REGULATION_OF_ORGANELLE_ORGANIZATION	607	409	2.8615709292777173e-09	6.009298951483207e-07	PARK7:MTOR:MFN2:CROCC:PINK1:CDC42:WNT4:KDM1A:SFN:ATPIF1:SFPQ:TAL1:LEPROT:MIER1:MTF2:PSRC1:RHOC:SETDB1:MLLT11:S100A10:HAX1:ZBTB7B:MUC1:GBA:LMNA:CCT3:NES:KIRREL:PFDN2:MYOC:ARPC5:NEK7:NEK2:PROX1:RAB3GAP2:PRKCQ:GATA3:PIP4K2A:FAM21C:SIRT1:TET1:PPIF:TNKS2:MARCH5:FAM178A:FGF8:BNIP3:HRAS:IGF2:INS:SWAP70:ATG13:SYT7:FEN1:BAD:RPS6KA4:ARL2:CDCA5:CDC42EP2:CFL1:CORO1B:LRP5:NUMA1:FCHSD2:RPS3:EED:ATM:APOA1:KMT2A…	http://www.gsea-msigdb.org/gsea/msigdb/cards/GO_POSITIVE_REGULATION_OF_ORGANELLE_ORGANIZATION
GO_bp	GO_DNA_METABOLIC_PROCESS	827	543	3.237141311829782e-09	6.609163511652473e-07	C1orf86:ZBTB48:PARK7:APITD1:DFFA:EXOSC10:KDM1A:AUNIP:RPA2:EYA3:SESN2:SFPQ:PPIE:RLF:ZMPSTE24:EXO5:MUTYH:RAD54L:ORC1:USP1:GADD45A:HFM1:CDC7:PRMT6:DCLRE1B:SYCP1:HIST2H4A:HIST2H4B:TDRKH:INTS3:SMG5:CCT3:MAEL:TDRD5:SMG7:UCHL5:GLRX2:NEK7:PTPRC:BTG2:NUCKS1:IL10:NEK2:DTL:PARP1:SPRTN:FMN2:EXO1:FBXO18:RBM17:PRKCQ:GATA3:PARG:ZNF365:SIRT1:DNA2:TET1:STOX1:SUPV3L1:FAM35A:TNKS2:HELLS:DNTT:MMS19:FAM178A:POLL:OBFC…	http://www.gsea-msigdb.org/gsea/msigdb/cards/GO_DNA_METABOLIC_PROCESS
GO_bp	GO_REGULATION_OF_MITOTIC_CELL_CYCLE	619	416	3.467560531814092e-09	6.888262137522589e-07	MIIP:RCC2:SYF2:CEP85:SFN:RPA2:RCC1:PSMB2:LSM10:ZMPSTE24:CDC20:PLK3:TAL1:CDKN2C:ORC1:GADD45A:PKN2:CDC7:CDC14A:PSRC1:PSMA5:DCLRE1B:PSMD4:INTS3:CKS1B:MUC1:PRCC:PBX1:CDC73:NEK7:KIF14:BTG2:MDM4:IL10:NEK2:DTL:SDCCAG8:SIRT1:STOX1:PTEN:KIF20B:KIF11:CCNJ:FAM178A:BTRC:FGF8:GBF1:ACTR1A:PSMD13:HRAS:PIDD:IGF2:INS:STK33:WEE1:USP47:PSMA1:PSMA1:E2F8:DCDC1:CKAP5:PSMC3:TNKS1BP1:INCENP:CDCA5:OVOL1:MUS81:RAD9A:CDK2A…	http://www.gsea-msigdb.org/gsea/msigdb/cards/GO_REGULATION_OF_MITOTIC_CELL_CYCLE
GO_bp	GO_PHAGOCYTOSIS	245	181	3.606536647107525e-09	6.975801146379029e-07	CDC42:FCN3:WASF2:FGR:XKR8:LEPR:VAV3:RAP1A:FCGR1A:CDC42SE1:PIP5K1A:SYT11:PEAR1:SLAMF1:FCER1G:APOA2:FCGR2A:FCGR3A:FCGR2B:CD247:NCF2:ARPC5:PTPRC:ADORA1:C4BPB:C4BPA:IL15RA:CAMK1D:ABI1:ITGB1:SFTPA2:SFTPA1:SFTPD:ANXA11:PTEN:NR1H3:PTPRJ:SYT7:P2RY6:RAB39A:APOA1:CD3G:CLEC7A:BIN2:NCKAP1L:LRP1:APPL2:CORO1C:ARPC3:P2RX7:SCARB1:HMGB1:GAS6:CEBPE:HSP90AA1:THBS1:TYRO3:SPG11:CSK:MAPK3:CORO1A:ITGAL:PYCARD:ITGAM:ELM…	http://www.gsea-msigdb.org/gsea/msigdb/cards/GO_PHAGOCYTOSIS
GO_bp	GO_MACROMOLECULE_CATABOLIC_PROCESS	1332	845	4.228907070345111e-09	7.969863324881171e-07	DFFB:PLEKHG5:PARK7:SPSB1:NMNAT1:UBE4B:DFFA:EXOSC10:MTOR:FBXO2:FBXO44:TNFRSF1B:ATP13A2:MRTO4:PINK1:USP48:HSPG2:HNRNPR:LYPLA2:FUCA1:PNRC2:UBXN11:LIN28A:SLC9A1:PPP1R8:ATPIF1:YTHDF2:SDC3:PUM1:PSMB2:AGO4:THRAP3:ZC3H12A:PABPC4:PPT1:ZMPSTE24:YBX1:CDC20:RPS8:PLK3:HECTD3:FAF1:RNF11:NRD1:ZCCHC11:PCSK9:USP1:PGM1:SERBP1:USP33:GLMN:RPL5:PSMA5:MOV10:CSDE1:FAM46C:OTUD7B:CTSS:CTSK:PSMD4:OAZ3:RPS27:DCST1:EFNA1:GB…	http://www.gsea-msigdb.org/gsea/msigdb/cards/GO_MACROMOLECULE_CATABOLIC_PROCESS
GO_bp	GO_REGULATION_OF_INTRACELLULAR_SIGNAL_TRANSDUCTION	1756	1095	5.069323706433271e-09	9.314882310571136e-07	PRKCZ:PLEKHG5:CAMTA1:PARK7:ERRFI1:ENO1:PIK3CD:NMNAT1:MTOR:NPPA:MFN2:ARHGEF19:HTR6:PINK1:RAP1GAP:CDC42:KDM1A:SEPN1:STMN1:LIN28A:GPATCH3:SLC9A1:MAP3K6:FGR:RPA2:SESN2:TAF12:PUM1:SFPQ:STK40:ZC3H12A:MEAF6:INPP5B:RRAGC:BMP8A:BMP8B:ZMPSTE24:SZT2:PLK3:PRDX1:LURAP1:JUN:MIER1:GADD45A:GBP1:RPL5:ARHGAP29:PRMT6:VAV3:GPR61:GSTM2:EPS8L3:CSF1:LAMTOR5:PROK1:RAP1A:RHOC:MAGI3:PTPN22:HIPK1:NOTCH2:OTUD7B:ECM1:MCL1:CD…	http://www.gsea-msigdb.org/gsea/msigdb/cards/GO_REGULATION_OF_INTRACELLULAR_SIGNAL_TRANSDUCTION
GO_bp	GO_REGULATION_OF_GENE_SILENCING	149	117	5.697273870590302e-09	1.0213405597277738e-06	LIN28A:PUM1:ZC3H12A:ZMPSTE24:MIER1:HIST2H3D:HIST2H4A:HIST2H3C:HIST2H3A:HIST2H4B:SETDB1:MAEL:H3F3A:NUP133:SIRT1:TET1:POLR2L:NUP98:NUP160:POLR2G:NAA40:ATF7IP:IPO8:KIAA1551:PPHLN1:H1FNT:AAAS:TARBP2:CDK2:ZC3H10:NUP107:NCOR2:AJUBA:MAP2K1:SIN3A:TNRC6A:POLR2C:NUP88:POLR2A:TP53:NCOR1:STAT3:DDX5:NUP85:H3F3B:SEH1L:POLR2E:MAP2K2:SIRT6:ELAVL1:DNMT1:WTIP:TGFB1:TRIM28:PUM2:ATAD2B:RANBP2:POLR2D:RAE1:MORC2:H1F0:…	http://www.gsea-msigdb.org/gsea/msigdb/cards/GO_REGULATION_OF_GENE_SILENCING
GO_bp	GO_LEUKOCYTE_MIGRATION	418	290	7.781942580702857e-09	1.3599582147636666e-06	TNFRSF14:PIK3CD:PADI2:NBL1:CNR2:PTAFR:SDC3:CSF3R:AKIRIN1:ARTN:PDE4B:VCAM1:S1PR1:VAV3:CSF1:ECM1:S100A9:S100A12:S100A8:IL6R:SHC1:CD84:CD48:CD244:F11R:FCER1G:ATP1B1:SELP:SELL:SELE:ADORA1:IL10:FCAMR:MIA3:LYST:GCSAML:GATA3:CAMK1D:ITGB1:CXCL12:SFTPD:CH25H:NKX2-3:GBF1:SWAP70:SAA1:CD44:F2:SLC3A2:VEGFB:FADD:PDGFD:AMICA1:CXCR5:TIRAP:JAM3:WNK1:PTPN6:C3AR1:KLRC4-KLRK1:KLRK1:ITGA5:NCKAP1L:KITLG:CMKLR1:SELPLG:…	http://www.gsea-msigdb.org/gsea/msigdb/cards/GO_LEUKOCYTE_MIGRATION
GO_bp	GO_LEUKOCYTE_MEDIATED_IMMUNITY	743	490	7.956218127188798e-09	1.3599582147636666e-06	PRKCZ:SLC2A5:PIK3CD:MASP2:NPPA:TNFRSF1B:PADI2:CDA:DDOST:FUCA1:FGR:PTAFR:PPIE:CAP1:PRDX1:PGM1:STXBP3:PSMA5:CD53:RAP1A:NRAS:CTSS:S100A11:S100A9:S100A12:S100A8:S100A13:ILF2:LAMTOR2:CD1D:CD1A:CD1B:CD1E:CD84:SLAMF7:FCER1G:FCGR2A:HSPA6:FCGR2B:FCGR3B:SH2D1B:SELL:PRDX6:QSOX1:ARPC5:DENND1B:PTPRC:CHIT1:NFASC:IL10:PIGR:C4BPB:C4BPA:CD55:CR2:CR1:CD46:DEGS1:TMEM63A:LYST:EXO1:NLRP3:GDI2:GATA3:ALOX5:DDX21:PRF1:P…	http://www.gsea-msigdb.org/gsea/msigdb/cards/GO_LEUKOCYTE_MEDIATED_IMMUNITY
GO_bp	GO_REGULATION_OF_HEMOPOIESIS	452	311	8.906132380152966e-09	1.487728931684643e-06	PRKCZ:CTNNBIP1:MTOR:RUNX3:ZNF683:YTHDF2:PSMB2:AGO4:CSF3R:ZC3H12A:MPL:TAL1:JUN:PRMT6:PSMA5:CSF1:RBM15:MOV10:NOTCH2:HIST2H3D:HIST2H4A:HIST2H3C:HIST2H3A:HIST2H4B:ARNT:PSMD4:HAX1:ZBTB7B:BGLAP:FCRL3:FCGR2B:RC3H1:CDC73:PTPRC:RBBP5:IL20:CR1:CD46:HLX:H3F3A:MIXL1:ITPKB:NLRP3:TRIM58:IL2RA:PRKCQ:GATA3:ZEB1:C10orf54:ZMIZ1:FAM213A:LDB1:PSMD13:IRF7:PSMA1:PSMA1:LMO2:SPI1:PSMC3:BAD:DPF2:SART1:FADD:YAP1:ZBTB16:KM…	http://www.gsea-msigdb.org/gsea/msigdb/cards/GO_REGULATION_OF_HEMOPOIESIS
GO_bp	GO_CYTOKINE_PRODUCTION	710	469	1.215425950388918e-08	1.9851957189685665e-06	PRKCZ:TNFRSF14:PARK7:ERRFI1:PIK3CD:TNFRSF8:TNFRSF1B:GPATCH3:FGR:PTAFR:PUM1:ZC3H12A:MAST2:LURAP1:PDE4B:IL12RB2:GBP1:GLMN:PTPN22:OTUD7B:ARNT:S100A9:S100A12:S100A8:S100A13:IL6R:ZBTB7B:GBA:ASH1L:SYT11:ARHGEF2:IFI16:AIM2:DARC:CD84:SLAMF1:LY9:CD244:F11R:FCER1G:APOA2:FCGR2B:CD247:MR1:DENND1B:PTPRC:C1orf106:IKBKE:MAPKAPK2:IL10:IL19:CD55:CD46:TLR5:NLRP3:PRKCQ:GATA3:SIRT1:DDX21:SRGN:HK1:C10orf54:SFTPD:LIPA…	http://www.gsea-msigdb.org/gsea/msigdb/cards/GO_CYTOKINE_PRODUCTION
GO_bp	GO_PROTEIN_PHOSPHORYLATION	1889	1170	1.2476183665481896e-08	1.993477172636781e-06	CDK11B:PRKCZ:TNFRSF14:PARK7:ERRFI1:PIK3CD:NMNAT1:MTOR:ATP13A2:PINK1:RUNX3:PDIK1L:CEP85:RPS6KA1:SFN:MAP3K6:FGR:SESN2:OPRD1:PSMB2:STK40:ZC3H12A:RSPO1:EPHA10:BMP8A:BMP8B:ZMPSTE24:TIE1:ARTN:PLK3:TESK2:PRDX1:MAST2:PIK3R3:MKNK1:TAL1:FAF1:CDKN2C:PPAP2B:JUN:DOCK7:JAK1:IL12RB2:GADD45A:PKN2:GBP1:CDC7:TGFBR3:BCAR3:PSRC1:PSMA5:CSF1:PROK1:RAP1A:FAM212B:MAGI3:PTPN22:HIPK1:NRAS:NOTCH2:PSMD4:S100A12:JTB:HAX1:IL6…	http://www.gsea-msigdb.org/gsea/msigdb/cards/GO_PROTEIN_PHOSPHORYLATION
GO_bp	GO_CELLULAR_MACROMOLECULE_CATABOLIC_PROCESS	1109	708	1.8922648893320466e-08	2.959180199274583e-06	DFFB:PARK7:SPSB1:NMNAT1:UBE4B:DFFA:EXOSC10:MTOR:FBXO2:FBXO44:TNFRSF1B:ATP13A2:MRTO4:PINK1:USP48:HNRNPR:PNRC2:UBXN11:LIN28A:PPP1R8:ATPIF1:YTHDF2:PUM1:PSMB2:AGO4:THRAP3:ZC3H12A:PABPC4:PPT1:ZMPSTE24:YBX1:CDC20:RPS8:PLK3:HECTD3:FAF1:RNF11:ZCCHC11:PCSK9:USP1:SERBP1:USP33:GLMN:RPL5:PSMA5:MOV10:CSDE1:FAM46C:OTUD7B:CTSS:CTSK:PSMD4:RPS27:DCST1:EFNA1:GBA:UBQLN4:SMG5:PYHIN1:USP21:KLHL20:RC3H1:SMG7:UCHL5:KIF…	http://www.gsea-msigdb.org/gsea/msigdb/cards/GO_CELLULAR_MACROMOLECULE_CATABOLIC_PROCESS
GO_bp	GO_CELL_ACTIVATION_INVOLVED_IN_IMMUNE_RESPONSE	692	457	1.9591064944602236e-08	2.9998818196422166e-06	PRKCZ:SLC2A5:PIK3CD:MTOR:NPPA:TNFRSF1B:PADI2:CDA:DDOST:FUCA1:ZNF683:FGR:PTAFR:ZC3H12A:PPIE:CAP1:PGM1:STXBP3:PSMA5:CD53:RAP1A:NRAS:NOTCH2:CTSS:RORC:S100A11:S100A9:S100A12:S100A8:S100A13:ILF2:ZBTB7B:LAMTOR2:SEMA4A:CD84:SLAMF1:LY9:CD244:FCER1G:FCGR2A:HSPA6:FCGR2B:FCGR3B:SH2D1B:SELL:PRDX6:RC3H1:QSOX1:ARPC5:PTPRC:CHIT1:NFASC:IL10:PIGR:CD55:CR1:CD46:HLX:DEGS1:TMEM63A:EXO1:NLRP3:GDI2:GATA3:APBB1IP:ALOX5…	http://www.gsea-msigdb.org/gsea/msigdb/cards/GO_CELL_ACTIVATION_INVOLVED_IN_IMMUNE_RESPONSE
GO_bp	GO_POSITIVE_REGULATION_OF_SIGNALING	1759	1091	2.7529384145402977e-08	4.1294076218104464e-06	NADK:PRKCZ:SKI:PLEKHG5:CAMTA1:VAMP3:PARK7:PIK3CD:CLSTN1:NMNAT1:MTOR:NPPA:C1orf64:HTR6:PINK1:ECE1:LDLRAP1:LIN28A:SFN:NR0B2:SLC9A1:MAP3K6:FGR:ATPIF1:PUM1:SFPQ:PSMB2:ZC3H12A:RSPO1:RRAGC:MACF1:BMP8A:BMP8B:RIMS3:RNF220:LURAP1:FAF1:EPS15:RAB3B:JUN:MIER1:GADD45A:TGFBR3:GFI1:VAV3:PSMA5:GPR61:GSTM2:CSF1:LAMTOR5:PROK1:RAP1A:RHOC:PTPN22:NOTCH2:ECM1:MCL1:ARNT:MLLT11:PSMD4:S100A9:S100A12:S100A8:S100A13:HAX1:I…	http://www.gsea-msigdb.org/gsea/msigdb/cards/GO_POSITIVE_REGULATION_OF_SIGNALING
GO_bp	GO_REGULATION_OF_RESPONSE_TO_STRESS	1396	877	3.0049956063452496e-08	4.417343541327516e-06	PARK7:ERRFI1:ENO1:MTOR:NPPA:TNFRSF1B:CASP9:PINK1:WNT4:KDM1A:CNR2:IFNLR1:SEPN1:AUNIP:GPATCH3:MAP3K6:FGR:RPA2:SMPDL3B:EYA3:SESN2:PUM1:SFPQ:PSMB2:ZC3H12A:ZMPSTE24:SZT2:PTPRF:PRDX1:PPAP2B:USP1:JAK1:GADD45A:DDAH1:GFI1:PSMA5:FAM19A3:MAGI3:PTPN22:NRAS:MCL1:CTSS:CTSK:CERS2:TNFAIP8L2:PSMD4:S100A9:S100A12:S100A8:ZBTB7B:DCST1:MUC1:GBA:ASH1L:SYT11:ARHGEF2:LMNA:FCRL3:CD1D:PYHIN1:IFI16:AIM2:SLAMF1:USF1:FCER1G:…	http://www.gsea-msigdb.org/gsea/msigdb/cards/GO_REGULATION_OF_RESPONSE_TO_STRESS
GO_bp	GO_POSITIVE_REGULATION_OF_CATALYTIC_ACTIVITY	1376	865	3.1790165103383804e-08	4.581523794311196e-06	PRKCZ:PARK7:ERRFI1:MTOR:CASP9:ARHGEF19:RCC2:PINK1:RAP1GAP:WNT4:ASAP3:MAP3K6:FGR:RPA2:PTAFR:PHACTR4:SMAP2:GUCA2B:GUCA2A:CDC20:TAL1:JUN:DOCK7:GADD45A:DNAJB4:LMO4:EVI5:GCLM:ARHGAP29:S1PR1:VAV3:PSRC1:GNAI3:CSF1:PROK1:RAP1A:RHOC:APH1A:PIP5K1A:S100A10:S100A9:S100A12:S100A8:JTB:IL6R:SHC1:CKS1B:EFNA3:EFNA3:EFNA1:LAMTOR2:IQGAP3:NTRK1:ARHGEF11:FCRL3:IFI16:AIM2:F11R:ARHGAP30:APOA2:DUSP12:NOS1AP:ATP1B1:SELE:…	http://www.gsea-msigdb.org/gsea/msigdb/cards/GO_POSITIVE_REGULATION_OF_CATALYTIC_ACTIVITY
GO_bp	GO_REGULATION_OF_CELL_CYCLE_PHASE_TRANSITION	430	295	3.3422467690806e-08	4.724137260142771e-06	MIIP:RCC2:SYF2:SFN:RPA2:PSMB2:LSM10:CDC20:PLK3:CDKN2C:ORC1:GADD45A:CDC7:CDC14A:PSMA5:PSMD4:MUC1:PBX1:CDC73:KIF14:BTG2:ATP2B4:MDM4:DYRK3:NEK2:DTL:SDCCAG8:STOX1:PTEN:BTRC:ACTR1A:PSMD13:PIDD:WEE1:USP47:PSMA1:PSMA1:E2F8:CKAP5:PSMC3:TNKS1BP1:MEN1:CDCA5:OVOL1:CDK2AP2:CCND1:ANAPC15:CEP57:ATM:RDX:ZW10:CEP164:CCND2:PTPN6:PHB2:CDKN1B:WNT10B:TUBA1A:ESPL1:ZNF385A:CDK2:GLI1:DCTN2:CDK4:CTDSP2:HMGA2:MDM2:CNOT2:…	http://www.gsea-msigdb.org/gsea/msigdb/cards/GO_REGULATION_OF_CELL_CYCLE_PHASE_TRANSITION
GO_bp	GO_CELL_CYCLE_PHASE_TRANSITION	572	382	4.5173348778235696e-08	6.264605915472308e-06	MIIP:RCC2:SYF2:SFN:RPA2:RCC1:PSMB2:LSM10:CDC20:PLK3:NASP:CDKN2C:ORC1:GADD45A:CDC7:GFI1:CDC14A:PSMA5:ENSA:PSMD4:MUC1:IQGAP3:NES:PBX1:CDC73:PTPRC:KIF14:PPP1R12B:BTG2:ATP2B4:MDM4:DYRK3:NEK2:DTL:SDCCAG8:MASTL:ITGB1:CUL2:CCNY:STOX1:PTEN:BTRC:FBXL15:ACTR1A:PPP2R2D:PSMD13:PIDD:TAF10:WEE1:USP47:PSMA1:PSMA1:USH1C:E2F8:CKAP5:PSMC3:TNKS1BP1:MEN1:CDCA5:POLA2:OVOL1:CDK2AP2:CCND1:ANAPC15:CEP57:CUL5:NPAT:ATM:RD…	http://www.gsea-msigdb.org/gsea/msigdb/cards/GO_CELL_CYCLE_PHASE_TRANSITION
GO_bp	GO_LEUKOCYTE_CELL_CELL_ADHESION	313	221	5.0210935881890055e-08	6.834266272812812e-06	PRKCZ:TNFRSF14:CDC42:RUNX3:PTAFR:ZC3H12A:GLMN:VCAM1:PTPN22:TNFAIP8L2:S100A9:S100A8:IL6R:ZBTB7B:CD1D:SPTA1:FCGR2B:SELP:SELL:SELE:RC3H1:PTPRC:LAX1:IL10:CD55:CD46:HLX:MIA3:ITPKB:NLRP3:IL2RA:PRKCQ:GATA3:MAP3K8:ITGB1:CXCL12:C10orf54:DLG5:ZMIZ1:SFTPD:GPAM:IGF2:CD44:CD6:CD5:FERMT3:BAD:CCDC88B:RELA:SART1:FADD:RPS3:LRRC32:ZBTB16:APOA4:CD3E:ETS1:WNK1:CD27:CD4:PTPN6:CLECL1:KLRC4-KLRK1:KLRK1:ITGA5:NCKAP1L:TE…	http://www.gsea-msigdb.org/gsea/msigdb/cards/GO_LEUKOCYTE_CELL_CELL_ADHESION
GO_bp	GO_CYTOSKELETON_ORGANIZATION	1268	797	1.1860647289952097e-07	1.56326185787309e-05	PRKCZ:NPHP4:PEX14:MTOR:ARHGEF19:CROCC:CAPZB:CDC42:WNT4:ASAP3:CLIC4:AUNIP:STMN1:CEP85:SLC9A1:WASF2:PHACTR4:RCC1:EPB41:ZMYM4:MAP7D1:DNALI1:FHL3:MACF1:CAP1:CDC20:KIF2C:PLK3:TESK2:MAST2:LURAP1:STIL:DOCK7:GADD45A:USP33:NEXN:CDC14A:S1PR1:PSRC1:STRIP1:CAPZA1:RHOC:SPAG17:PRUNE:TMOD4:PIP5K1A:S100A10:S100A9:S100A8:RAB13:TPM3:HAX1:SHC1:TRIM46:MSTO1:ARHGEF2:LMNA:NES:INSRR:ARHGEF11:KIRREL:SPTA1:F11R:PFDN2:NOS…	http://www.gsea-msigdb.org/gsea/msigdb/cards/GO_CYTOSKELETON_ORGANIZATION
GO_bp	GO_NEGATIVE_REGULATION_OF_CELL_CYCLE	595	394	1.1910566536175925e-07	1.56326185787309e-05	SLC25A33:MTOR:MIIP:ZBTB17:RUNX3:SYF2:SFN:RPA2:PSMB2:RRAGC:CDC20:PLK3:FOXE3:CDKN2C:ORC1:GADD45A:CDC7:CDC14A:PSMA5:LAMTOR5:DCLRE1B:NOTCH2:HORMAD1:PSMD4:INTS3:MUC1:LAMTOR2:PRCC:TIPRL:RNF2:CDC73:BTG2:MDM4:IL10:IRF6:NEK2:INTS7:DTL:PROX1:GATA3:WAC:EPC1:CUL2:DNA2:WAPAL:KLLN:PTEN:KIF20B:HHEX:PCGF6:PDCD4:TCF7L2:PSMD13:HRAS:PIDD:RRP8:ILK:STK33:IPO7:WEE1:USP47:PSMA1:PSMA1:E2F8:PSMC3:TNKS1BP1:PRPF19:MEN1:PPP…	http://www.gsea-msigdb.org/gsea/msigdb/cards/GO_NEGATIVE_REGULATION_OF_CELL_CYCLE
GO_bp	GO_FC_RECEPTOR_MEDIATED_STIMULATORY_SIGNALING_PATHWAY	83	69	1.3024255580819774e-07	1.6794434827899177e-05	CDC42:WASF2:FGR:VAV3:RAP1A:FCGR1A:FCER1G:FCGR2A:FCGR3A:FCGR2B:CD247:ARPC5:PTPRC:ABI1:PTPRJ:CD3G:NCKAP1L:APPL2:ARPC3:HSP90AA1:CSK:MAPK3:PLCG2:CRK:MYO1C:PLD2:WIPF2:GRB2:ACTG1:YES1:CD226:VAV1:PIK3R2:PIK3R2:PRKCE:ACTR2:ACTR3:WIPF1:ARPC2:HCK:PLCG1:ELMO2:MAPK1:PLA2G6:BRK1:NCKIPSD:PRKCD:APPL1:CD47:NCK1:PLSCR1:PIK3CA:PIK3R1:CYFIP2:HSP90AB1:FYN:ACTB:RAC1:ELMO1:MYO1G:ARPC1A:ARPC1B:WASL:LYN:PTK2:SYK:NR4A3:A…	http://www.gsea-msigdb.org/gsea/msigdb/cards/GO_FC_RECEPTOR_MEDIATED_STIMULATORY_SIGNALING_PATHWAY
GO_bp	GO_MYELOID_LEUKOCYTE_ACTIVATION	630	415	1.3614005602388214e-07	1.7252231237509203e-05	SLC2A5:PIK3CD:NPPA:TNFRSF1B:PADI2:CDA:DDOST:FUCA1:CNR2:FGR:PTAFR:ZC3H12A:PPIE:CAP1:JUN:PGM1:STXBP3:PSMA5:CSF1:CD53:RAP1A:FAM19A3:NRAS:CTSS:S100A11:S100A9:S100A12:S100A8:S100A13:ILF2:LAMTOR2:CD84:SLAMF1:FCER1G:FCGR2A:HSPA6:FCGR2B:FCGR3B:SELL:PRDX6:QSOX1:ARPC5:PTPRC:CHIT1:NFASC:IL10:PIGR:CD55:CR1:BATF3:DEGS1:TMEM63A:GDI2:ALOX5:PSAP:PLAU:VCL:TSPAN14:PGAM1:PI4K2A:PI4K2A:PSMD13:AP2A2:TSPAN32:RHOG:HBB:…	http://www.gsea-msigdb.org/gsea/msigdb/cards/GO_MYELOID_LEUKOCYTE_ACTIVATION
GO_bp	GO_T_CELL_RECEPTOR_SIGNALING_PATHWAY	177	132	1.8218459354137602e-07	2.2695877331001923e-05	PIK3CD:THEMIS2:PSMB2:ZC3H12A:ERMAP:EIF2B3:PDE4B:GBP1:PSMA5:PTPN22:PSMD4:CD247:RC3H1:DENND1B:PTPRC:RAB7L1:PRKCQ:GATA3:CHUK:BTRC:PSMD13:HRAS:PSMA1:PSMA1:PSMC3:PTPRJ:RELA:RPS3:CD3E:CD3D:CD3G:WNK1:CD4:PTPN6:CACNB3:TESPA1:PAWR:UBE2N:SPPL3:PSMD9:EIF2B1:ELF1:PSMB5:PSMB11:PSME1:PSME2:RNF31:PSMA6:LGALS3:PSMA3:PSEN1:EIF2B2:CSK:PSMA4:PDPK1:LAT:CYLD:PSMB10:BCAR1:PLCG2:PSMB6:PSMD11:PSMD3:CCR7:PSME3:DUSP3:SKAP…	http://www.gsea-msigdb.org/gsea/msigdb/cards/GO_T_CELL_RECEPTOR_SIGNALING_PATHWAY
GO_bp	GO_NUCLEOSOME_ORGANIZATION	168	126	1.995821330325699e-07	2.4448811296489808e-05	APITD1:PADI4:HP1BP3:ARID1A:NASP:ITGB3BP:BRDT:HIST2H2BF:HIST2H3D:HIST2H4A:HIST2H3C:HIST2H3A:HIST2H4B:HIST2H2BE:ANP32E:VPS72:CENPL:H3F3A:H2AFY2:KAT6B:NAP1L4:RSF1:H2AFX:ARID2:H1FNT:SMARCD1:NFE2:SMARCC2:SYCP3:CASC5:INO80:OIP5:NAA60:NAA60:UBN1:TNP2:SRCAP:CTCF:CENPT:CENPN:SUPT6H:SMARCE1:SMARCD2:H3F3B:CHAF1A:SMARCA4:PAF1:CENPO:CENPA:PSME4:TSPYL6:HAT1:PTMA:CHAF1B:SMARCB1:CABIN1:H1F0:CENPM:SETD2:SMARCC1:P…	http://www.gsea-msigdb.org/gsea/msigdb/cards/GO_NUCLEOSOME_ORGANIZATION
GO_bp	GO_DNA_CONFORMATION_CHANGE	288	203	2.1337782650045681e-07	2.5710279094727167e-05	DFFB:APITD1:PADI4:HP1BP3:RPA2:NASP:RAD54L:ITGB3BP:SYCP1:HIST2H2BF:HIST2H3D:HIST2H4A:HIST2H3C:HIST2H3A:HIST2H4B:HIST2H2BE:ASH1L:CENPL:H3F3A:PARP1:FBXO18:DNA2:SUPV3L1:H2AFY2:KAT6B:WAPAL:HHEX:HELLS:C10orf2:NAP1L4:GTF2H1:DDB2:CDCA5:IGHMBP2:RSF1:H2AFX:NCAPD3:NCAPD2:CHD4:RECQL:H1FNT:HMGA2:HELB:SYCP3:GTF2H3:UBC:HMGB1:CUL4A:ACIN1:BAHD1:CASC5:RAD51:INO80:OIP5:NUSAP1:CDAN1:PIF1:CHD2:NAA60:NAA60:UBN1:TNP2:P…	http://www.gsea-msigdb.org/gsea/msigdb/cards/GO_DNA_CONFORMATION_CHANGE
GO_bp	GO_POSITIVE_REGULATION_OF_CELL_ACTIVATION	309	216	2.4848148857658915e-07	2.945707969416017e-05	PRKCZ:TNFRSF14:NPPA:CDC42:RUNX3:RPS6KA1:FGR:PTAFR:MPL:VCAM1:VAV3:FAM19A3:IL6R:CHRNB2:ZBTB7B:FCRL3:CD1D:SPTA1:FCER1G:SELP:PTPRC:IL10:CD55:CD46:HLX:ITPKB:NLRP3:IL2RA:PRKCQ:GATA3:MAP3K8:C10orf54:ZMIZ1:FAM35A:GPAM:IGF2:CD81:CD6:CD5:BAD:CCDC88B:SART1:CLCF1:FADD:RPS3:GAB2:ZBTB16:CD3E:TIRAP:CD27:CD4:PTPN6:CLECL1:KLRC4-KLRK1:KLRK1:LRRK2:NCKAP1L:TESPA1:STAT6:IFNG:UNG:PTPN11:HMGB1:GPR183:TNFSF13B:IRS2:PCID…	http://www.gsea-msigdb.org/gsea/msigdb/cards/GO_POSITIVE_REGULATION_OF_CELL_ACTIVATION
GO_bp	GO_REGULATION_OF_CELL_ACTIVATION	516	344	2.737583960331624e-07	3.193847953720228e-05	PRKCZ:TNFRSF14:NPPA:TNFRSF1B:CDC42:CNR2:RUNX3:ZNF683:RPS6KA1:FGR:PTAFR:ZC3H12A:MPL:LMO4:GLMN:VCAM1:VAV3:FAM19A3:PTPN22:TNFAIP8L2:IL6R:CHRNB2:ZBTB7B:FCRL3:CD1D:SPTA1:CD84:FCER1G:FCGR2B:SELP:RC3H1:PTPRC:LAX1:IL10:CD55:CR1:CD46:HLX:ITPKB:NLRP3:IL2RA:PRKCQ:GATA3:MAP3K8:ZEB1:C10orf54:DLG5:ZMIZ1:SFTPD:FAM35A:GPAM:IGF2:TSPAN32:CD81:MAPK8IP1:F2:NR1H3:CD6:CD5:BAD:CCDC88B:SART1:CLCF1:TBC1D10C:GAL:FADD:RPS3…	http://www.gsea-msigdb.org/gsea/msigdb/cards/GO_REGULATION_OF_CELL_ACTIVATION
GO_bp	GO_CELLULAR_PROTEIN_CONTAINING_COMPLEX_ASSEMBLY	1040	659	3.0014054942795765e-07	3.446926622336701e-05	VAMP3:SLC25A33:APITD1:MTOR:PADI4:MRTO4:CAPZB:PINK1:HP1BP3:SRSF10:STMN1:RPA2:TAF12:AGO4:DNALI1:SF3A3:NDUFS5:NASP:NSUN4:EPS15:ITGB3BP:ZNHIT6:GTF2B:TGFBR3:RPL5:DR1:PSRC1:DDX20:CAPZA1:HIST2H2BF:HIST2H3D:HIST2H4A:HIST2H3C:HIST2H3A:HIST2H4B:HIST2H2BE:SV2A:PRPF3:PRUNE:TMOD4:PSMD4:POGZ:RPS27:HAX1:ADAR:KIAA0907:KIRREL:SPTA1:NDUFS2:VAMP4:CENPL:RC3H1:ARPC5:CDC73:CAMSAP2:FMOD:SNRPE:EIF2D:H3F3A:PARP1:EXOC8:TO…	http://www.gsea-msigdb.org/gsea/msigdb/cards/GO_CELLULAR_PROTEIN_CONTAINING_COMPLEX_ASSEMBLY
GO_bp	GO_DNA_PACKAGING	195	143	3.271141586690626e-07	3.6989062557194e-05	DFFB:APITD1:PADI4:HP1BP3:NASP:ITGB3BP:SYCP1:HIST2H2BF:HIST2H3D:HIST2H4A:HIST2H3C:HIST2H3A:HIST2H4B:HIST2H2BE:ASH1L:CENPL:H3F3A:H2AFY2:KAT6B:WAPAL:HELLS:NAP1L4:CDCA5:RSF1:H2AFX:NCAPD3:NCAPD2:H1FNT:HMGA2:SYCP3:ACIN1:BAHD1:CASC5:OIP5:NUSAP1:CDAN1:NAA60:NAA60:UBN1:TNP2:PRM3:PRM2:PRM1:CTCF:CENPT:CENPN:CHMP1A:PHF23:TP53:CENPV:TOP2A:H3F3B:SIRT6:CHAF1A:AKAP8:AKAP8L:TSSK6:PAF1:CENPO:CENPA:PSME4:TSPYL6:NCA…	http://www.gsea-msigdb.org/gsea/msigdb/cards/GO_DNA_PACKAGING
GO_bp	GO_POSITIVE_REGULATION_OF_TRANSCRIPTION_BY_RNA_POLYMERASE_II	1159	729	3.6243326439509627e-07	4.036188626218117e-05	SKI:CAMTA1:PARK7:ZBTB17:KDM1A:E2F2:ZNF593:RPS6KA1:SLC9A1:SESN2:GMEB1:SFPQ:TFAP2E:THRAP3:ZC3H12A:MTF1:HEYL:RLF:CITED4:FOXO6:YBX1:TAL1:SSBP3:JUN:NFIA:EFCAB7:LMO4:GTF2B:GFI1:MTF2:DR1:S1PR1:RBM15:ARNT:GABPB2:RFX5:CRTC2:CREB3L4:HAX1:ZBTB7B:MUC1:ASH1L:ARHGEF2:C1orf85:C1orf61:MEF2D:IFI16:USF1:NR1I3:ATF6:PBX1:POU2F1:TBX19:CDC73:NR5A2:ELF3:ELK4:NUCKS1:IL10:IRF6:ATF3:PROX1:ESRRG:MIXL1:PARP1:EGLN1:IRF2BP2:A…	http://www.gsea-msigdb.org/gsea/msigdb/cards/GO_POSITIVE_REGULATION_OF_TRANSCRIPTION_BY_RNA_POLYMERASE_II
GO_bp	GO_MYELOID_LEUKOCYTE_MEDIATED_IMMUNITY	540	358	3.73744062877996e-07	4.100028152467568e-05	SLC2A5:PIK3CD:NPPA:TNFRSF1B:PADI2:CDA:DDOST:FUCA1:FGR:PTAFR:PPIE:CAP1:PGM1:STXBP3:PSMA5:CD53:RAP1A:NRAS:CTSS:S100A11:S100A9:S100A12:S100A8:S100A13:ILF2:LAMTOR2:CD84:FCER1G:FCGR2A:HSPA6:FCGR2B:FCGR3B:SELL:PRDX6:QSOX1:ARPC5:PTPRC:CHIT1:NFASC:PIGR:CD55:CR1:DEGS1:TMEM63A:GDI2:ALOX5:DDX21:PSAP:PLAU:VCL:TSPAN14:PGAM1:PI4K2A:PI4K2A:PSMD13:AP2A2:RHOG:HBB:AMPD3:COPB1:CD44:COMMD9:F2:PSMC3:PTPRJ:PRG3:PRG2:F…	http://www.gsea-msigdb.org/gsea/msigdb/cards/GO_MYELOID_LEUKOCYTE_MEDIATED_IMMUNITY
GO_bp	GO_CHROMATIN_SILENCING_AT_RDNA	40	37	4.132441598223465e-07	4.425145098073444e-05	HIST2H3D:HIST2H4A:HIST2H3C:HIST2H3A:HIST2H4B:H3F3A:SIRT1:RRP8:NAA40:BAZ2A:H3F3B:MBD2:SIRT2:SMARCA5:HIST1H3A:HIST1H4A:HIST1H4B:HIST1H3B:HIST1H3C:HIST1H4C:HIST1H4D:HIST1H3D:HIST1H4E:HIST1H3E:HIST1H4F:HIST1H3F:HIST1H3G:HIST1H4H:HIST1H4I:HIST1H3H:HIST1H4J:HIST1H4K:HIST1H3I:HIST1H4L:HIST1H3J:BEND3:PHF2	http://www.gsea-msigdb.org/gsea/msigdb/cards/GO_CHROMATIN_SILENCING_AT_RDNA
GO_bp	GO_REGULATION_OF_POSTTRANSCRIPTIONAL_GENE_SILENCING	112	88	4.154217847170989e-07	4.425145098073444e-05	LIN28A:PUM1:ZC3H12A:ZMPSTE24:HIST2H3D:HIST2H4A:HIST2H3C:HIST2H3A:HIST2H4B:MAEL:H3F3A:NUP133:POLR2L:NUP98:NUP160:POLR2G:IPO8:AAAS:TARBP2:ZC3H10:NUP107:NCOR2:AJUBA:MAP2K1:TNRC6A:POLR2C:NUP88:POLR2A:TP53:NCOR1:STAT3:DDX5:NUP85:H3F3B:SEH1L:POLR2E:MAP2K2:ELAVL1:WTIP:TGFB1:PUM2:RANBP2:POLR2D:RAE1:POLR2F:NUP50:SEC13:PPARG:NUP210:LIMD1:EIF4G1:POLR2H:POLR2B:TERT:DND1:NUP153:HIST1H3A:HIST1H4A:HIST1H4B:HIST…	http://www.gsea-msigdb.org/gsea/msigdb/cards/GO_REGULATION_OF_POSTTRANSCRIPTIONAL_GENE_SILENCING
GO_bp	GO_FC_RECEPTOR_SIGNALING_PATHWAY	177	131	4.2429572464904906e-07	4.455105108815015e-05	CDC42:WASF2:FGR:PSMB2:JUN:VAV3:PSMA5:RAP1A:FCGR1A:PSMD4:SHC1:FCER1A:FCER1G:FCGR2A:FCGR3A:FCGR2B:CD247:ARPC5:PTPRC:PIGR:PRKCQ:ABI1:CHUK:BTRC:PSMD13:PSMA1:PSMA1:PSMC3:PTPRJ:MS4A2:RELA:GAB2:CD3G:NCKAP1L:APPL2:ARPC3:PSMD9:PSMB5:PSMB11:PSME1:PSME2:PSMA6:PSMA3:HSP90AA1:PSMA4:PDPK1:LAT:MAPK3:PSMB10:NFATC3:PLCG2:CRK:MYO1C:PSMB6:PLD2:PSMD11:PSMD3:WIPF2:PSME3:PSMC5:PSMD12:GRB2:ACTG1:YES1:MALT1:NFATC1:VAV1:…	http://www.gsea-msigdb.org/gsea/msigdb/cards/GO_FC_RECEPTOR_SIGNALING_PATHWAY
GO_bp	GO_MEGAKARYOCYTE_DIFFERENTIATION	93	75	4.394467121029812e-07	4.549201878812552e-05	WASF2:AGO4:TAL1:PRMT6:RBM15:MOV10:HIST2H3D:HIST2H4A:HIST2H3C:HIST2H3A:HIST2H4B:RBBP5:H3F3A:PRKCQ:PIP4K2A:ABI1:KMT2A:FLI1:PTPN6:KMT2D:NFE2:ZNF385A:PTPN11:TESC:THBS1:SIN3A:CIB1:TNRC6A:SETD1A:CBFB:ZFPM1:GP1BA:MED1:ITGA2B:H3F3B:TNRC6C:KMT2B:DPY30:MEIS1:EIF6:RUNX1:TNRC6B:EP300:KAT2B:GATA2:THPO:KIT:PF4:MEF2C:HIST1H3A:HIST1H4A:HIST1H4B:HIST1H3B:HIST1H3C:HIST1H4C:HIST1H4D:HIST1H3D:HIST1H4E:HIST1H3E:HIST1…	http://www.gsea-msigdb.org/gsea/msigdb/cards/GO_MEGAKARYOCYTE_DIFFERENTIATION
GO_bp	GO_NEGATIVE_REGULATION_OF_IMMUNE_SYSTEM_PROCESS	427	288	5.428567305930077e-07	5.541662458136954e-05	TNFRSF14:PADI2:NBL1:CNR2:RUNX3:GPATCH3:SMPDL3B:ZC3H12A:TAL1:GBP1:GLMN:RBM15:FAM19A3:PTPN22:HIST2H4A:HIST2H4B:TNFAIP8L2:ZBTB7B:DCST1:FCRL3:IFI16:CD84:FCER1G:APOA2:FCGR2B:FCRLB:RC3H1:CDC73:PTPRC:ADORA1:LAX1:IL10:C4BPB:C4BPA:CD55:CR1:HLX:MIA3:MIXL1:ITPKB:IL2RA:CXCL12:C10orf54:DLG5:SFTPD:LDB1:CUEDC2:GPAM:NLRP6:INS:TSPAN32:PSMA1:PSMA1:NR1H3:PTPRJ:SERPING1:LPXN:DPF2:TBC1D10C:GAL:FADD:LRRC32:ATM:DRD2:ZB…	http://www.gsea-msigdb.org/gsea/msigdb/cards/GO_NEGATIVE_REGULATION_OF_IMMUNE_SYSTEM_PROCESS
GO_bp	GO_CELLULAR_MACROMOLECULE_LOCALIZATION	1857	1137	5.718060780235533e-07	5.75722558010016e-05	PRKCZ:RER1:KLHL21:VAMP3:PARK7:CLSTN1:KIF1B:PEX14:EXOSC10:MFN2:RSG1:CROCC:ATP13A2:RCC2:PINK1:KIF17:KDM1A:HMGCL:SRRM1:LDLRAP1:ZNF593:ZDHHC18:SFN:SYTL1:STX12:RPA2:ATPIF1:SESN2:EPB41:SRSF4:PTPRU:SFPQ:ZC3H12A:RRAGC:MACF1:YBX1:SZT2:IPO13:RPS8:PLK3:STIL:EPS15:RAB3B:SCP2:HSPB11:TMEM59:ATG4C:EFCAB7:LEPROT:GBP1:EVI5:RPL5:TMED5:LAMTOR5:RAP1A:AP4B1:OTUD7B:VPS45:GOLPH3L:PIP5K1A:SNX27:S100A10:SNAPIN:RAB13:RPS2…	http://www.gsea-msigdb.org/gsea/msigdb/cards/GO_CELLULAR_MACROMOLECULE_LOCALIZATION
GO_bp	GO_POSITIVE_REGULATION_OF_INTRACELLULAR_SIGNAL_TRANSDUCTION	971	616	5.867249562922197e-07	5.827605984794344e-05	PRKCZ:PLEKHG5:CAMTA1:PARK7:PIK3CD:NMNAT1:MTOR:NPPA:HTR6:PINK1:LIN28A:SLC9A1:MAP3K6:FGR:PUM1:SFPQ:ZC3H12A:RRAGC:LURAP1:JUN:MIER1:GADD45A:GPR61:GSTM2:CSF1:LAMTOR5:PROK1:RAP1A:RHOC:PTPN22:NOTCH2:ECM1:MCL1:S100A9:S100A12:S100A8:S100A13:HAX1:SHC1:EFNA1:LAMTOR2:IQGAP3:NTRK1:FCRL3:PYHIN1:SLAMF1:FCGR2B:NOS1AP:SELP:MYOC:FASLG:RC3H1:PTPRC:C1orf106:ADORA1:DSTYK:IKBKE:MAPKAPK2:IL19:TRAF5:NENF:SLC30A10:ITPKB:…	http://www.gsea-msigdb.org/gsea/msigdb/cards/GO_POSITIVE_REGULATION_OF_INTRACELLULAR_SIGNAL_TRANSDUCTION
GO_bp	GO_SMALL_GTPASE_MEDIATED_SIGNAL_TRANSDUCTION	550	363	6.156916677698375e-07	6.033778344144408e-05	GNB1:PLEKHG5:PARK7:MFN2:ARHGEF19:RAP1GAP:CDC42:STMN1:CNKSR1:WASF2:PHACTR4:INPP5B:RRAGC:RAB3B:JUN:DOCK7:BCAR3:ARHGAP29:VAV3:EPS8L3:CSF1:RAP1A:RHOC:NRAS:NOTCH2:SETDB1:CDC42SE1:DENND4B:RAB13:SHC1:RIT1:ARHGEF2:RAB25:IQGAP3:NTRK1:ARHGEF11:ARHGAP30:MYOC:ABL2:RGL1:KIF14:RABIF:RAB7L1:ITPKB:TRIM67:GDI2:ARHGAP21:ITGB1:PLCE1:ARHGAP19:DNMBP:CHUK:GBF1:PSD:ARL3:HRAS:EPS8L2:RHOG:RRAS2:DEPDC7:ARHGAP1:MADD:RASGRP…	http://www.gsea-msigdb.org/gsea/msigdb/cards/GO_SMALL_GTPASE_MEDIATED_SIGNAL_TRANSDUCTION
GO_bp	GO_CHROMATIN_ASSEMBLY_OR_DISASSEMBLY	178	131	7.230456306135009e-07	6.992612348696357e-05	APITD1:PADI2:PADI4:HP1BP3:ARID1A:NASP:TAL1:ITGB3BP:HIST2H2BF:HIST2H3D:HIST2H4A:HIST2H3C:HIST2H3A:HIST2H4B:HIST2H2BE:CENPL:H3F3A:H2AFY2:KAT6B:HELLS:NAP1L4:MTA2:RSF1:H2AFX:ARID2:H1FNT:SMARCD1:NFE2:SMARCC2:HMGA2:BAHD1:CASC5:OIP5:CDAN1:NAA60:NAA60:UBN1:HIRIP3:CTCF:CENPT:CENPN:TP53:CHD3:CENPV:SMARCE1:SMARCD2:H3F3B:SIRT6:CHAF1A:SMARCA4:MAP1S:PAF1:CENPO:CENPA:TSPYL6:TLK1:HAT1:CHAF1B:SMARCB1:CABIN1:H1F0:…	http://www.gsea-msigdb.org/gsea/msigdb/cards/GO_CHROMATIN_ASSEMBLY_OR_DISASSEMBLY
GO_bp	GO_INTRACELLULAR_TRANSPORT	1787	1095	7.717717615623794e-07	7.28056612027115e-05	PRKCZ:VAMP3:PARK7:TMEM201:PIK3CD:CLSTN1:KIF1B:PEX14:NPPA:MFN2:ATP13A2:CAPZB:PINK1:KIF17:CDC42:HMGCL:SRSF10:SRRM1:TMEM50A:LDLRAP1:ZNF593:ZDHHC18:SFN:SYTL1:FGR:STX12:ATPIF1:SRSF4:SFPQ:TRAPPC3:ZC3H12A:ZMPSTE24:RIMS3:IPO13:RPS8:PLK3:EPS15:RAB3B:ZFYVE9:SCP2:HSPB11:PCSK9:DOCK7:ATG4C:EFCAB7:LEPROT:EVI5:RPL5:TMED5:FNBP1L:ABCD3:SORT1:RAP1A:DDX20:CAPZA1:AP4B1:SV2A:VPS45:SNX27:S100A13:SNAPIN:RAB13:RPS27:HAX…	http://www.gsea-msigdb.org/gsea/msigdb/cards/GO_INTRACELLULAR_TRANSPORT
GO_bp	GO_RAS_PROTEIN_SIGNAL_TRANSDUCTION	433	291	7.7263150664102e-07	7.28056612027115e-05	GNB1:PLEKHG5:PARK7:MFN2:ARHGEF19:CDC42:STMN1:CNKSR1:WASF2:PHACTR4:RAB3B:JUN:ARHGAP29:VAV3:EPS8L3:CSF1:RAP1A:RHOC:NRAS:NOTCH2:SETDB1:CDC42SE1:DENND4B:RAB13:SHC1:RIT1:ARHGEF2:RAB25:IQGAP3:NTRK1:ARHGEF11:MYOC:ABL2:KIF14:RAB7L1:ITPKB:TRIM67:ITGB1:PLCE1:DNMBP:CHUK:GBF1:PSD:HRAS:EPS8L2:RHOG:RRAS2:ARHGAP1:MADD:RASGRP2:CDC42EP2:CFL1:RAB1B:RHOD:ARHGEF17:ARHGAP42:TMEM133:RAB39A:RDX:USP28:APOC3:APOA1:CBL:AR…	http://www.gsea-msigdb.org/gsea/msigdb/cards/GO_RAS_PROTEIN_SIGNAL_TRANSDUCTION
GO_bp	GO_REGULATION_OF_SUPRAMOLECULAR_FIBER_ORGANIZATION	333	229	8.377959679764884e-07	7.794684005857202e-05	PARK7:MTOR:CAPZB:CDC42:WNT4:ASAP3:STMN1:SLC9A1:WASF2:S1PR1:PSRC1:CAPZA1:RHOC:PRUNE:TMOD4:S100A10:HAX1:ARHGEF2:KIRREL:SPTA1:MYOC:ARPC5:CAMSAP2:PROX1:CXCL12:FAM21C:ADD3:SWAP70:ARL2:CDC42EP2:CFL1:SPTBN2:SSH3:CORO1B:NUMA1:ARAP1:FCHSD2:RPS3:RDX:CRYAB:APOA1:HSPA8:FKBP4:CDKN1B:RAPGEF3:LIMA1:NCKAP1L:AVIL:NAV3:SSH1:TRPV4:ARPC3:CIT:PXN:CLIP1:HIP1R:RGCC:RB1:CKAP2:CFL2:NIN:SPTB:PSEN1:GPR65:EVL:CHRNA7:FMN1:C1…	http://www.gsea-msigdb.org/gsea/msigdb/cards/GO_REGULATION_OF_SUPRAMOLECULAR_FIBER_ORGANIZATION
GO_bp	GO_POSITIVE_REGULATION_OF_LEUKOCYTE_CELL_CELL_ADHESION	204	147	1.2879351392255715e-06	0.0001183290409163	PRKCZ:TNFRSF14:CDC42:RUNX3:PTAFR:VCAM1:IL6R:ZBTB7B:CD1D:SPTA1:PTPRC:CD55:CD46:HLX:ITPKB:NLRP3:IL2RA:PRKCQ:GATA3:MAP3K8:C10orf54:ZMIZ1:GPAM:IGF2:CD44:CD6:CD5:BAD:CCDC88B:RELA:SART1:FADD:RPS3:ZBTB16:CD3E:ETS1:CD27:CD4:PTPN6:CLECL1:KLRC4-KLRK1:KLRK1:NCKAP1L:TESPA1:IFNG:PTPN11:HMGB1:TNFSF13B:ZBTB1:AKT1:CSK:PDPK1:DNAJA3:SOCS1:IL4R:CORO1A:PYCARD:NOD2:CYLD:CBFB:NFAT5:EFNB3:PIK3R6:LGALS9:FLOT2:CCL2:RARA:…	http://www.gsea-msigdb.org/gsea/msigdb/cards/GO_POSITIVE_REGULATION_OF_LEUKOCYTE_CELL_CELL_ADHESION
GO_bp	GO_DEFENSE_RESPONSE	1532	944	1.31105355999395e-06	0.0001189659711846	PRKCZ:TNFRSF14:VAMP3:PARK7:PIK3CD:CTNNBIP1:MASP2:NPPA:TNFRSF1B:PADI4:HSPG2:CNR2:IFNLR1:ZNF683:GPATCH3:FCN3:FGR:IFI6:THEMIS2:SMPDL3B:PTAFR:PUM1:SFPQ:PSMB2:CSF3R:ZC3H12A:ZMPSTE24:PRDX1:AGBL4:JUN:JAK1:PTGFR:GBP3:GBP1:GBP6:GFI1:VCAM1:STXBP3:PSMA5:CSF1:ADORA3:CAPZA1:FAM19A3:PTPN22:NRAS:TSPAN2:FCGR1A:HIST2H2BE:ECM1:CTSS:CTSK:TNFAIP8L2:PSMD4:S100A9:S100A12:S100A8:IL6R:ADAR:SHC1:DCST1:ADAM15:MUC1:GBA:ASH…	http://www.gsea-msigdb.org/gsea/msigdb/cards/GO_DEFENSE_RESPONSE
GO_bp	GO_REGULATION_OF_LYMPHOCYTE_ACTIVATION	399	269	1.341396624503564e-06	0.0001202349413426	PRKCZ:TNFRSF14:TNFRSF1B:CDC42:RUNX3:ZNF683:ZC3H12A:MPL:GLMN:VCAM1:VAV3:PTPN22:TNFAIP8L2:IL6R:CHRNB2:ZBTB7B:FCRL3:CD1D:SPTA1:FCGR2B:RC3H1:PTPRC:LAX1:IL10:CD55:CR1:CD46:HLX:ITPKB:NLRP3:IL2RA:PRKCQ:GATA3:MAP3K8:ZEB1:C10orf54:DLG5:ZMIZ1:SFTPD:FAM35A:GPAM:IGF2:CD81:MAPK8IP1:CD6:CD5:BAD:CCDC88B:SART1:CLCF1:TBC1D10C:GAL:FADD:RPS3:LRRC32:ATM:ZBTB16:CD3E:TIRAP:CD27:CD4:PTPN6:CLECL1:KLRC4-KLRK1:KLRK1:NCKAP…	http://www.gsea-msigdb.org/gsea/msigdb/cards/GO_REGULATION_OF_LYMPHOCYTE_ACTIVATION
GO_bp	GO_NEGATIVE_REGULATION_OF_CELL_CYCLE_PROCESS	322	221	1.6220510660713958e-06	0.0001424458720691	MIIP:SYF2:SFN:RPA2:PSMB2:CDC20:PLK3:FOXE3:CDKN2C:ORC1:GADD45A:CDC7:PSMA5:HORMAD1:PSMD4:MUC1:RNF2:CDC73:BTG2:MDM4:NEK2:DTL:EPC1:WAPAL:PTEN:PCGF6:PSMD13:PIDD:WEE1:USP47:PSMA1:PSMA1:E2F8:PSMC3:TNKS1BP1:MEN1:PPP2R5B:OVOL1:RBM14:CDK2AP2:CCND1:ANAPC15:EED:ATM:ZW10:PHC1:CDKN1B:YAF2:ESPL1:CBX5:ZNF385A:CDK2:CDK4:CTDSP2:HMGA2:MDM1:MDM2:CNOT2:USP44:APAF1:TAOK3:TRIAP1:PSMD9:ZNF268:RGCC:RB1:MYO16:PCID2:TFDP1:…	http://www.gsea-msigdb.org/gsea/msigdb/cards/GO_NEGATIVE_REGULATION_OF_CELL_CYCLE_PROCESS
GO_bp	GO_NEGATIVE_REGULATION_OF_GENE_EXPRESSION_EPIGENETIC	129	98	1.6279528236476943e-06	0.0001424458720691	ARID1A:MIER1:MTF2:HIST2H3D:HIST2H4A:HIST2H3C:HIST2H3A:HIST2H4B:SETDB1:H3F3A:EPC1:SIRT1:TET1:H2AFY2:HELLS:RRP8:SPI1:NAA40:CREBZF:EED:ATF7IP:AEBP2:KIAA1551:PPHLN1:H1FNT:KMT2D:BAZ2A:SIRT4:HMGB1:SIN3A:MORF4L1:PCGF2:EZH1:HDAC5:PPM1D:H3F3B:MBD2:MBD3:DOT1L:SIRT6:MBD3L1:DNMT1:SIRT2:TRIM28:ATAD2B:DNMT3A:PCGF1:RIF1:HAT1:DNMT3B:ZNFX1:MORC2:H1F0:FAM208A:H1FX:H1FOO:SMARCA5:UBE2B:H2AFY:JARID2:HIST1H1A:HIST1H3A…	http://www.gsea-msigdb.org/gsea/msigdb/cards/GO_NEGATIVE_REGULATION_OF_GENE_EXPRESSION_EPIGENETIC
GO_bp	GO_REGULATION_OF_CELL_ADHESION	645	418	1.7661907366055523e-06	0.00015272355193	PRKCZ:TNFRSF14:RCC2:CDC42:WNT4:RUNX3:SLC9A1:PTAFR:YTHDF2:PTPRU:ZC3H12A:MACF1:FAF1:PPAP2B:GBP1:GLMN:VCAM1:S1PR1:VAV3:CELSR2:CSF1:PTPN22:TNFAIP8L2:S100A10:IL6R:ZBTB7B:ADAM15:EFNA1:MUC1:CD1D:SPTA1:FCGR2B:KIFAP3:MYOC:RC3H1:ABL2:PTPRC:KIF14:LAX1:IL10:CD55:CD46:HLX:MIA3:ITPKB:NID1:NLRP3:GTPBP4:IL2RA:PRKCQ:GATA3:RSU1:APBB1IP:MAP3K8:CXCL12:FAM21C:C10orf54:PLAU:DLG5:ZMIZ1:SFTPD:MMRN2:PTEN:LDB1:SLK:GPAM:IG…	http://www.gsea-msigdb.org/gsea/msigdb/cards/GO_REGULATION_OF_CELL_ADHESION
GO_bp	GO_T_CELL_ACTIVATION	443	295	2.199854309147269e-06	0.0001880108043282	PRKCZ:TNFRSF14:PIK3CD:MTOR:TNFRSF1B:DDOST:CDC42:WNT4:RUNX3:ZNF683:ZC3H12A:CTPS1:LEPR:GLMN:VCAM1:PTPN22:TNFAIP8L2:RORC:IL6R:ZBTB7B:SEMA4A:CD1D:SPTA1:LY9:FCER1G:FCGR2B:RC3H1:PTPRC:LAX1:RAB7L1:IL10:CD55:CR1:CD46:HLX:ITPKB:NLRP3:IL2RA:PRKCQ:GATA3:APBB1IP:MAP3K8:ZEB1:C10orf54:DLG5:ZMIZ1:SFTPD:NKX2-3:GPAM:CD151:IGF2:INS:CD44:MAPK8IP1:CD6:CD5:BAD:CCDC88B:SART1:FADD:RPS3:LRRC32:ZBTB16:AMICA1:CD3E:CD3D:CD…	http://www.gsea-msigdb.org/gsea/msigdb/cards/GO_T_CELL_ACTIVATION
GO_bp	GO_REGULATION_OF_CELL_CELL_ADHESION	373	252	2.2275366436863693e-06	0.0001881884405872	PRKCZ:TNFRSF14:CDC42:WNT4:RUNX3:PTAFR:YTHDF2:PTPRU:ZC3H12A:PPAP2B:GLMN:VCAM1:CELSR2:PTPN22:TNFAIP8L2:IL6R:ZBTB7B:CD1D:SPTA1:FCGR2B:KIFAP3:RC3H1:PTPRC:LAX1:IL10:CD55:CD46:HLX:MIA3:ITPKB:NLRP3:GTPBP4:IL2RA:PRKCQ:GATA3:MAP3K8:CXCL12:C10orf54:DLG5:ZMIZ1:SFTPD:GPAM:IGF2:SWAP70:CD44:CD6:CD5:FERMT3:BAD:CCDC88B:RELA:SART1:FADD:RPS3:LRRC32:RDX:ZBTB16:APOA1:CD3E:UBASH3B:ETS1:WNK1:CD9:CD27:CD4:PTPN6:CLECL1:…	http://www.gsea-msigdb.org/gsea/msigdb/cards/GO_REGULATION_OF_CELL_CELL_ADHESION
GO_bp	GO_POSITIVE_REGULATION_OF_CELL_ADHESION	383	258	2.4200878174036346e-06	0.000202132334749	PRKCZ:TNFRSF14:CDC42:WNT4:RUNX3:PTAFR:PTPRU:PPAP2B:VCAM1:VAV3:CSF1:S100A10:IL6R:ZBTB7B:CD1D:SPTA1:KIFAP3:MYOC:PTPRC:IL10:CD55:CD46:HLX:ITPKB:NID1:NLRP3:IL2RA:PRKCQ:GATA3:RSU1:APBB1IP:MAP3K8:CXCL12:C10orf54:ZMIZ1:MMRN2:LDB1:GPAM:IGF2:ILK:SAA1:CD44:PTPRJ:CD6:CD5:BAD:CCDC88B:ARL2:RELA:SART1:RHOD:FADD:RPS3:ATM:ZBTB16:APOA1:CD3E:ETS1:CD27:CD4:PTPN6:CLECL1:KLRC4-KLRK1:KLRK1:ITGA5:NCKAP1L:TESPA1:MIP:IFN…	http://www.gsea-msigdb.org/gsea/msigdb/cards/GO_POSITIVE_REGULATION_OF_CELL_ADHESION
GO_bp	GO_NEGATIVE_REGULATION_OF_BIOSYNTHETIC_PROCESS	1511	929	2.6764110573403727e-06	0.0002210294524882	SKI:PRDM16:PER3:PARK7:ERRFI1:RERE:ENO1:CTNNBIP1:PEX14:EXOSC10:SPEN:WNT4:KDM1A:HNRNPR:E2F2:ID3:RUNX3:LIN28A:ARID1A:NR0B2:FCN3:SESN2:YTHDF2:PUM1:SFPQ:AGO4:ZC3H12A:HEYL:SCMH1:FOXO6:KDM4A:PLK3:DMBX1:TAL1:CC2D1B:TMEM59:JUN:NFIA:LEPR:MIER1:DNAJB4:GFI1:MTF2:DR1:PRMT6:RAP1A:DDX20:MOV10:TRIM33:HIST2H3D:HIST2H4A:HIST2H3C:HIST2H3A:HIST2H4B:OTUD7B:C1orf51:SETDB1:VPS72:RFX5:RORC:S100A11:GATAD2B:PBXIP1:SHC1:ZB…	http://www.gsea-msigdb.org/gsea/msigdb/cards/GO_NEGATIVE_REGULATION_OF_BIOSYNTHETIC_PROCESS
GO_bp	GO_REGULATION_OF_NUCLEOBASE_CONTAINING_COMPOUND_METABOLIC_PROCESS	498	328	2.803046122769544e-06	0.0002289154333595	CDK11B:NMNAT1:DFFA:EXOSC10:CDA:KDM1A:SRSF10:AUNIP:LIN28A:RPA2:EYA3:ATPIF1:SRSF4:THRAP3:ZC3H12A:RLF:ZMPSTE24:USP1:RBMXL1:ZNF326:BRDT:RBM15:SF3B4:CLK2:SMG5:CCT3:PRDX6:RC3H1:SMG7:CDC73:NEK7:PTPRC:NUCKS1:IL10:NEK2:PARP1:HEATR1:FMN2:FBXO18:RBM17:PRKCQ:GATA3:CELF2:PARG:ZNF365:SIRT1:STOX1:FAM35A:TNKS2:CPEB3:MMS19:FAM178A:OBFC1:HRAS:NUP98:RPS13:WT1:NAT10:SPI1:CELF1:PRPF19:AHNAK:OTUB1:TRMT112:RELA:RBM4:RB…	http://www.gsea-msigdb.org/gsea/msigdb/cards/GO_REGULATION_OF_NUCLEOBASE_CONTAINING_COMPOUND_METABOLIC_PROCESS
GO_bp	GO_CELL_DIVISION	589	383	2.920020325546078e-06	0.0002358477955248	KLHL21:APITD1:RCC2:CDC42:STMN1:SFN:NUDC:C1orf172:RCC1:EPB41:YBX1:CDC20:KIF2C:PLK3:TAL1:DOCK7:ITGB3BP:PKN2:CDC7:EVI5:CDC14A:PSRC1:GNAI3:PROK1:RHOC:SYCP1:ENSA:POGZ:JTB:CKS1B:ARHGEF2:PMF1:HMCN1:KIF14:DYRK3:NEK2:NSL1:FMN2:MASTL:SVIL:CCNY:REEP3:STOX1:ANXA11:WAPAL:KIF20B:KIF11:HELLS:LZTS2:FGF8:ARL3:TIAL1:MCMBP:CUZD1:FAM175B:PPP2R2D:IGF2:WEE1:E2F8:DCDC1:MDK:CKAP5:INCENP:VEGFB:SAC3D1:CDCA5:SSSCA1:CFL1:PP…	http://www.gsea-msigdb.org/gsea/msigdb/cards/GO_CELL_DIVISION
GO_bp	GO_POSITIVE_REGULATION_OF_CELL_DEATH	664	428	3.082970476923193e-06	0.0002463025326672	PLEKHG5:PARK7:PIK3CD:DFFA:MTOR:MFN2:TNFRSF8:TNFRSF1B:CASP9:ARHGEF19:PINK1:ID3:STPG1:SFN:SLC9A1:ATPIF1:SFPQ:ZC3H12A:UTP11L:FAF1:PCSK9:JUN:ITGB3BP:GADD45A:VAV3:SORT1:DDX20:APH1A:ADAMTSL4:MCL1:MLLT11:S100A9:S100A8:ARHGEF2:NTRK1:ARHGEF11:FCGR2B:ATF6:ADCY10:FASLG:PTPRC:ADORA1:IL10:IL19:ATF3:PARP1:PSEN2:NLRP3:AKR1C3:FBXO18:CAMK1D:ITGB1:SIRT1:AIFM2:PPIF:PTEN:FAS:IFIT2:TCTN3:PITX3:NEURL1:PDCD4:FANK1:BNIP…	http://www.gsea-msigdb.org/gsea/msigdb/cards/GO_POSITIVE_REGULATION_OF_CELL_DEATH
GO_bp	GO_POSITIVE_REGULATION_OF_LYMPHOCYTE_ACTIVATION	255	178	3.16522861057716e-06	0.0002501551643843	PRKCZ:TNFRSF14:CDC42:RUNX3:MPL:VCAM1:VAV3:IL6R:CHRNB2:ZBTB7B:FCRL3:CD1D:SPTA1:PTPRC:CD55:CD46:HLX:ITPKB:NLRP3:IL2RA:PRKCQ:GATA3:MAP3K8:C10orf54:ZMIZ1:FAM35A:GPAM:IGF2:CD81:CD6:CD5:BAD:CCDC88B:SART1:CLCF1:FADD:RPS3:ZBTB16:CD3E:TIRAP:CD27:CD4:PTPN6:CLECL1:KLRC4-KLRK1:KLRK1:NCKAP1L:TESPA1:STAT6:IFNG:UNG:PTPN11:HMGB1:GPR183:TNFSF13B:IRS2:PCID2:GAS6:PPP2R3C:ZBTB1:AKT1:TP53BP1:CSK:PDPK1:DNAJA3:SOCS1:IL…	http://www.gsea-msigdb.org/gsea/msigdb/cards/GO_POSITIVE_REGULATION_OF_LYMPHOCYTE_ACTIVATION
GO_bp	GO_REGULATION_OF_MEGAKARYOCYTE_DIFFERENTIATION	78	63	3.3358528991325654e-06	0.0002588713429694	AGO4:PRMT6:RBM15:MOV10:HIST2H3D:HIST2H4A:HIST2H3C:HIST2H3A:HIST2H4B:RBBP5:H3F3A:PRKCQ:KMT2A:KMT2D:NFE2:TESC:THBS1:SIN3A:CIB1:TNRC6A:SETD1A:CBFB:ZFPM1:GP1BA:ITGA2B:H3F3B:TNRC6C:KMT2B:DPY30:EIF6:RUNX1:TNRC6B:EP300:KAT2B:GATA2:THPO:PF4:MEF2C:HIST1H3A:HIST1H4A:HIST1H4B:HIST1H3B:HIST1H3C:HIST1H4C:HIST1H4D:HIST1H3D:HIST1H4E:HIST1H3E:HIST1H4F:HIST1H3F:HIST1H3G:HIST1H4H:HIST1H4I:HIST1H3H:HIST1H4J:HIST1H4…	http://www.gsea-msigdb.org/gsea/msigdb/cards/GO_REGULATION_OF_MEGAKARYOCYTE_DIFFERENTIATION
GO_bp	GO_POSITIVE_REGULATION_OF_PROTEOLYSIS	337	229	3.345956133619297e-06	0.0002588713429694	ENO1:TNFRSF1B:CASP9:PINK1:ATPIF1:ZC3H12A:PLK3:NRD1:S100A9:S100A8:EFNA3:EFNA3:EFNA1:GBA:PYHIN1:IFI16:AIM2:FASLG:CNTN2:CR1:TRIM67:NLRP3:SIRT1:C10orf54:PTEN:FAS:BTRC:PIDD:PACSIN3:PSMC3:BAD:FADD:RPS3:PICALM:CTSC:USP5:LRRK2:PRICKLE1:SENP1:IFNG:MDM2:TMTC3:APAF1:FBXW8:DIABLO:HIP1R:CHFR:HMGB1:NEK5:PSME1:PSME2:EGLN3:SOCS4:PSEN1:ATXN3:APOPT1:AKT1:CAPN3:USP50:RPS27L:CLPX:SMAD3:PIAS1:CLN6:ARIH1:PML:SNX33:FBX…	http://www.gsea-msigdb.org/gsea/msigdb/cards/GO_POSITIVE_REGULATION_OF_PROTEOLYSIS
GO_bp	GO_REGULATION_OF_T_CELL_ACTIVATION	300	206	3.429008474865921e-06	0.0002625334613569	PRKCZ:TNFRSF14:TNFRSF1B:CDC42:RUNX3:ZNF683:ZC3H12A:GLMN:VCAM1:PTPN22:TNFAIP8L2:IL6R:ZBTB7B:CD1D:SPTA1:FCGR2B:RC3H1:PTPRC:LAX1:IL10:CD55:CR1:CD46:HLX:ITPKB:NLRP3:IL2RA:PRKCQ:GATA3:MAP3K8:ZEB1:C10orf54:DLG5:ZMIZ1:SFTPD:GPAM:IGF2:MAPK8IP1:CD6:CD5:BAD:CCDC88B:SART1:FADD:RPS3:LRRC32:ZBTB16:CD3E:CD27:CD4:PTPN6:CLECL1:KLRC4-KLRK1:KLRK1:NCKAP1L:TESPA1:IFNG:PAWR:PTPN11:HMGB1:TNFSF13B:RIPK3:LGALS3:ZBTB1:AK…	http://www.gsea-msigdb.org/gsea/msigdb/cards/GO_REGULATION_OF_T_CELL_ACTIVATION
GO_bp	GO_CELLULAR_RESPONSE_TO_DNA_DAMAGE_STIMULUS	822	522	3.6249989071878126e-06	0.0002746777522456	C1orf86:PARK7:APITD1:TNFRSF1B:CASP9:KDM1A:SYF2:AUNIP:SFN:RPA2:EYA3:SESN2:SFPQ:ZC3H12A:PPIE:ZMPSTE24:EXO5:PLK3:MUTYH:RAD54L:USP1:GADD45A:CDC7:PRMT6:VAV3:DCLRE1B:HIPK1:SYCP1:HIST2H4A:HIST2H4B:MCL1:INTS3:MUC1:PYHIN1:IFI16:MAEL:TIPRL:UCHL5:BTG2:MDM4:RBBP5:NUCKS1:IKBKE:DYRK3:MAPKAPK2:INTS7:DTL:PARP1:SPRTN:FMN2:EXO1:ZBTB18:FBXO18:RBM17:MASTL:WAC:CXCL12:PARG:ZNF365:SIRT1:DNA2:FAM35A:DNTT:ZDHHC16:MMS19:F…	http://www.gsea-msigdb.org/gsea/msigdb/cards/GO_CELLULAR_RESPONSE_TO_DNA_DAMAGE_STIMULUS
GO_bp	GO_ORGANONITROGEN_COMPOUND_CATABOLIC_PROCESS	1230	763	3.833089883013065e-06	0.0002874817412259	PLEKHG5:PARK7:SPSB1:UBE4B:MTOR:FBXO2:FBXO44:TNFRSF1B:ATP13A2:PADI4:CDA:PINK1:ECE1:USP48:HSPG2:LYPLA2:HMGCL:FUCA1:UBXN11:SLC9A1:SMPDL3B:ATPIF1:SDC3:PSMB2:NT5C1A:PPT1:ZMPSTE24:CDC20:PLK3:HECTD3:FAF1:RNF11:NRD1:PCSK9:USP1:PDE4B:USP33:DDAH1:GLMN:RPL5:PSMA5:OTUD7B:CTSS:CTSK:PSMD4:OAZ3:DCST1:EFNA1:GBA:UBQLN4:BCAN:PYHIN1:USP21:KLHL20:GLUL:UCHL5:KIF14:CHIT1:FMOD:ATP2B4:MDM4:IL10:YOD1:C4BPB:C4BPA:DIEXF:DT…	http://www.gsea-msigdb.org/gsea/msigdb/cards/GO_ORGANONITROGEN_COMPOUND_CATABOLIC_PROCESS
GO_bp	GO_CELL_CYCLE_G2_M_PHASE_TRANSITION	262	182	4.031571043778756e-06	0.0002993136077956	MIIP:RCC2:SYF2:PSMB2:PLK3:ORC1:CDC7:PSMA5:ENSA:PSMD4:NES:PBX1:KIF14:PPP1R12B:DYRK3:NEK2:DTL:SDCCAG8:MASTL:CCNY:STOX1:BTRC:FBXL15:ACTR1A:PSMD13:WEE1:USP47:PSMA1:PSMA1:USH1C:CKAP5:PSMC3:CCND1:CEP57:ATM:CEP164:FOXM1:WNT10B:TUBA1A:CDK2:DCTN2:CDK4:HMGA2:PPP1R12A:CEP290:TAOK3:CIT:DYNLL1:PSMD9:RNASEH2B:BORA:HAUS4:AJUBA:PSMB5:PSMB11:PSME1:PSME2:PSMA6:PSMA3:HSPA2:RAD51B:DYNC1H1:HSP90AA1:ZFYVE19:HAUS2:RAB1…	http://www.gsea-msigdb.org/gsea/msigdb/cards/GO_CELL_CYCLE_G2_M_PHASE_TRANSITION
GO_bp	GO_PROTEIN_AUTOPHOSPHORYLATION	232	163	4.413288979024936e-06	0.0003243767399583	ERRFI1:MTOR:ATP13A2:PINK1:FGR:MKNK1:JUN:CLK2:NTRK1:INSRR:ABL2:PTPRC:MAPKAPK2:NEK2:PPP2R5A:SLK:GRK5:INS:STK33:TNKS1BP1:MARK2:PPP2R5B:MAP3K11:PDGFD:ATM:SIK2:WNK1:LRRK2:ACVR1B:MAP3K12:IRAK3:MAPKAPK5:TAOK3:CAMKK2:ULK1:FLT3:FLT1:GRK1:RIPK3:PPP2R5E:PPP2R5C:MARK3:AKT1:GREM1:EIF2AK4:CHP1:TYRO3:TRPM7:DAPK2:CLK3:CSK:ULK3:PEAK1:MEX3B:IQGAP1:FES:IGF1R:PDPK1:SMG1:MVP:TAOK2:MAPK3:MINK1:TNK1:AURKB:ULK2:NLK:TAOK…	http://www.gsea-msigdb.org/gsea/msigdb/cards/GO_PROTEIN_AUTOPHOSPHORYLATION
GO_bp	GO_REGULATION_OF_TRANSCRIPTION_FROM_RNA_POLYMERASE_II_PROMOTER_IN_RESPONSE_TO_HYPOXIA	74	60	4.495695698592383e-06	0.0003271620137094	PSMB2:PSMA5:ARNT:PSMD4:EGLN1:CUL2:STOX1:HIF1AN:PSMD13:PSMA1:PSMA1:PSMC3:PSMD9:UBC:PSMB5:PSMB11:PSME1:PSME2:EGLN3:PSMA6:PSMA3:PSMA4:TCEB2:CREBBP:PSMB10:PSMB6:UBB:PSMD11:PSMD3:PSME3:PSMC5:PSMD12:UBA52:PSMD8:SIRT2:EGLN2:HIF3A:EPAS1:PSME4:RPS27A:PSMD14:NFE2L2:PSMD1:PSMA7:BACH1:RBX1:EP300:VHL:HIGD1A:LIMD1:PSMD6:PSMD2:RBPJ:VEGFA:CITED2:PSMA2:PSMA2:EPO:CA9:PSMD5:PSMB7:NOTCH1	http://www.gsea-msigdb.org/gsea/msigdb/cards/GO_REGULATION_OF_TRANSCRIPTION_FROM_RNA_POLYMERASE_II_PROMOTER_IN_RESPONSE_TO_HYPOXIA
GO_bp	GO_PEPTIDYL_AMINO_ACID_MODIFICATION	1192	740	4.625553577900319e-06	0.0003333119489957	PRKCZ:TNFRSF14:PRDM16:PARK7:ERRFI1:MTOR:PLOD1:ATP13A2:PADI2:PADI4:PINK1:DDOST:KDM1A:ZDHHC18:FGR:TAF12:OPRD1:MEAF6:EPHA10:PPIE:RLF:ZMPSTE24:PPIH:LEPRE1:TIE1:KDM4A:DPH2:TESK2:MAST2:MKNK1:TAL1:AGBL4:RAB3B:DOCK7:JAK1:IL12RB2:PKN2:GTF2B:CDC7:GFI1:MTF2:DR1:BCAR3:DPH5:PRMT6:ARNT:SETDB1:S100A9:S100A8:CRTC2:HAX1:IL6R:PYGO2:SHC1:EFNA1:DPM3:KRTCAP2:MUC1:CLK2:ASH1L:ARHGEF2:LMNA:NTRK1:INSRR:APOA2:NOS1AP:TADA1…	http://www.gsea-msigdb.org/gsea/msigdb/cards/GO_PEPTIDYL_AMINO_ACID_MODIFICATION
GO_bp	GO_COAGULATION	335	227	5.034849440207959e-06	0.0003592829454905	GNB1:PIK3CD:MFN2:CAPZB:CDC42:KDM1A:PAFAH2:PABPC4:MPL:VAV3:STXBP3:CAPZA1:HIST2H3D:HIST2H3C:HIST2H3A:VPS45:PEAR1:USF1:FCER1G:F5:SELP:SERPINC1:C4BPB:H3F3A:PRKCQ:GATA3:JMJD1C:PLAU:VCL:ENTPD1:HPS6:TSPAN32:HBB:HBD:HBG1:HBG2:HBE1:ILK:SAA1:HPS5:PHF21A:DGKZ:F2:P2RX3:SERPING1:FERMT3:EHD1:FIBP:TRPC6:UBASH3B:VWF:CD9:PTPN6:A2M:CLEC1B:ITPR2:CBX5:NFE2:SH2B3:PTPN11:P2RX7:P2RX4:P2RX2:DGKH:CPB2:DOCK9:F10:PROZ:GAS6…	http://www.gsea-msigdb.org/gsea/msigdb/cards/GO_COAGULATION
GO_bp	GO_PROTEIN_CATABOLIC_PROCESS	881	556	5.179912402417985e-06	0.0003660803476708	PLEKHG5:PARK7:SPSB1:UBE4B:MTOR:FBXO2:FBXO44:TNFRSF1B:ATP13A2:PINK1:USP48:LYPLA2:UBXN11:ATPIF1:PSMB2:PPT1:ZMPSTE24:CDC20:PLK3:HECTD3:FAF1:RNF11:NRD1:PCSK9:USP1:USP33:GLMN:RPL5:PSMA5:OTUD7B:CTSS:CTSK:PSMD4:OAZ3:DCST1:EFNA1:GBA:UBQLN4:PYHIN1:USP21:KLHL20:UCHL5:KIF14:MDM4:IL10:YOD1:C4BPB:C4BPA:DIEXF:DTL:LYPLAL1:TRIM67:EGLN1:FMN2:TRIM58:YME1L1:WAC:CUL2:SIRT1:PTEN:IDE:ERLIN1:BTRC:FBXW4:MGEA5:FBXL15:SUF…	http://www.gsea-msigdb.org/gsea/msigdb/cards/GO_PROTEIN_CATABOLIC_PROCESS
GO_bp	GO_RESPONSE_TO_OXYGEN_LEVELS	371	249	5.504177758469932e-06	0.0003852924430928	GNB1:ENO1:MTOR:AGTRAP:MTHFR:NPPA:PLOD1:PINK1:HP1BP3:SLC9A1:OPRD1:PSMB2:SLC2A1:MPL:PLK3:DDAH1:TGFBR3:VCAM1:PSMA5:ARNT:PSMD4:CHRNB2:ADAM15:PKLR:LMNA:USF1:ATP1B1:ADORA1:MDM4:PSEN2:EGLN1:FMN2:CUL2:CXCL12:SIRT1:STOX1:PLAU:PTEN:FAS:PDLIM1:HIF1AN:BNIP3:PSMD13:TH:ASCL2:ADM:PSMA1:PSMA1:PSMC3:P2RX3:VEGFB:BAD:UCP2:TRPC6:ATM:CRYAB:DRD2:HYOU1:CBL:ETS1:PHB2:CDKN1B:APOLD1:ITPR2:DNM1L:CACNB3:TMBIM6:SLC11A2:ACVRL…	http://www.gsea-msigdb.org/gsea/msigdb/cards/GO_RESPONSE_TO_OXYGEN_LEVELS
GO_bp	GO_GENE_SILENCING_BY_RNA	179	129	5.57321644589241e-06	0.0003864447252576	LIN28A:PPP1R8:PUM1:AGO4:ZC3H12A:SNIP1:ZMPSTE24:ZCCHC11:HENMT1:MOV10:HIST2H3D:HIST2H4A:HIST2H3C:HIST2H3A:HIST2H4B:TDRKH:ADAR:MAEL:H3F3A:NUP133:TDRD1:POLR2L:NUP98:CELF1:NUP160:CLP1:POLR2G:RBM4:IPO8:AAAS:TARBP2:ZC3H10:NUP107:CNOT2:NCOR2:AJUBA:TDRD9:EXD1:MAP2K1:SMAD3:ZC3H7A:TNRC6A:POLR2C:CNOT1:NUP88:POLR2A:TP53:NCOR1:STAT3:DDX5:HELZ:NUP85:H3F3B:TNRC6C:SEH1L:POLR2E:MAP2K2:ELAVL1:TDRD12:WTIP:TGFB1:CNOT…	http://www.gsea-msigdb.org/gsea/msigdb/cards/GO_GENE_SILENCING_BY_RNA
GO_bp	GO_NEGATIVE_REGULATION_OF_RESPONSE_TO_STIMULUS	1535	940	5.759507948374177e-06	0.0003956297515939	PRKCZ:SKI:TNFRSF14:PRDM16:NPHP4:PARK7:ERRFI1:ENO1:CTNNBIP1:MTOR:DRAXIN:MFN2:TNFRSF1B:DHRS3:PADI2:NBL1:PINK1:CDC42:WNT4:KDM1A:CNR2:AUNIP:STMN1:GPATCH3:IFI6:SMPDL3B:EYA3:SESN2:PHACTR4:YTHDF2:PTPRU:PSMB2:ZC3H12A:HEYL:SZT2:PTCH2:EPS15:LEPROT:DDAH1:GBP1:TGFBR3:GCLM:PSMA5:GNAI3:GSTM2:FAM19A3:PTPN22:TRIM33:OTUD7B:ECM1:MCL1:CERS2:SEMA6C:TNFAIP8L2:PSMD4:THEM4:ZBTB7B:DCST1:EFNA1:MUC1:GBA:ASH1L:ARHGEF2:LMNA…	http://www.gsea-msigdb.org/gsea/msigdb/cards/GO_NEGATIVE_REGULATION_OF_RESPONSE_TO_STIMULUS
GO_bp	GO_INTRACELLULAR_RECEPTOR_SIGNALING_PATHWAY	271	187	5.871211760349444e-06	0.0003968778719009	PARK7:DHRS3:C1orf64:PADI2:ARID1A:GPATCH3:PUM1:HEYL:PTPN22:ARNT:RORC:CRABP2:NR1I3:NR5A2:C1orf106:ESRRG:PARP1:AKR1C3:CREM:SIRT1:CYP26C1:CYP26A1:GPAM:CTBP2:IRF7:TRIM68:ARNTL:CRY2:NR1H3:SCGB2A1:RELA:KAT5:RBM14:STARD10:YAP1:NLRX1:FKBP4:PHB2:VDR:KMT2D:NR4A1:CALCOCO1:GRIP1:CNOT2:UBE2N:NR2C1:RNF34:NCOR2:UBC:RB1:STRN3:NFKBIA:FOXA1:ESR2:SNW1:ALDH1A2:RORA:TRIP4:PIAS1:PML:AXIN1:UBE2I:PAGR1:PAGR1:TGFB1I1:NOD2…	http://www.gsea-msigdb.org/gsea/msigdb/cards/GO_INTRACELLULAR_RECEPTOR_SIGNALING_PATHWAY
GO_bp	GO_CELL_SUBSTRATE_ADHESION	329	223	5.8856718417968175e-06	0.0003968778719009	PRKCZ:VAMP3:RCC2:CDC42:WNT4:SLC9A1:MACF1:TESK2:ANGPTL3:GBP1:VCAM1:CSF1:PIP5K1A:S100A10:ADAM15:EFNA1:THBS3:MYOC:TNN:LAMC1:KIF14:NID1:ITGA8:RSU1:ITGB1:FAM21C:COL13A1:PLAU:VCL:MMRN2:PTEN:SORBS1:LDB1:SLK:COL17A1:VWA2:CUZD1:ILK:AKIP1:LYVE1:CD44:PTPRJ:FERMT3:MEN1:ARL2:RHOD:APOA1:CD3E:JAM3:VWF:WNT1:ACVRL1:ITGA5:ITGA7:LRP1:CORO1C:PXN:GAS6:AJUBA:FERMT2:ACTN1:FBLN5:ATXN3:GREM1:FMN1:THBS1:TYRO3:STRC:TRPM7:O…	http://www.gsea-msigdb.org/gsea/msigdb/cards/GO_CELL_SUBSTRATE_ADHESION
GO_bp	GO_LEUKOCYTE_DIFFERENTIATION	496	325	6.126282192026277e-06	0.0004093470373763	PRKCZ:PIK3CD:CTNNBIP1:MTOR:CDC42:WNT4:RUNX3:ZNF683:ZC3H12A:TAL1:JUN:LEPR:VCAM1:CSF1:PTPN22:TSPAN2:NOTCH2:RORC:HAX1:ZBTB7B:EFNA4:GON4L:SEMA4A:BGLAP:NTRK1:FCRL3:CD1D:IFI16:LY9:FCER1G:FCGR2B:RC3H1:PTPRC:IL10:IL20:CR2:CR1:CD46:BATF3:HLX:LBR:PARP1:ITPKB:IRF2BP2:NLRP3:KLF6:IL2RA:GATA3:ZEB1:ITGB1:SIRT1:C10orf54:ZMIZ1:FAM213A:HHEX:BLNK:NKX2-3:SH3PXD2A:IRF7:SPI1:PTPRJ:BAD:BATF2:SART1:CLCF1:FADD:GAB2:ATM:Z…	http://www.gsea-msigdb.org/gsea/msigdb/cards/GO_LEUKOCYTE_DIFFERENTIATION
GO_bp	GO_REGULATION_OF_CELLULAR_COMPONENT_SIZE	360	242	6.211417080763405e-06	0.000410502368247	MTOR:DRAXIN:CLCN6:ATP13A2:CAPZB:HP1BP3:KDM1A:MACF1:RAB3B:LRRC8B:LRRC8C:LRRC8D:VAV3:LAMTOR5:CAPZA1:SEMA6C:TMOD4:HAX1:TRIM46:SEMA4A:IQGAP3:CRABP2:KIRREL:SPTA1:ARPC5:CNTN2:AKT3:CXCL12:FAM21C:PTEN:SEMA4G:ADD3:CDHR5:ILK:SWAP70:USH1C:BDNF:CDC42EP2:CFL1:SPTBN2:SSH3:PPP1CA:CORO1B:FCHSD2:CLNS1A:PICALM:RDX:LIMA1:NCKAP1L:LRP1:CDK4:AVIL:RAB21:SSH1:TRPV4:ARPC3:CIT:P2RX7:HIP1R:CFL2:SPTB:EVL:AKT1:FMN1:SLC12A6:C…	http://www.gsea-msigdb.org/gsea/msigdb/cards/GO_REGULATION_OF_CELLULAR_COMPONENT_SIZE
GO_bp	GO_INOSITOL_LIPID_MEDIATED_SIGNALING	173	125	6.255274182812636e-06	0.000410502368247	PLCH2:PIK3CD:FGR:PTAFR:PIP5K1A:PI4KB:HAX1:NTRK1:PEAR1:SELP:MYOC:PIK3C2B:KCNH1:GATA3:PIP4K2A:SIRT1:PTEN:PLCE1:PIK3AP1:INPP5F:PLEKHA1:MUC5AC:INS:PIK3C2A:PRR5L:F2:PLCB3:PPP2R5B:GAB2:PDGFD:CBL:PTPN6:ERBB3:PIP4K2C:DCN:PITPNM2:FLT3:FLT1:IRS2:ZFP36L1:ENTPD5:PPP2R5C:AKT1:PLCB2:LTK:TYRO3:TNFAIP8L3:IGF1R:TSC2:MAZ:MAPK3:PLCG2:PLD2:C1QBP:PIK3R6:PIK3R5:CRYBA1:NF1:ERBB2:CSF3:BECN1:RPS6KB1:GH1:SLC9A3R1:PIP5K1C:…	http://www.gsea-msigdb.org/gsea/msigdb/cards/GO_INOSITOL_LIPID_MEDIATED_SIGNALING
GO_bp	GO_POSITIVE_REGULATION_OF_CATABOLIC_PROCESS	409	272	6.311243659557293e-06	0.0004105100964402	PARK7:MFN2:TNFRSF1B:PINK1:HNRNPR:ATPIF1:SESN2:YTHDF2:PUM1:ZC3H12A:PLK3:FAF1:NRD1:TMEM59:PCSK9:ANGPTL3:GNAI3:MOV10:ARNT:OAZ3:GBA:PYHIN1:APOA2:RC3H1:ADORA1:BTG2:PFKFB2:C4BPB:C4BPA:DTL:RAB3GAP2:TRIM67:PFKFB3:PIP4K2A:WAC:SIRT1:SUPV3L1:C10orf54:PTEN:CPEB3:IDE:TRIM8:BAG3:BNIP3:PNPLA2:INS:CD81:TRIM22:PRR5L:AMBRA1:PACSIN3:PSMC3:POLR2G:STX5:BAD:CPT1A:CTSC:SESN3:ATM:RDX:APOA5:APOA4:PAFAH1B2:VPS11:USP5:CDKN…	http://www.gsea-msigdb.org/gsea/msigdb/cards/GO_POSITIVE_REGULATION_OF_CATABOLIC_PROCESS
GO_bp	GO_CELLULAR_EXTRAVASATION	53	45	6.745087255323999e-06	0.0004348806256722	PIK3CD:PTAFR:VCAM1:SELP:SELL:SELE:ITGB1:CXCL12:FADD:PDGFD:AMICA1:SELPLG:RIPK3:SPN:CX3CL1:ABR:CRK:CCL2:ROCK1:MADCAM1:AZU1:PRTN3:ELANE:CCL25:ICAM1:PLVAP:ADD2:IL1R1:ITGA4:SIRPA:PLCB1:ITGB2:CRKL:BCR:CX3CR1:CCR2:CD47:BST1:PTGER4:CCL28:ITGA1:FAM65B:PIK3CG:CCL21:GCNT1	http://www.gsea-msigdb.org/gsea/msigdb/cards/GO_CELLULAR_EXTRAVASATION
GO_bp	GO_MEMBRANE_ORGANIZATION	800	507	6.933691083824655e-06	0.0004431532997053	RER1:VAMP3:CLSTN1:MFN2:PLEKHM2:RSG1:PINK1:KIF17:CDC42:STPG1:LDLRAP1:SFN:SLC9A1:STX12:XKR8:ATPIF1:TRAPPC3:PPT1:ZMPSTE24:TIE1:EPS15:DNAJC6:FNBP1L:ABCA4:VAV3:GNAI3:FCGR1A:GOLPH3L:THEM4:S100A10:SNAPIN:ATP8B2:SYT11:LMNA:SPTA1:FCER1G:FCGR2B:C1orf111:ATP1B1:F5:MYOC:VAMP4:DNM3:TOR1AIP1:ARPC5:CRB1:PTPRC:SYT2:RABIF:KLHL12:NFASC:CNTN2:MIA3:CNIH3:ARV1:GNPAT:TOMM20:REEP3:PSAP:PPIF:ATAD1:PTEN:BLOC1S2:SEC31B:KC…	http://www.gsea-msigdb.org/gsea/msigdb/cards/GO_MEMBRANE_ORGANIZATION
GO_bp	GO_POSITIVE_REGULATION_OF_CELLULAR_COMPONENT_ORGANIZATION	1164	722	7.1449129614671165e-06	0.000452716467817	NPHP4:PARK7:CLSTN1:MTOR:MFN2:PLEKHM2:CROCC:PINK1:CDC42:WNT4:KDM1A:LDLRAP1:SFN:WASF2:RPA2:ATPIF1:SFPQ:AKIRIN1:MACF1:PPT1:FOXO6:LEPRE1:MPL:CDC20:TSPAN1:TAL1:FAF1:PCSK9:LEPROT:MIER1:MTF2:FNBP1L:PSRC1:AMIGO1:EPS8L3:CD53:RAP1A:RHOC:SETDB1:MLLT11:S100A10:S100A9:HAX1:ZBTB7B:MUC1:GBA:LMNA:SEMA4A:CCT3:NES:CRABP2:NTRK1:KIRREL:AIM2:PFDN2:SELE:MYOC:DNM3:ABL2:ARPC5:NEK7:SYT2:NEK2:PROX1:RAB3GAP2:PARP1:TRIM67:T…	http://www.gsea-msigdb.org/gsea/msigdb/cards/GO_POSITIVE_REGULATION_OF_CELLULAR_COMPONENT_ORGANIZATION
GO_bp	GO_INTERLEUKIN_7_MEDIATED_SIGNALING_PATHWAY	30	28	7.70452200086867e-06	0.0004840020231314	JAK1:HIST2H3D:HIST2H3C:HIST2H3A:SOCS2:IRS2:SOCS1:STAT5B:STAT5A:STAT3:SMARCA4:JAK3:IRS1:BRWD1:CISH:IL7R:TSLP:HIST1H3A:HIST1H3B:HIST1H3C:HIST1H3D:HIST1H3E:HIST1H3F:HIST1H3G:HIST1H3H:HIST1H3I:HIST1H3J:IL7	http://www.gsea-msigdb.org/gsea/msigdb/cards/GO_INTERLEUKIN_7_MEDIATED_SIGNALING_PATHWAY
GO_bp	GO_CHROMATIN_ORGANIZATION_INVOLVED_IN_REGULATION_OF_TRANSCRIPTION	121	91	7.907850724006927e-06	0.0004925652781478	PADI2:ARID1A:MIER1:HIST2H3D:HIST2H4A:HIST2H3C:HIST2H3A:HIST2H4B:SETDB1:H3F3A:SIRT1:TET1:HELLS:RRP8:NAA40:EED:ATF7IP:KIAA1551:PPHLN1:H1FNT:KMT2D:SMARCD1:BAZ2A:SIRT4:HMGB1:SIN3A:MORF4L1:PCGF2:EZH1:HDAC5:PPM1D:H3F3B:MBD2:MBD3:DOT1L:SIRT6:MBD3L1:DNMT1:KMT2B:SIRT2:TRIM28:ATAD2B:DNMT3A:PCGF1:RIF1:HAT1:PABPC1L:ZNFX1:MORC2:H1F0:FAM208A:H1FX:H1FOO:SMARCA5:UBE2B:HIST1H1A:HIST1H3A:HIST1H4A:HIST1H4B:HIST1H3B…	http://www.gsea-msigdb.org/gsea/msigdb/cards/GO_CHROMATIN_ORGANIZATION_INVOLVED_IN_REGULATION_OF_TRANSCRIPTION
GO_bp	GO_RESPONSE_TO_ABIOTIC_STIMULUS	1180	731	7.988132644256163e-06	0.0004933846633217	GNB1:NPHP4:PER3:ERRFI1:ENO1:LZIC:UBE4B:MTOR:AGTRAP:MTHFR:CLCN6:NPPA:PLOD1:TNFRSF8:CASP9:PINK1:HP1BP3:KDM1A:TRIM63:SLC9A1:RPA2:EYA3:PTAFR:OPRD1:PSMB2:ZMPSTE24:SLC2A1:MPL:B4GALT2:PLK3:EIF2B3:RAD54L:JUN:USP1:GADD45A:DNAJB4:DDAH1:LRRC8C:LRRC8D:TGFBR3:ABCA4:GPR88:VCAM1:PSMA5:GNAT2:CTSS:ARNT:PSMD4:S100A13:INTS3:CHRNB2:ADAM15:GBA:CLK2:PKLR:ARHGEF2:LMNA:BGLAP:NTRK1:INSRR:IFI16:F11R:USF1:HSPA6:RCSD1:ATP1B…	http://www.gsea-msigdb.org/gsea/msigdb/cards/GO_RESPONSE_TO_ABIOTIC_STIMULUS
GO_bp	GO_COVALENT_CHROMATIN_MODIFICATION	451	297	8.289988303184323e-06	0.00050776178357	SKI:PRDM16:MTHFR:PADI2:PADI4:PINK1:KDM1A:EYA3:TAF12:SFPQ:MEAF6:RLF:ZMPSTE24:KDM4A:MIER1:GTF2B:GFI1:MTF2:DR1:PRMT6:SETDB1:CRTC2:PYGO2:ZBTB7B:MUC1:ASH1L:LMNA:USP21:TADA1:RNF2:CDC73:RBBP5:ELK4:TAF5L:ARID4B:GATA3:WAC:EPC1:JMJD1C:SIRT1:TET1:KAT6B:DYDC1:DYDC2:PCGF5:HELLS:LDB1:PCGF6:TAF5:SIRT3:IGF2:TAF10:DDB2:SPI1:MTA2:TAF6L:NAA40:OTUB1:RPS6KA4:MEN1:DPF2:KAT5:BRMS1:RBM14:KDM2A:SUV420H1:RSF1:EED:ATM:KMT2…	http://www.gsea-msigdb.org/gsea/msigdb/cards/GO_COVALENT_CHROMATIN_MODIFICATION
GO_bp	GO_NEGATIVE_REGULATION_OF_RNA_BIOSYNTHETIC_PROCESS	1218	753	8.684375912929435e-06	0.0005275220079341	SKI:PRDM16:PER3:RERE:ENO1:CTNNBIP1:PEX14:SPEN:WNT4:KDM1A:E2F2:ID3:RUNX3:ARID1A:NR0B2:FCN3:SFPQ:HEYL:SCMH1:FOXO6:KDM4A:PLK3:DMBX1:TAL1:CC2D1B:JUN:NFIA:MIER1:DNAJB4:GFI1:MTF2:DR1:PRMT6:DDX20:TRIM33:HIST2H3D:HIST2H4A:HIST2H3C:HIST2H3A:HIST2H4B:OTUD7B:C1orf51:SETDB1:VPS72:RFX5:RORC:GATAD2B:PBXIP1:SHC1:ZBTB7B:EFNA1:MUC1:GON4L:HDGF:ETV3L:ETV3:IFI16:NR1I3:MAEL:POU2F1:FASLG:RNF2:CDC73:ZNF281:ELF3:BTG2:ZB…	http://www.gsea-msigdb.org/gsea/msigdb/cards/GO_NEGATIVE_REGULATION_OF_RNA_BIOSYNTHETIC_PROCESS
GO_bp	GO_CHROMATIN_ASSEMBLY	152	111	9.125338920789223e-06	0.0005497642710475	APITD1:PADI4:HP1BP3:NASP:ITGB3BP:HIST2H2BF:HIST2H3D:HIST2H4A:HIST2H3C:HIST2H3A:HIST2H4B:HIST2H2BE:CENPL:H3F3A:H2AFY2:KAT6B:HELLS:NAP1L4:RSF1:H2AFX:H1FNT:HMGA2:BAHD1:CASC5:OIP5:CDAN1:NAA60:NAA60:UBN1:CTCF:CENPT:CENPN:TP53:CENPV:H3F3B:SIRT6:CHAF1A:PAF1:CENPO:CENPA:TSPYL6:HAT1:CHAF1B:CABIN1:H1F0:CENPM:RUVBL1:H1FX:H1FOO:NAP1L5:SMARCA5:H2AFY:NPM1:HIST1H2BA:HIST1H1A:HIST1H3A:HIST1H4A:HIST1H4B:HIST1H3B:…	http://www.gsea-msigdb.org/gsea/msigdb/cards/GO_CHROMATIN_ASSEMBLY
GO_bp	GO_CELL_MOTILITY	1516	927	9.250769821885288e-06	0.0005527899039907	PRKCZ:SKI:TNFRSF14:NPHP4:PLEKHG5:RERE:TMEM201:PIK3CD:MTOR:MIIP:PADI2:RCC2:NBL1:HTR6:WNT4:ASAP3:CNR2:CLIC4:CATSPER4:SLC9A1:WASF2:FGR:PTAFR:PHACTR4:PTPRU:SDC3:CSF3R:ZC3H12A:INPP5B:AKIRIN1:MACF1:CAP1:CCDC23:TIE1:PTPRF:ARTN:PIK3R3:TSPAN1:LURAP1:NRD1:PPAP2B:JUN:DOCK7:ANGPTL3:PDE4B:USP33:NEXN:LMO4:PKN2:TGFBR3:VCAM1:S1PR1:VAV3:CSF1:ADORA3:RHOC:PLEKHO1:ECM1:CERS2:SEMA6C:PIP5K1A:S100A9:S100A12:S100A8:RAB1…	http://www.gsea-msigdb.org/gsea/msigdb/cards/GO_CELL_MOTILITY
GO_bp	GO_CELLULAR_RESPONSE_TO_OXYGEN_LEVELS	218	153	9.417396027699834e-06	0.0005582085548676	GNB1:ENO1:MTOR:PINK1:HP1BP3:SLC9A1:OPRD1:PSMB2:MPL:PLK3:DDAH1:PSMA5:ARNT:PSMD4:LMNA:MDM4:EGLN1:FMN2:CUL2:SIRT1:STOX1:PTEN:FAS:HIF1AN:BNIP3:PSMD13:PSMA1:PSMA1:PSMC3:BAD:TRPC6:HYOU1:CBL:PHB2:DNM1L:CACNB3:TMBIM6:MDM2:SIRT4:PSMD9:ATP6V0A2:UBC:FOXO1:RGCC:AJUBA:PSMB5:PSMB11:PSME1:PSME2:EGLN3:PSMA6:ERO1L:PSMA3:ZFP36L1:SLC8A3:AKT1:RORA:IREB2:PSMA4:CPEB1:STUB1:TCEB2:CREBBP:VASN:NOL3:ATP6V0D1:PSMB10:PSMB6:…	http://www.gsea-msigdb.org/gsea/msigdb/cards/GO_CELLULAR_RESPONSE_TO_OXYGEN_LEVELS
GO_bp	GO_REGULATION_OF_ADAPTIVE_IMMUNE_RESPONSE	149	109	9.592084322496357e-06	0.0005630052175965	PRKCZ:TNFRSF14:TNFRSF1B:ZC3H12A:IL6R:ZBTB7B:CD1D:CD1A:CD1B:CD1E:CD48:FCER1G:FCGR2B:RC3H1:PTPRC:IL10:C4BPB:C4BPA:CR1:HLX:NLRP3:PRKCQ:GATA3:SIRT1:FAM35A:IRF7:CLCF1:FADD:CD4:PTPN6:STAT6:UNG:P2RX7:HMGB1:TNFSF13B:RIPK3:ZBTB1:EIF2AK4:TP53BP1:IL4R:IL27:PYCARD:ADCY7:EXOSC6:ALOX15:TNFSF13:SUPT6H:ATAD5:TBX21:SKAP1:FOXJ1:C17orf99:THOC1:SMAD7:MALT1:CD226:C3:CLEC4G:IL27RA:PKN1:JAK3:IL12RB1:CLC:TGFB1:PVR:PVRL2…	http://www.gsea-msigdb.org/gsea/msigdb/cards/GO_REGULATION_OF_ADAPTIVE_IMMUNE_RESPONSE
GO_bp	GO_REGULATION_OF_IMMUNE_EFFECTOR_PROCESS	368	246	9.776312734069031e-06	0.0005630052175965	PRKCZ:TNFRSF14:NPPA:TNFRSF1B:IFNLR1:ZNF683:GPATCH3:FGR:PTAFR:PUM1:ZC3H12A:ZMPSTE24:RAP1A:ZBTB7B:FCRL3:CD1D:CD1A:CD1B:CD1E:AIM2:CD84:CD244:FCER1G:APOA2:FCGR2B:SH2D1B:RC3H1:CFH:CFHR1:CFHR2:CFHR4:PTPRC:IL10:C4BPB:C4BPA:CD55:CR2:CR1:CD46:HLX:NLRP3:IL2RA:GATA3:DDX21:HK1:FAM35A:IFIT1:RBP4:CPN1:CUEDC2:INS:TSPAN32:CD81:TRIM6:F2:PTPRJ:SERPING1:CLCF1:FADD:GAB2:APOA1:NLRX1:RNF26:PTPN6:C1S:C1R:C3AR1:A2M:CLEC…	http://www.gsea-msigdb.org/gsea/msigdb/cards/GO_REGULATION_OF_IMMUNE_EFFECTOR_PROCESS
GO_bp	GO_NEGATIVE_REGULATION_OF_CELL_CYCLE_PHASE_TRANSITION	234	163	9.790647332832182e-06	0.0005630052175965	MIIP:SYF2:SFN:RPA2:PSMB2:CDC20:PLK3:CDKN2C:ORC1:GADD45A:PSMA5:PSMD4:MUC1:CDC73:BTG2:MDM4:DTL:PTEN:PSMD13:PIDD:WEE1:USP47:PSMA1:PSMA1:E2F8:PSMC3:TNKS1BP1:MEN1:OVOL1:CDK2AP2:CCND1:ANAPC15:ATM:ZW10:CDKN1B:ZNF385A:CDK2:CDK4:CTDSP2:HMGA2:MDM2:CNOT2:USP44:TAOK3:TRIAP1:PSMD9:RGCC:RB1:MYO16:PCID2:TFDP1:PSMB5:PSMB11:PSME1:PSME2:PSMA6:PSMA3:DACT1:ZFP36L1:XRCC3:BUB1B:ZFYVE19:RPS27L:PML:PSMA4:TICRR:DCUN1D3:T…	http://www.gsea-msigdb.org/gsea/msigdb/cards/GO_NEGATIVE_REGULATION_OF_CELL_CYCLE_PHASE_TRANSITION
GO_bp	GO_PROTEIN_MODIFICATION_BY_SMALL_PROTEIN_CONJUGATION_OR_REMOVAL	1069	665	9.831678909539075e-06	0.0005630052175965	KLHL21:PARK7:SPSB1:UBE4B:APITD1:PEX14:MTOR:FBXO2:FBXO44:PINK1:USP48:CDC42:KDM1A:TRIM63:PSMB2:ZC3H12A:CCDC23:CDC20:MED8:RNF220:HECTD3:LRRC41:RNF11:USP1:USP33:GLMN:RPL5:PSMA5:PTPN22:TRIM33:OTUD7B:ARNT:FAM63A:PSMD4:UBE2Q1:DCST1:RUSC1:VHLL:UFC1:USP21:KLHL20:RC3H1:RNF2:IVNS1ABP:UCHL5:CDC73:C1orf106:KLHL12:MDM4:RASSF5:YOD1:DTL:NUP133:SPRTN:TOMM20:NLRP3:TRIM58:GTPBP4:ASB13:FBXO18:GATA3:FAM188A:MASTL:WAC…	http://www.gsea-msigdb.org/gsea/msigdb/cards/GO_PROTEIN_MODIFICATION_BY_SMALL_PROTEIN_CONJUGATION_OR_REMOVAL
GO_bp	GO_REGULATION_OF_MYELOID_CELL_DIFFERENTIATION	242	168	9.88131606393868e-06	0.0005630052175965	CTNNBIP1:MTOR:AGO4:CSF3R:MPL:TAL1:JUN:PRMT6:CSF1:RBM15:MOV10:NOTCH2:HIST2H3D:HIST2H4A:HIST2H3C:HIST2H3A:HIST2H4B:ARNT:HAX1:BGLAP:CDC73:RBBP5:IL20:H3F3A:ITPKB:TRIM58:PRKCQ:FAM213A:LDB1:IRF7:SPI1:FADD:ZBTB16:KMT2A:UBASH3B:ETS1:CD4:SENP1:KMT2D:ACVR1B:NFE2:NCKAP1L:RNF41:IFNG:KITLG:TESC:RB1:CUL4A:ACIN1:NFKBIA:LGALS3:ZFP36L1:KLF13:THBS1:SIN3A:WDR61:CIB1:FES:CREBBP:PRKCB:TNRC6A:SETD1A:CBFB:IL34:ZFPM1:GP…	http://www.gsea-msigdb.org/gsea/msigdb/cards/GO_REGULATION_OF_MYELOID_CELL_DIFFERENTIATION
GO_bp	GO_PROCESS_UTILIZING_AUTOPHAGIC_MECHANISM	475	311	1.0595150306997508e-05	0.0005990334981263	PARK7:MTOR:MFN2:ATP13A2:PINK1:STX12:ATPIF1:SESN2:ZC3H12A:RRAGC:ZMPSTE24:KDM4A:ATP6V0B:PLK3:TMEM59:ATG4C:LEPR:USP33:FNBP1L:GNAI3:LAMTOR5:DRAM2:PTPN22:MCL1:CTSK:S100A9:S100A8:SNAPIN:HAX1:GBA:UBQLN4:LAMTOR2:IFI16:CD84:ABL2:QSOX1:PIK3C2B:IL10:YOD1:RAB3GAP2:EXOC8:TOMM20:LGALS8:PIP4K2A:ACBD5:WAC:C10orf10:NRBF2:SIRT1:VPS26A:PSAP:TRIM8:VTI1A:BAG3:BNIP3:NLRP6:TRIM5:TRIM22:AMBRA1:ATG13:VPS37C:MARK2:BAD:ATG…	http://www.gsea-msigdb.org/gsea/msigdb/cards/GO_PROCESS_UTILIZING_AUTOPHAGIC_MECHANISM
GO_bp	GO_REGULATION_OF_DNA_TEMPLATED_TRANSCRIPTION_IN_RESPONSE_TO_STRESS	117	88	1.1040427764685882e-05	0.0006194438478659	RPS6KA1:SESN2:PSMB2:JUN:PSMA5:ARNT:PSMD4:MUC1:ATF6:ATF3:EGLN1:CUL2:STOX1:ANKRD2:HIF1AN:BAG3:PSMD13:PSMA1:PSMA1:CREB3L1:PSMC3:RELA:TMBIM6:GCN1L1:PSMD9:UBC:PSMB5:PSMB11:PSME1:PSME2:EGLN3:PSMA6:PSMA3:INO80:SIN3A:PSMA4:TCEB2:CREBBP:HSF4:PSMB10:PSMB6:TP53:UBB:MAPK7:PSMD11:PSMD3:PSME3:HSF5:PSMC5:PSMD12:CREB3L3:KLF2:UBA52:PSMD8:SIRT2:EGLN2:HIF3A:EPAS1:PSME4:RPS27A:NCK2:PSMD14:NFE2L2:PSMD1:CHD6:CEBPB:PSM…	http://www.gsea-msigdb.org/gsea/msigdb/cards/GO_REGULATION_OF_DNA_TEMPLATED_TRANSCRIPTION_IN_RESPONSE_TO_STRESS
GO_bp	GO_REGULATION_OF_SYMBIOSIS_ENCOMPASSING_MUTUALISM_THROUGH_PARASITISM	217	152	1.1939945005584827e-05	0.0006648378469018	FCN3:ZC3H12A:PPIE:PPIH:JUN:PKN2:GTF2B:SETDB1:ADAR:IFI16:NR5A2:NUCKS1:IL10:PROX1:SFTPD:IFIT1:IFIT5:TRIM8:IFITM2:IFITM1:IFITM3:POLR2L:TRIM6:TRIM5:PSMC3:POLR2G:BAD:CFL1:BANF1:PC:RSF1:POU2F3:TIRAP:GAPDH:CD4:KIAA1551:CCNT1:SP1:TARBP2:HMGA2:OAS1:OAS3:OASL:VPS37B:TRIM13:SNW1:CCNK:EIF2AK4:ANXA2:PPIB:PTPLAD1:PML:TFAP4:POLR2C:VPS4A:IRF8:INPP5K:POLR2A:LGALS9:CCL8:TOP2A:SNF8:MPO:SUPT4H1:DDX5:EXOC7:P4HB:BCL2:…	http://www.gsea-msigdb.org/gsea/msigdb/cards/GO_REGULATION_OF_SYMBIOSIS_ENCOMPASSING_MUTUALISM_THROUGH_PARASITISM
GO_bp	GO_RESPONSE_TO_WOUNDING	642	411	1.285234949112946e-05	0.0007102614192466	GNB1:PIK3CD:NMNAT1:MTOR:MFN2:ARHGEF19:CAPZB:CDC42:WNT4:KDM1A:ID3:PAFAH2:AKIRIN1:MACF1:PABPC4:MPL:PTPRF:PPAP2B:JUN:VAV3:STXBP3:ADORA3:CAPZA1:RHOC:HIST2H3D:HIST2H3C:HIST2H3A:VPS45:CERS2:S100A8:ADAM15:SYT11:NTRK1:PEAR1:USF1:FCER1G:F5:SELP:SERPINC1:LGR6:IL10:IL24:C4BPB:MIA3:H3F3A:PRKCQ:GATA3:JMJD1C:PLAU:VCL:PTEN:HHEX:ENTPD1:HPS6:INPP5F:NLRP6:HRAS:CD151:INS:TSPAN32:HBB:HBD:HBG1:HBG2:HBE1:ILK:ADM:LYVE1…	http://www.gsea-msigdb.org/gsea/msigdb/cards/GO_RESPONSE_TO_WOUNDING
GO_bp	GO_VIRAL_LIFE_CYCLE	312	211	1.3040695218636729e-05	0.0007152918646043	TNFRSF14:CDC42:FCN3:ZC3H12A:PPIE:PPIH:EPS15:NFIA:PKN2:LAMTOR5:SETDB1:ADAR:IFI16:SLAMF1:F11R:PVRL4:NR5A2:NUCKS1:RAB7L1:CD55:CR2:CR1:CD46:PROX1:NUP133:MRC1L1:MRC1:ITGB1:IFIT1:IFIT5:IDE:TRIM8:CTBP2:IFITM2:IFITM1:IFITM3:CD81:NUP98:TRIM6:TRIM5:NUP160:VPS37C:BANF1:RAB1B:PC:ADRBK1:ATG16L2:DDX6:CD4:KIAA1551:AAAS:PCBP2:TARBP2:ITGA5:HMGA2:NUP107:SELPLG:OAS1:OAS3:OASL:VPS37B:SCARB1:UBC:KPNA3:TRIM13:GAS6:CHM…	http://www.gsea-msigdb.org/gsea/msigdb/cards/GO_VIRAL_LIFE_CYCLE
GO_bp	GO_REGULATION_OF_KINASE_ACTIVITY	837	527	1.323253949949707e-05	0.0007204382616392	PRKCZ:PARK7:ERRFI1:MTOR:PINK1:CEP85:SFN:MAP3K6:FGR:SESN2:PIK3R3:TAL1:FAF1:CDKN2C:GADD45A:LMO4:VAV3:PSRC1:CSF1:PROK1:RAP1A:FAM212B:PTPN22:S100A12:JTB:IL6R:ADAR:SHC1:CKS1B:EFNA1:GBA:LAMTOR2:IQGAP3:NTRK1:DUSP12:PTPRC:KIF14:C1orf106:ADORA1:ATP2B4:LAX1:DSTYK:MAPKAPK2:PFKFB2:PPP2R5A:PROX1:AIDA:GTPBP4:ABI1:MAP3K8:CCNY:NRBF2:SIRT1:STOX1:NRG3:PTEN:HHEX:PLCE1:CCNJ:LDB1:NEURL1:SLK:PDCD4:PRDX3:BCCIP:HRAS:DRD…	http://www.gsea-msigdb.org/gsea/msigdb/cards/GO_REGULATION_OF_KINASE_ACTIVITY
GO_bp	GO_REGULATION_OF_PHOSPHORUS_METABOLIC_PROCESS	1612	981	1.4540759842359124e-05	0.000785842535598	PRKCZ:TNFRSF14:CAMTA1:PARK7:ERRFI1:SLC25A33:NMNAT1:MTOR:CDA:PINK1:CEP85:SFN:MAP3K6:FGR:PPP1R8:ATPIF1:SESN2:PHACTR4:OPRD1:SPOCD1:STK40:ZC3H12A:RSPO1:BMP8A:BMP8B:PRDX1:PIK3R3:TAL1:FAF1:CDKN2C:PPAP2B:JUN:DOCK7:GADD45A:LMO4:GBP1:GLMN:BCAR3:VAV3:PSRC1:CSF1:PROK1:RAP1A:FAM212B:MAGI3:PTPN22:NOTCH2:ENSA:S100A12:JTB:HAX1:IL6R:ADAR:SHC1:CKS1B:EFNA1:GBA:ASH1L:ARHGEF2:LAMTOR2:SMG5:IQGAP3:NTRK1:FCRL3:KIRREL:S…	http://www.gsea-msigdb.org/gsea/msigdb/cards/GO_REGULATION_OF_PHOSPHORUS_METABOLIC_PROCESS
GO_bp	GO_POSITIVE_REGULATION_OF_CELL_CELL_ADHESION	240	166	1.5515706803491054e-05	0.0008324120073405	PRKCZ:TNFRSF14:CDC42:RUNX3:PTAFR:PTPRU:PPAP2B:VCAM1:IL6R:ZBTB7B:CD1D:SPTA1:KIFAP3:PTPRC:IL10:CD55:CD46:HLX:ITPKB:NLRP3:IL2RA:PRKCQ:GATA3:MAP3K8:C10orf54:ZMIZ1:GPAM:IGF2:CD44:CD6:CD5:BAD:CCDC88B:RELA:SART1:FADD:RPS3:ZBTB16:CD3E:ETS1:CD27:CD4:PTPN6:CLECL1:KLRC4-KLRK1:KLRK1:NCKAP1L:TESPA1:IFNG:PTPN11:HMGB1:TNFSF13B:FOXA1:ZBTB1:AKT1:CSK:PDPK1:DNAJA3:SOCS1:IL4R:CORO1A:PYCARD:NOD2:CYLD:CX3CL1:CBFB:NFAT…	http://www.gsea-msigdb.org/gsea/msigdb/cards/GO_POSITIVE_REGULATION_OF_CELL_CELL_ADHESION
GO_bp	GO_SMALL_MOLECULE_METABOLIC_PROCESS	1651	1003	1.6962029455976173e-05	0.0009034124384161	NADK:PLCH2:FAM213B:PARK7:ENO1:CA6:H6PD:NMNAT1:PGD:MTOR:UBIAD1:MTHFR:PLOD1:DHRS3:SDHB:PADI4:AKR7A2:CDA:WNT4:KDM1A:LYPLA2:GALE:HMGCL:FUCA1:LDLRAP1:DHDDS:NR0B2:PTAFR:ATPIF1:SESN2:MECR:PSMB2:INPP5B:NT5C1A:ZMPSTE24:CTPS1:RIMKLA:SLC2A1:ELOVL1:HPDL:MMACHC:AKR1A1:FAAH:CYP4A11:CMPK1:OSBPL9:ECHDC2:SCP2:PCSK9:FGGY:ANGPTL3:PGM1:AK4:LEPR:PDE4B:AK5:DDAH1:CCBL2:GFI1:GCLM:ABCD3:EXTL2:PSMA5:GNAI3:AMPD2:GSTM4:GSTM…	http://www.gsea-msigdb.org/gsea/msigdb/cards/GO_SMALL_MOLECULE_METABOLIC_PROCESS
GO_bp	GO_PROTEIN_DNA_COMPLEX_SUBUNIT_ORGANIZATION	266	182	1.7384681920292462e-05	0.0009192619576557	APITD1:PADI4:HP1BP3:ARID1A:RPA2:TAF12:NASP:ITGB3BP:GTF2B:BRDT:DR1:HIST2H2BF:HIST2H3D:HIST2H4A:HIST2H3C:HIST2H3A:HIST2H4B:HIST2H2BE:ANP32E:VPS72:POGZ:CENPL:H3F3A:PARP1:H2AFY2:KAT6B:HELLS:NAP1L4:GTF2H1:DDB2:PSMC3:TAF6L:RSF1:H2AFX:RAD52:ATF7IP:ARID2:H1FNT:WNT10B:SMARCD1:NFE2:SMARCC2:BAZ2A:CAND1:SYCP3:GTF2H3:UBC:HMGB1:RB1:CUL4A:TBPL2:BRF1:CASC5:RAD51:INO80:OIP5:GTF2A2:PIAS1:NAA60:NAA60:UBN1:TNP2:CCDC…	http://www.gsea-msigdb.org/gsea/msigdb/cards/GO_PROTEIN_DNA_COMPLEX_SUBUNIT_ORGANIZATION
GO_bp	GO_RNA_CATABOLIC_PROCESS	380	252	1.852969871403522e-05	0.0009622769035567	EXOSC10:MTOR:TNFRSF1B:MRTO4:HNRNPR:PNRC2:LIN28A:PPP1R8:YTHDF2:PUM1:PSMB2:AGO4:THRAP3:ZC3H12A:PABPC4:YBX1:RPS8:ZCCHC11:SERBP1:RPL5:PSMA5:MOV10:CSDE1:FAM46C:PSMD4:RPS27:SMG5:RC3H1:SMG7:BTG2:MAPKAPK2:UPF2:PRPF18:VIM:DNA2:SUPV3L1:CPEB3:EXOSC1:PSMD13:PKP3:RNH1:RPLP2:RPL27A:PSMA1:PSMA1:RPS13:PRR5L:PSMC3:TNKS1BP1:FEN1:POLR2G:RNASEH2C:RPS3:ATM:ZNF259:SIDT2:DDX6:RPS25:HSPA8:TIRAP:DCPS:YBX3:RPS26:RPL41:CNO…	http://www.gsea-msigdb.org/gsea/msigdb/cards/GO_RNA_CATABOLIC_PROCESS
GO_bp	GO_RESPONSE_TO_EXTRACELLULAR_STIMULUS	512	332	1.855922482881947e-05	0.0009622769035567	MTOR:MTHFR:WNT4:HMGCL:SESN2:ZC3H12A:RRAGC:BMP8A:SLC2A1:SZT2:KDM4A:PCSK9:JUN:USP33:GCLM:VCAM1:WNT2B:ENSA:SETDB1:GBA:PKLR:BGLAP:NTRK1:IFI16:USF1:SELL:SERPINC1:GLUL:GLRX2:PTPRC:PIK3C2B:NUAK2:NENF:ATF3:PROX1:ACTA1:GNPAT:AKR1C3:CUBN:SIRT1:PTEN:FAS:CYP26A1:DNTT:ADRB1:TH:RRP8:ADM:NUCB2:KCNJ11:AMBRA1:P2RX3:FADS1:SIPA1:RELA:FOSL1:GSTP1:TPCN2:CCND1:P2RY2:UCP2:PANX1:SESN3:ACAT1:SIK2:APOA1:CD3E:CBL:HSPA8:ADI…	http://www.gsea-msigdb.org/gsea/msigdb/cards/GO_RESPONSE_TO_EXTRACELLULAR_STIMULUS
GO_bp	GO_REGULATION_OF_SMALL_GTPASE_MEDIATED_SIGNAL_TRANSDUCTION	331	222	1.8614103322702345e-05	0.0009622769035567	PLEKHG5:MFN2:ARHGEF19:RAP1GAP:CDC42:STMN1:INPP5B:ARHGAP29:VAV3:EPS8L3:CSF1:RHOC:NOTCH2:CDC42SE1:DENND4B:SHC1:ARHGEF2:NTRK1:ARHGEF11:ARHGAP30:MYOC:ABL2:KIF14:ITPKB:TRIM67:GDI2:ARHGAP21:ITGB1:PLCE1:ARHGAP19:DNMBP:GBF1:PSD:HRAS:EPS8L2:RHOG:DEPDC7:ARHGAP1:MADD:SIPA1:RHOD:ARAP1:ARHGEF17:ARHGAP42:TMEM133:RDX:ARHGAP20:APOC3:APOA1:CBL:ARHGEF12:ARHGAP32:IQSEC3:FOXM1:PLEKHG6:A2M:FGD4:RACGAP1:ARHGAP9:ARHGEF…	http://www.gsea-msigdb.org/gsea/msigdb/cards/GO_REGULATION_OF_SMALL_GTPASE_MEDIATED_SIGNAL_TRANSDUCTION
GO_bp	GO_RESPONSE_TO_INTERLEUKIN_7	40	35	1.8721849960355424e-05	0.0009622769035567	JAK1:HIST2H3D:HIST2H3C:HIST2H3A:HDGF:STIP1:ATP5B:SOCS2:IRS2:PDIA3:SOCS1:STAT5B:STAT5A:STAT3:P4HB:SMARCA4:JAK3:ATIC:IRS1:BRWD1:CRKL:CISH:IL7R:TSLP:HIST1H3A:HIST1H3B:HIST1H3C:HIST1H3D:HIST1H3E:HIST1H3F:HIST1H3G:HIST1H3H:HIST1H3I:HIST1H3J:IL7	http://www.gsea-msigdb.org/gsea/msigdb/cards/GO_RESPONSE_TO_INTERLEUKIN_7
GO_bp	GO_WOUND_HEALING	532	344	1.8868951708514208e-05	0.0009631027434554	GNB1:PIK3CD:MTOR:MFN2:ARHGEF19:CAPZB:CDC42:WNT4:KDM1A:PAFAH2:AKIRIN1:MACF1:PABPC4:MPL:PPAP2B:VAV3:STXBP3:CAPZA1:RHOC:HIST2H3D:HIST2H3C:HIST2H3A:VPS45:S100A8:ADAM15:SYT11:PEAR1:USF1:FCER1G:F5:SELP:SERPINC1:LGR6:IL24:C4BPB:MIA3:H3F3A:PRKCQ:GATA3:JMJD1C:PLAU:VCL:PTEN:ENTPD1:HPS6:NLRP6:HRAS:CD151:INS:TSPAN32:HBB:HBD:HBG1:HBG2:HBE1:ILK:ABCC8:SAA1:HPS5:CD44:PHF21A:DGKZ:F2:P2RX3:SERPING1:SYT7:FERMT3:EHD…	http://www.gsea-msigdb.org/gsea/msigdb/cards/GO_WOUND_HEALING
GO_bp	GO_MICROTUBULE_BASED_PROCESS	721	457	1.909272005041843e-05	0.0009678033956591	PRKCZ:TMEM201:KIF1B:PEX14:CROCC:KIF17:CDC42:AUNIP:STMN1:CEP85:RCC1:SFPQ:MAP7D1:DNALI1:MACF1:CDC20:KIF2C:PLK3:STIL:HSPB11:DOCK7:WDR78:GADD45A:USP33:CDC14A:PSRC1:SPAG17:PRUNE:SNAPIN:TRIM46:MSTO1:ARHGEF2:LMNA:ADCY10:KIFAP3:VAMP4:CEP350:NEK7:KIF14:CAMSAP2:KIF21B:CNTN2:NEK2:DNAH14:DISC1:TBCE:FMN2:SDCCAG8:TRIM58:ARHGAP21:AP3M1:KIF20B:KIF11:BLOC1S2:LZTS2:DPCD:ARL3:NEURL1:SLK:BAG3:FAM175B:BCCIP:RASSF7:DN…	http://www.gsea-msigdb.org/gsea/msigdb/cards/GO_MICROTUBULE_BASED_PROCESS
GO_bp	GO_APOPTOTIC_SIGNALING_PATHWAY	579	372	2.0569158149990183e-05	0.0010355021397426	PARK7:ENO1:UBE4B:TNFRSF1B:CASP9:PINK1:WNT4:KDM1A:E2F2:SFN:IFI6:EYA3:ATPIF1:SFPQ:FAF1:JUN:GCLM:SORT1:GNAI3:HIPK1:MCL1:MLLT11:S100A9:S100A8:IL6R:MUC1:DAP3:ARHGEF2:LMNA:IFI16:DEDD:MAEL:FASLG:IVNS1ABP:PTPRC:ADORA1:IKBKE:IL19:ATF3:PARP1:FBXO18:CUL2:CXCL12:SGMS1:RTKN2:SIRT1:SRGN:SGPL1:PPIF:PTEN:FAS:ANKRD2:BLOC1S2:TCF7L2:BAG3:BNIP3:HRAS:PIDD:INS:RRP8:USP47:CD44:MAPK8IP1:CREB3L1:MADD:NDUFS3:PTPMT1:TMEM10…	http://www.gsea-msigdb.org/gsea/msigdb/cards/GO_APOPTOTIC_SIGNALING_PATHWAY
GO_bp	GO_ACTIN_POLYMERIZATION_OR_DEPOLYMERIZATION	201	141	2.1583527374474508e-05	0.0010769915015696	MTOR:CAPZB:CAP1:CAPZA1:TMOD4:HAX1:KIRREL:SPTA1:ARPC5:ABI1:CXCL12:FAM21C:ADD3:SWAP70:MICAL2:TTC17:CDC42EP2:CFL1:SPTBN2:SSH3:CORO1B:FCHSD2:RDX:LIMA1:NCKAP1L:AVIL:SSH1:ARPC3:CIT:HIP1R:WASF3:CFL2:SPTB:EVL:FMN1:C15orf62:SPTBN5:BBS4:PSTPIP1:WHAMM:CORO7:CORO1A:PYCARD:RLTPR:SPIRE2:MYO1C:ALOX15:PFN1:SSH2:CCL11:CSF3:WIPF2:CCR7:CDC42EP4:GRB2:RAC3:SPIRE1:PSTPIP2:KANK3:ICAM1:PLEKHG2:SPTBN4:VASP:ARHGAP35:CDC42…	http://www.gsea-msigdb.org/gsea/msigdb/cards/GO_ACTIN_POLYMERIZATION_OR_DEPOLYMERIZATION
GO_bp	GO_REGULATION_OF_PROTEIN_MODIFICATION_PROCESS	1758	1064	2.1686359487389196e-05	0.0010769915015696	PRKCZ:SKI:TNFRSF14:CAMTA1:PARK7:ERRFI1:NMNAT1:APITD1:MTOR:FBXO2:MTHFR:PINK1:KDM1A:CEP85:SFN:MAP3K6:FGR:PPP1R8:SESN2:PHACTR4:OPRD1:STK40:ZC3H12A:RSPO1:BMP8A:BMP8B:ZMPSTE24:LEPRE1:CCDC23:CDC20:KDM4A:PRDX1:PIK3R3:TAL1:FAF1:CDKN2C:TMEM59:PPAP2B:JUN:DOCK7:GADD45A:GBP1:GLMN:GFI1:RPL5:MTF2:BCAR3:PRMT6:PSRC1:CSF1:PROK1:RAP1A:FAM212B:MAGI3:PTPN22:NOTCH2:ENSA:ARNT:S100A12:JTB:HAX1:IL6R:ADAR:PYGO2:SHC1:CKS1…	http://www.gsea-msigdb.org/gsea/msigdb/cards/GO_REGULATION_OF_PROTEIN_MODIFICATION_PROCESS
GO_bp	GO_REGULATION_OF_PROTEIN_SERINE_THREONINE_KINASE_ACTIVITY	493	320	2.3135735981914167e-05	0.0011412594595105	SFN:MAP3K6:SESN2:CDKN2C:GADD45A:PSRC1:PROK1:FAM212B:PTPN22:S100A12:SHC1:CKS1B:GBA:LAMTOR2:IQGAP3:NTRK1:PTPRC:C1orf106:ADORA1:ATP2B4:LAX1:MAPKAPK2:PROX1:AIDA:GTPBP4:MAP3K8:CCNY:SIRT1:PTEN:HHEX:PLCE1:CCNJ:PDCD4:BCCIP:HRAS:DRD4:IGF2:CD81:ILK:IPO7:SAA1:GTF2H1:MAPK8IP1:MADD:PTPRJ:MAP4K2:MEN1:MAP3K11:GSTP1:LRP5:CCND1:RPS3:CHORDC1:PDGFD:WNK1:CCND2:PTPN6:DUSP16:CDKN1B:LRRK2:CCNT1:PRKAG1:DAZAP2:MAP3K12:CD…	http://www.gsea-msigdb.org/gsea/msigdb/cards/GO_REGULATION_OF_PROTEIN_SERINE_THREONINE_KINASE_ACTIVITY
GO_bp	GO_PROTEIN_MODIFICATION_BY_SMALL_PROTEIN_CONJUGATION	874	547	2.3878249777532232e-05	0.001170034239099	KLHL21:PARK7:SPSB1:UBE4B:APITD1:PEX14:MTOR:FBXO2:FBXO44:PINK1:CDC42:KDM1A:TRIM63:PSMB2:CCDC23:CDC20:MED8:RNF220:HECTD3:LRRC41:RNF11:GLMN:RPL5:PSMA5:PTPN22:TRIM33:ARNT:PSMD4:UBE2Q1:DCST1:RUSC1:VHLL:UFC1:KLHL20:RC3H1:RNF2:IVNS1ABP:CDC73:C1orf106:KLHL12:RASSF5:DTL:NUP133:SPRTN:TRIM58:GTPBP4:ASB13:FBXO18:MASTL:WAC:CUL2:MARCH8:EGR2:SIRT1:HERC4:PTEN:PCGF5:TNKS2:MARCH5:BTRC:FBXW4:FBXL15:TRIM8:PCGF6:NEUR…	http://www.gsea-msigdb.org/gsea/msigdb/cards/GO_PROTEIN_MODIFICATION_BY_SMALL_PROTEIN_CONJUGATION
GO_bp	GO_NEGATIVE_REGULATION_OF_MITOTIC_CELL_CYCLE	301	203	2.461968379359069e-05	0.0011983753369727	MIIP:SYF2:SFN:RPA2:PSMB2:CDC20:PLK3:CDKN2C:ORC1:GADD45A:CDC14A:PSMA5:DCLRE1B:PSMD4:INTS3:MUC1:PRCC:CDC73:BTG2:MDM4:IL10:PTEN:PSMD13:HRAS:PIDD:STK33:WEE1:USP47:PSMA1:PSMA1:E2F8:PSMC3:TNKS1BP1:OVOL1:MUS81:RAD9A:CDK2AP2:CCND1:ANAPC15:ATM:BTG4:ZW10:CDKN1B:ZNF385A:CDK2:NABP2:CDK4:CTDSP2:HMGA2:MDM2:CNOT2:USP44:RAD9B:TAOK3:TRIAP1:PSMD9:KNTC1:CHFR:RGCC:RB1:MYO16:PCID2:TFDP1:PSMB5:PSMB11:PSME1:PSME2:PSMA6…	http://www.gsea-msigdb.org/gsea/msigdb/cards/GO_NEGATIVE_REGULATION_OF_MITOTIC_CELL_CYCLE
GO_bp	GO_NEGATIVE_REGULATION_OF_TRANSCRIPTION_BY_RNA_POLYMERASE_II	810	509	2.496991225504457e-05	0.0012047265171445	SKI:PRDM16:PER3:ENO1:CTNNBIP1:SPEN:KDM1A:E2F2:ID3:RUNX3:ARID1A:NR0B2:SFPQ:HEYL:FOXO6:PLK3:DMBX1:TAL1:CC2D1B:JUN:NFIA:MIER1:DNAJB4:GFI1:MTF2:DR1:PRMT6:DDX20:TRIM33:OTUD7B:VPS72:RFX5:RORC:GATAD2B:ZBTB7B:EFNA1:HDGF:ETV3L:ETV3:IFI16:MAEL:FASLG:RNF2:CDC73:ZNF281:BTG2:MDM4:ELK4:ATF3:BATF3:PROX1:LEFTY1:PARP1:ZBTB18:ZNF692:TAF3:GATA3:ZEB1:EPC1:CREM:ARID5B:SIRT1:NEUROG3:H2AFY2:CPEB3:HHEX:ANKRD2:HIF1AN:LDB…	http://www.gsea-msigdb.org/gsea/msigdb/cards/GO_NEGATIVE_REGULATION_OF_TRANSCRIPTION_BY_RNA_POLYMERASE_II
GO_bp	GO_REGULATION_OF_APOPTOTIC_SIGNALING_PATHWAY	386	255	2.5077980560967225e-05	0.0012047265171445	PARK7:ENO1:PINK1:WNT4:KDM1A:SFN:IFI6:EYA3:ATPIF1:SFPQ:FAF1:GCLM:GNAI3:MCL1:MLLT11:S100A9:S100A8:MUC1:ARHGEF2:LMNA:FASLG:IVNS1ABP:PTPRC:IL19:ATF3:PARP1:FBXO18:CXCL12:SGMS1:RTKN2:SIRT1:PPIF:PTEN:FAS:ANKRD2:TCF7L2:BNIP3:PIDD:INS:USP47:CD44:MAPK8IP1:CREB3L1:MADD:NDUFS3:PTPMT1:BAD:SYVN1:RELA:PELI3:RAD9A:PPP1CA:GSTP1:FADD:RPS3:CTSC:YAP1:PPP2R1B:HYOU1:LTBR:YBX3:DNM1L:LRRK2:COL2A1:TMBIM6:FAIM2:ZNF385A:MD…	http://www.gsea-msigdb.org/gsea/msigdb/cards/GO_REGULATION_OF_APOPTOTIC_SIGNALING_PATHWAY
GO_bp	GO_ADAPTIVE_IMMUNE_RESPONSE_BASED_ON_SOMATIC_RECOMBINATION_OF_IMMUNE_RECEPTORS_BUILT_FROM_IMMUNOGLOBULIN_SUPERFAMILY_DOMAINS	235	162	2.6091853417537507e-05	0.0012452930040188	PRKCZ:MASP2:MTOR:TNFRSF1B:ZC3H12A:RORC:IL6R:ZBTB7B:SEMA4A:CD1D:CD1A:CD1B:CD1E:LY9:FCER1G:FCGR2B:RC3H1:DENND1B:PTPRC:IL10:C4BPB:C4BPA:CD55:CR2:CR1:CD46:HLX:EXO1:NLRP3:PRKCQ:GATA3:PRF1:FAM35A:NFKB2:HRAS:IRF7:CD81:SWAP70:SERPING1:CLCF1:FADD:IL18BP:CTSC:CD27:CD4:PTPN6:C1S:C1R:C1RL:STAT6:UNG:P2RX7:HMGB1:LIG4:TNFSF13B:RIPK3:ZBTB1:BATF:TP53BP1:GCNT3:RORA:CTSH:EMP2:IL4R:IL27:CD19:SPN:EXOSC6:C1QBP:TNFSF13…	http://www.gsea-msigdb.org/gsea/msigdb/cards/GO_ADAPTIVE_IMMUNE_RESPONSE_BASED_ON_SOMATIC_RECOMBINATION_OF_IMMUNE_RECEPTORS_BUILT_FROM_IMMUNOGLOBULIN_SUPERFAMILY_DOMAINS
GO_bp	GO_INNATE_IMMUNE_RESPONSE	851	533	2.7035477143461197e-05	0.0012820048838996	TNFRSF14:VAMP3:PIK3CD:MASP2:PADI4:IFNLR1:ZNF683:GPATCH3:FCN3:FGR:IFI6:SMPDL3B:PTAFR:PUM1:SFPQ:PSMB2:PRDX1:JAK1:GBP1:GBP6:GFI1:VCAM1:STXBP3:PSMA5:CSF1:CAPZA1:PTPN22:NRAS:FCGR1A:HIST2H2BE:CTSS:CTSK:TNFAIP8L2:PSMD4:S100A9:S100A12:S100A8:ADAR:DCST1:ADAM15:MUC1:ARHGEF2:FCRL3:CD1D:PYHIN1:IFI16:AIM2:CD84:SLAMF1:SLAMF7:LY9:CD244:FCER1G:FCGR2B:SH2D1B:MR1:NCF2:CFH:C1orf106:IKBKE:MAPKAPK2:C4BPB:C4BPA:CD55:C…	http://www.gsea-msigdb.org/gsea/msigdb/cards/GO_INNATE_IMMUNE_RESPONSE
GO_bp	GO_PROTEIN_LOCALIZATION_TO_ORGANELLE	902	563	2.800075920182099e-05	0.0013173748372918	PRKCZ:RER1:KLHL21:PARK7:PEX14:MFN2:CROCC:RCC2:PINK1:HMGCL:SFN:RPA2:ATPIF1:SESN2:ZC3H12A:YBX1:SZT2:IPO13:RPS8:STIL:EPS15:SCP2:EFCAB7:LEPROT:GBP1:RPL5:LAMTOR5:RAP1A:OTUD7B:RPS27:HAX1:SYT11:LMNA:CCT3:PYHIN1:TOMM40L:DNM3:TOR1AIP2:IFRG15:TOR1AIP1:RAB7L1:RASSF5:RAB3GAP2:MIA3:NVL:SRP9:PARP1:NUP133:GNPAT:TOMM20:TAF3:PHYH:CUBN:FAM21C:FAM21B:TIMM23B:FAM21A:SRGN:HK1:H2AFY2:AP3M1:WAPAL:ATAD1:KIF20B:TNKS2:MAR…	http://www.gsea-msigdb.org/gsea/msigdb/cards/GO_PROTEIN_LOCALIZATION_TO_ORGANELLE
GO_bp	GO_REGULATION_OF_RAS_PROTEIN_SIGNAL_TRANSDUCTION	232	160	2.8139843463240746e-05	0.0013173748372918	PLEKHG5:MFN2:ARHGEF19:STMN1:VAV3:EPS8L3:CSF1:NOTCH2:CDC42SE1:DENND4B:SHC1:ARHGEF2:NTRK1:ARHGEF11:MYOC:ABL2:KIF14:ITPKB:TRIM67:ITGB1:PLCE1:DNMBP:GBF1:PSD:HRAS:EPS8L2:MADD:ARHGEF17:ARHGAP42:TMEM133:RDX:APOC3:APOA1:CBL:ARHGEF12:IQSEC3:FOXM1:PLEKHG6:FGD4:ARHGEF25:KITLG:FGD6:RASAL1:RP11-307N16.6:SPATA13:LPAR6:FARP1:GPR18:IRS2:MCF2L:RASA3:ARHGEF40:SOS2:PLEKHG3:GPR65:AKAP13:KCTD13:PLEKHG4:ABR:CRK:TNK1:A…	http://www.gsea-msigdb.org/gsea/msigdb/cards/GO_REGULATION_OF_RAS_PROTEIN_SIGNAL_TRANSDUCTION
GO_bp	GO_REGULATION_OF_TRANSFERASE_ACTIVITY	936	583	2.8390957830926963e-05	0.0013207186079576	PRKCZ:PARK7:ERRFI1:MTOR:PINK1:CEP85:SFN:MAP3K6:FGR:SESN2:CDC20:PIK3R3:TAL1:FAF1:CDKN2C:GADD45A:LMO4:RPL5:VAV3:PSRC1:CSF1:PROK1:RAP1A:FAM212B:PTPN22:S100A12:JTB:IL6R:ADAR:SHC1:CKS1B:EFNA1:GBA:LAMTOR2:IQGAP3:NTRK1:DUSP12:NEK7:PTPRC:KIF14:C1orf106:ADORA1:ATP2B4:LAX1:DSTYK:MAPKAPK2:PFKFB2:NEK2:PPP2R5A:PROX1:AIDA:NVL:GTPBP4:PRKCQ:ABI1:MASTL:MAP3K8:CCNY:NRBF2:SIRT1:STOX1:NRG3:PTEN:HHEX:PLCE1:CCNJ:LDB1:…	http://www.gsea-msigdb.org/gsea/msigdb/cards/GO_REGULATION_OF_TRANSFERASE_ACTIVITY
GO_bp	GO_POSITIVE_REGULATION_OF_CELL_CYCLE	380	251	2.936375491510956e-05	0.0013573811234343	ZBTB17:RCC2:CDC42:WNT4:SFN:SFPQ:LSM10:PLK3:TAL1:FOXE3:GADD45A:PKN2:CDC7:CDC14A:PSRC1:CKS1B:MUC1:PBX1:CDC73:KIF14:BTG2:MDM4:DYRK3:IL10:DTL:PROX1:SVIL:CCNY:STOX1:KIF20B:CCNJ:FAM178A:FGF8:PIDD:IGF2:INS:RRP8:E2F8:TNKS1BP1:FEN1:PPP2R5B:CDCA5:OVOL1:FOSL1:LRP5:CCND1:NUMA1:GDPD5:ATM:RDX:DRD2:CXCR5:USP2:RHNO1:CCND2:PHB2:CDKN1B:CCNT1:WNT10B:RACGAP1:ESPL1:ZNF385A:CDK2:GLI1:CDK4:HMGA2:MDM2:CNOT2:PTPN11:PEBP1…	http://www.gsea-msigdb.org/gsea/msigdb/cards/GO_POSITIVE_REGULATION_OF_CELL_CYCLE
GO_bp	GO_POSITIVE_REGULATION_OF_PROTEIN_POLYMERIZATION	128	94	2.9847672625208217e-05	0.0013711274612205	MTOR:PINK1:PSRC1:KIRREL:ARPC5:FAM21C:ARL2:CDC42EP2:CORO1B:NUMA1:FCHSD2:RPS3:CDKN1B:NCKAP1L:NAV3:ARPC3:CLIP1:HIP1R:NIN:EVL:HSP90AA1:FMN1:C15orf62:WHAMM:FES:CORO1A:PYCARD:TPPP3:RLTPR:SPIRE2:MYO1C:ALOX15:PFN1:CDK5R1:CCL11:CSF3:WIPF2:CCR7:MAPT:CDC42EP4:GRB2:RAC3:SPIRE1:ICAM1:VASP:CDC42EP5:CDC42EP3:PRKCE:ACTR2:DCTN1:NCK2:ACTR3:BIN1:WIPF1:ABI2:ARPC2:VIL1:HCK:MAPRE1:DRG1:CDC42EP1:PICK1:BAIAP2L2:BRK1:RHO…	http://www.gsea-msigdb.org/gsea/msigdb/cards/GO_POSITIVE_REGULATION_OF_PROTEIN_POLYMERIZATION
GO_bp	GO_ORGANELLE_LOCALIZATION	678	430	3.0765804093432966e-05	0.001404525839048	PRKCZ:NPHP4:VAMP3:TMEM201:PIK3CD:KIF1B:PEX14:NPPA:MFN2:PLEKHM2:CROCC:PINK1:CDC42:ZNF593:FGR:STX12:TRAPPC3:RIMS3:KIF2C:RAB3B:DOCK7:FNBP1L:STXBP3:PSRC1:RAP1A:SV2A:VPS45:S100A13:SNAPIN:CHRNB2:TRIM46:MSTO1:SYT11:ARHGEF2:CD84:FCER1G:F5:KIFAP3:DNM3:KIF14:SYT2:KLHL12:NEK2:CNIH3:PSEN2:EXOC8:FMN2:SDCCAG8:TRIM58:ARHGAP21:AP3M1:PTEN:EXOC6:TCTN3:SLIT1:BLOC1S2:HPS6:GBF1:ACTR1A:SEC23IP:CTBP2:BCCIP:NUP98:CKAP5:…	http://www.gsea-msigdb.org/gsea/msigdb/cards/GO_ORGANELLE_LOCALIZATION
GO_bp	GO_RESPONSE_TO_STARVATION	183	129	3.285506503733019e-05	0.0014831083497774	MTOR:WNT4:HMGCL:SESN2:ZC3H12A:RRAGC:SLC2A1:SZT2:PCSK9:JUN:USP33:WNT2B:GBA:IFI16:GLUL:PIK3C2B:NUAK2:ATF3:GNPAT:AKR1C3:SIRT1:FAS:RRP8:ADM:AMBRA1:FADS1:UCP2:SESN3:ACAT1:SIK2:CBL:HSPA8:ITFG2:GABARAPL1:LRRK2:SLC38A2:HNRNPA1:SLC39A5:MARS:C12orf66:GCN1L1:ULK1:FOXO1:DNAJC15:GAS6:PCK2:ATG14:MAX:ZFYVE1:EIF2AK4:FBXO22:GABARAPL3:NPRL3:WDR24:CLEC16A:TNRC6A:MAPK3:FAM65A:DHODH:GABARAP:TP53:SREBF1:ULK2:KRT20:BEC…	http://www.gsea-msigdb.org/gsea/msigdb/cards/GO_RESPONSE_TO_STARVATION
GO_bp	GO_ORGANELLE_FISSION	453	295	3.289070217873853e-05	0.0014831083497774	APITD1:PINK1:WNT4:MTFR1L:CEP85:GPR3:RPA2:RCC1:AGO4:CDC20:KIF2C:HFM1:BRDT:CDC14A:PSRC1:SYCP1:HORMAD1:POGZ:TDRKH:MSTO1:MAEL:KIF14:NEK2:NSL1:FMN2:MASTL:WAPAL:KIF20B:MARCH5:KIF11:CCNJ:FAM178A:FGF8:FAM175B:BCCIP:PPP2R2D:BNIP3:PSMD13:IGF2:INS:BTBD18:INCENP:TEX40:C11orf85:CDCA5:MUS81:C11orf80:LRP5:CCND1:NUMA1:ANAPC15:ATM:ZW10:NCAPD3:CCND2:NCAPD2:PHB2:CDKN1B:PDE3A:DNM1L:LRRK2:RACGAP1:ESPL1:STAT2:DCN:USP4…	http://www.gsea-msigdb.org/gsea/msigdb/cards/GO_ORGANELLE_FISSION
GO_bp	GO_LOCOMOTION	1736	1049	3.532993633585802e-05	0.0015833843418814	PRKCZ:SKI:TNFRSF14:NPHP4:PLEKHG5:RERE:TMEM201:PIK3CD:MTOR:DRAXIN:MIIP:PADI2:RCC2:NBL1:HTR6:RAP1GAP:WNT4:HTR1D:ASAP3:LYPLA2:CNR2:CLIC4:CATSPER4:SLC9A1:WASF2:FGR:PTAFR:PHACTR4:PTPRU:SDC3:CSF3R:ZC3H12A:EPHA10:INPP5B:AKIRIN1:MACF1:CAP1:CCDC23:TIE1:PTPRF:ARTN:ZSWIM5:PIK3R3:TSPAN1:LURAP1:NRD1:PPAP2B:JUN:DOCK7:ANGPTL3:PDE4B:USP33:NEXN:LMO4:PKN2:TGFBR3:VCAM1:S1PR1:VAV3:CSF1:ADORA3:RHOC:PLEKHO1:ECM1:CERS2…	http://www.gsea-msigdb.org/gsea/msigdb/cards/GO_LOCOMOTION
GO_bp	GO_NEGATIVE_REGULATION_OF_CELLULAR_COMPONENT_ORGANIZATION	667	423	3.586655402159169e-05	0.0015891334183025	PRKCZ:SKI:PARK7:CTNNBIP1:NMNAT1:DFFA:PEX14:EXOSC10:DRAXIN:TNFRSF1B:RCC2:CAPZB:PINK1:RAP1GAP:CDC42:KDM1A:STMN1:WASF2:OPRD1:CDC20:KDM4A:PCSK9:LMO4:GBP1:GFI1:MTF2:S1PR1:PRMT6:CAPZA1:HORMAD1:CERS2:SEMA6C:TMOD4:SNAPIN:EFNA1:TRIM46:GBA:SYT11:ARHGEF2:UBQLN4:LMNA:SEMA4A:SPTA1:APOA2:MYOC:DNM3:KIF14:CAMSAP2:RAB7L1:NEK2:PARP1:VIM:FAM21C:ZNF365:SIRT1:TET1:PPIF:WAPAL:PTEN:TNKS2:SLIT1:SEMA4G:OBFC1:ADD3:BAG3:IN…	http://www.gsea-msigdb.org/gsea/msigdb/cards/GO_NEGATIVE_REGULATION_OF_CELLULAR_COMPONENT_ORGANIZATION
GO_bp	GO_POSITIVE_REGULATION_OF_HYDROLASE_ACTIVITY	736	464	3.5890632304520134e-05	0.0015891334183025	PRKCZ:ERRFI1:MTOR:CASP9:ARHGEF19:RCC2:PINK1:RAP1GAP:WNT4:ASAP3:RPA2:PTAFR:SMAP2:JUN:DOCK7:DNAJB4:EVI5:ARHGAP29:S1PR1:VAV3:RAP1A:RHOC:PIP5K1A:S100A10:S100A9:S100A8:EFNA3:EFNA3:EFNA1:NTRK1:ARHGEF11:FCRL3:IFI16:AIM2:F11R:ARHGAP30:ATP1B1:SELE:FASLG:RABGAP1L:RASAL2:ABL2:TOR1AIP2:IFRG15:TOR1AIP1:DENND1B:PTPRC:PPP1R15B:CR1:RAB3GAP2:NLRP3:GDI2:RSU1:DNAJC1:ARHGAP21:ITGB1:AGAP4:AGAP8:AGAP6:SIRT1:C10orf54:P…	http://www.gsea-msigdb.org/gsea/msigdb/cards/GO_POSITIVE_REGULATION_OF_HYDROLASE_ACTIVITY
GO_bp	GO_REGULATION_OF_PROTEIN_POLYMERIZATION	204	142	3.774822615795498e-05	0.001651973589114	MTOR:CAPZB:PINK1:STMN1:PSRC1:CAPZA1:PRUNE:TMOD4:HAX1:KIRREL:SPTA1:ARPC5:CAMSAP2:FAM21C:ADD3:ARL2:CDC42EP2:SPTBN2:CORO1B:NUMA1:FCHSD2:RPS3:RDX:FKBP4:CDKN1B:NCKAP1L:AVIL:NAV3:ARPC3:CLIP1:HIP1R:NIN:SPTB:EVL:HSP90AA1:FMN1:C15orf62:SPTBN5:BBS4:WHAMM:FES:CORO1A:PYCARD:TPPP3:RLTPR:SPIRE2:MYO1C:ALOX15:PFN1:RANGRF:CDK5R1:CCL11:CSF3:WIPF2:CCR7:MAPT:CDC42EP4:GRB2:RAC3:TBCD:SPIRE1:KANK3:ICAM1:PLEKHG2:SPTBN4:…	http://www.gsea-msigdb.org/gsea/msigdb/cards/GO_REGULATION_OF_PROTEIN_POLYMERIZATION
GO_bp	GO_MICROTUBULE_CYTOSKELETON_ORGANIZATION	525	338	3.775939632260698e-05	0.001651973589114	PRKCZ:PEX14:CROCC:AUNIP:STMN1:CEP85:RCC1:MAP7D1:DNALI1:CDC20:KIF2C:PLK3:STIL:DOCK7:GADD45A:USP33:CDC14A:PSRC1:SPAG17:PRUNE:TRIM46:MSTO1:ARHGEF2:LMNA:VAMP4:CEP350:NEK7:CAMSAP2:CNTN2:NEK2:DISC1:TBCE:FMN2:SDCCAG8:KIF11:LZTS2:NEURL1:SLK:FAM175B:BCCIP:RASSF7:WEE1:CKAP5:EML3:MARK2:CCDC88B:ARL2:SAC3D1:RBM14:CDK2AP2:NUMA1:C2CD3:RPS3:CHORDC1:CEP57:KIAA1377:CRYAB:DIXDC1:ZW10:ZNF259:SIK3:PHLDB1:C11orf63:FKB…	http://www.gsea-msigdb.org/gsea/msigdb/cards/GO_MICROTUBULE_CYTOSKELETON_ORGANIZATION
GO_bp	GO_ORGANIC_CYCLIC_COMPOUND_CATABOLIC_PROCESS	589	376	4.251777300606186e-05	0.0018441788026029	DFFB:NMNAT1:DFFA:EXOSC10:MTOR:TNFRSF1B:MRTO4:AKR7A3:CDA:HNRNPR:PNRC2:LIN28A:PPP1R8:YTHDF2:PUM1:PSMB2:AGO4:THRAP3:ZC3H12A:PABPC4:NT5C1A:YBX1:RPS8:ZCCHC11:PDE4B:SERBP1:RPL5:PSMA5:MOV10:CSDE1:FAM46C:PSMD4:RPS27:SMG5:RC3H1:SMG7:BTG2:MAPKAPK2:FBXO18:UPF2:PRPF18:CUBN:VIM:DNA2:TET1:SUPV3L1:CPEB3:ENTPD1:EXOSC1:ENTPD7:NT5C2:PSMD13:PKP3:RNH1:RPLP2:RPL27A:AMPD3:PSMA1:PSMA1:RPS13:PRR5L:PSMC3:TNKS1BP1:FEN1:PO…	http://www.gsea-msigdb.org/gsea/msigdb/cards/GO_ORGANIC_CYCLIC_COMPOUND_CATABOLIC_PROCESS
GO_bp	GO_REGULATION_OF_CELLULAR_RESPONSE_TO_STRESS	683	432	4.265447570646197e-05	0.0018441788026029	PARK7:ENO1:MTOR:CASP9:PINK1:KDM1A:AUNIP:MAP3K6:RPA2:EYA3:SFPQ:ZC3H12A:ZMPSTE24:SZT2:PTPRF:PRDX1:USP1:GADD45A:DDAH1:MAGI3:PTPN22:MCL1:CERS2:ZBTB7B:MUC1:ARHGEF2:PYHIN1:SLAMF1:FCGR2B:ATF6:C1orf106:PPP1R15B:DYRK3:MAPKAPK2:IL10:YOD1:SLC30A10:AIDA:PARP1:NUP133:FMN2:AKT3:FBXO18:CXCL12:PARG:ZNF365:SIRT1:PSAP:CAMK2G:BMPR1A:FAM35A:PTEN:FAS:MMS19:FAM178A:PDCD4:BAG3:INPP5F:HRAS:INS:NUP98:USP47:ARNTL:CD44:MAP…	http://www.gsea-msigdb.org/gsea/msigdb/cards/GO_REGULATION_OF_CELLULAR_RESPONSE_TO_STRESS
GO_bp	GO_CELL_MATRIX_ADHESION	214	148	4.420847608276658e-05	0.001889141274467	PRKCZ:RCC2:WNT4:SLC9A1:MACF1:TESK2:ANGPTL3:VCAM1:CSF1:PIP5K1A:S100A10:ADAM15:THBS3:MYOC:TNN:NID1:ITGA8:ITGB1:COL13A1:PLAU:VCL:PTEN:SORBS1:LDB1:SLK:COL17A1:VWA2:ILK:LYVE1:CD44:PTPRJ:RHOD:CD3E:JAM3:ACVRL1:ITGA7:LRP1:CORO1C:PXN:AJUBA:FERMT2:ACTN1:FBLN5:GREM1:FMN1:THBS1:STRC:TRPM7:ONECUT1:SMAD3:ITGA11:PEAK1:WHAMM:CIB1:IQGAP1:MSLN:MSLNL:PKD1:PDPK1:EMP2:TAOK2:ITGAL:CX3CL1:MINK1:VTN:NF1:CCR7:JUP:DUSP3:I…	http://www.gsea-msigdb.org/gsea/msigdb/cards/GO_CELL_MATRIX_ADHESION
GO_bp	GO_LEUKOCYTE_CHEMOTAXIS	214	148	4.420847608276658e-05	0.001889141274467	PIK3CD:PADI2:NBL1:CNR2:CSF3R:AKIRIN1:PDE4B:S1PR1:VAV3:CSF1:S100A9:S100A12:S100A8:IL6R:FCER1G:IL10:LYST:CAMK1D:CXCL12:SFTPD:CH25H:GBF1:SWAP70:SAA1:VEGFB:AMICA1:CXCR5:TIRAP:JAM3:WNK1:C3AR1:KLRC4-KLRK1:KLRK1:NCKAP1L:CMKLR1:TRPV4:SLC8B1:PLA2G1B:FLT1:HMGB1:EDNRB:GPR18:GPR183:GAS6:LGALS3:PGF:GREM1:THBS1:CYP19A1:ADAM10:DAPK2:IL16:MAPK3:CORO1A:HSD3B7:CX3CL1:CCL17:CKLF:CXCL16:C1QBP:TMEM102:LGALS9:CCL2:CCL…	http://www.gsea-msigdb.org/gsea/msigdb/cards/GO_LEUKOCYTE_CHEMOTAXIS
GO_bp	GO_REGULATION_OF_INNATE_IMMUNE_RESPONSE	413	270	4.623008041957072e-05	0.0019641103530858	GPATCH3:FGR:SMPDL3B:PUM1:SFPQ:PSMB2:JAK1:GFI1:PSMA5:PTPN22:NRAS:CTSS:CTSK:PSMD4:S100A9:S100A8:DCST1:MUC1:FCRL3:CD1D:PYHIN1:IFI16:AIM2:FCER1G:FCGR2B:SH2D1B:C1orf106:IKBKE:MAPKAPK2:CR1:TLR5:SFTPA2:SFTPA1:SFTPD:PIK3AP1:CHUK:BTRC:PSMD13:NLRP6:HRAS:IRF7:MUC2:MUC5AC:INS:TRIM6:TRIM5:PSMA1:PSMA1:NR1H3:PSMC3:SERPING1:RELA:RBM14:UNC93B1:FADD:DRD2:NLRX1:TIRAP:PTPN6:A2M:CLEC12B:CLEC7A:KLRC4-KLRK1:KLRK1:MUC19…	http://www.gsea-msigdb.org/gsea/msigdb/cards/GO_REGULATION_OF_INNATE_IMMUNE_RESPONSE
GO_bp	GO_CELLULAR_PROTEIN_CATABOLIC_PROCESS	736	463	4.94270846087903e-05	0.0020878682291644	PARK7:SPSB1:UBE4B:FBXO2:FBXO44:ATP13A2:PINK1:USP48:UBXN11:ATPIF1:PSMB2:PPT1:ZMPSTE24:CDC20:PLK3:HECTD3:FAF1:RNF11:PCSK9:USP1:USP33:GLMN:RPL5:PSMA5:OTUD7B:CTSS:CTSK:PSMD4:DCST1:EFNA1:GBA:UBQLN4:PYHIN1:USP21:KLHL20:UCHL5:KIF14:YOD1:DTL:TRIM67:TRIM58:YME1L1:WAC:CUL2:SIRT1:PTEN:IDE:ERLIN1:BTRC:FBXW4:FBXL15:SUFU:ZRANB1:BNIP3:PSMD13:AP2A2:CD81:UBQLNL:USP47:ARNTL:PSMA1:PSMA1:PSMC3:UBE2L6:PRPF19:VPS37C:U…	http://www.gsea-msigdb.org/gsea/msigdb/cards/GO_CELLULAR_PROTEIN_CATABOLIC_PROCESS
GO_bp	GO_REGULATION_OF_PROTEIN_COMPLEX_ASSEMBLY	415	271	5.053402506062698e-05	0.0021224290525463	PRKCZ:PARK7:CTNNBIP1:PEX14:MTOR:CAPZB:PINK1:CDC42:STMN1:RPA2:OPRD1:TAL1:FAF1:LMO4:DR1:PSRC1:CAPZA1:RHOC:PRUNE:TMOD4:HAX1:GBA:ARHGEF2:KIRREL:SPTA1:AIM2:SELP:ARPC5:KIF14:CAMSAP2:PARP1:FAM21C:IDE:FAM178A:ADD3:INS:GTF2H1:DDB2:PSMC3:PPP2R5B:ARL2:CDC42EP2:SPTBN2:CORO1B:NUMA1:FCHSD2:RPS3:ATM:RDX:CRYAB:VPS11:HSPA8:FKBP4:PEX5:CDKN1B:ATF7IP:DNM1L:WNT10B:NCKAP1L:AVIL:CAND1:IFNG:CNOT2:NAV3:ARPC3:ATXN2:PTPN11…	http://www.gsea-msigdb.org/gsea/msigdb/cards/GO_REGULATION_OF_PROTEIN_COMPLEX_ASSEMBLY
GO_bp	GO_REGULATION_OF_CELL_CYCLE_G2_M_PHASE_TRANSITION	208	144	5.135605538165423e-05	0.0021446989037224	MIIP:RCC2:SYF2:PSMB2:ORC1:CDC7:PSMA5:PSMD4:PBX1:KIF14:DYRK3:NEK2:DTL:SDCCAG8:STOX1:ACTR1A:PSMD13:USP47:PSMA1:PSMA1:CKAP5:PSMC3:CCND1:CEP57:ATM:CEP164:WNT10B:TUBA1A:CDK2:DCTN2:CDK4:HMGA2:CEP290:TAOK3:DYNLL1:PSMD9:RNASEH2B:HAUS4:PSMB5:PSMB11:PSME1:PSME2:PSMA6:PSMA3:HSPA2:RAD51B:DYNC1H1:HSP90AA1:ZFYVE19:HAUS2:RAB11A:SIN3A:PSMA4:TICRR:NDE1:TAOK2:NAE1:PSMB10:VPS4A:YWHAE:PAFAH1B1:PSMB6:TP53:AURKB:CTC1:…	http://www.gsea-msigdb.org/gsea/msigdb/cards/GO_REGULATION_OF_CELL_CYCLE_G2_M_PHASE_TRANSITION
GO_bp	GO_LYMPHOCYTE_DIFFERENTIATION	341	226	5.177727534677099e-05	0.0021500732982981	PRKCZ:PIK3CD:MTOR:WNT4:RUNX3:ZNF683:ZC3H12A:LEPR:VCAM1:PTPN22:NOTCH2:RORC:ZBTB7B:GON4L:SEMA4A:NTRK1:FCRL3:CD1D:LY9:FCER1G:FCGR2B:RC3H1:PTPRC:IL10:CR2:CR1:CD46:HLX:ITPKB:IRF2BP2:NLRP3:KLF6:IL2RA:GATA3:ZEB1:ITGB1:C10orf54:ZMIZ1:HHEX:BLNK:NKX2-3:SPI1:PTPRJ:BAD:SART1:CLCF1:FADD:ATM:ZBTB16:CD3E:CD3D:CD3G:ITFG2:CD27:CD4:PTPN6:WNT1:NCKAP1L:TESPA1:RNF41:STAT6:IFNG:HNF1A:FLT3:HMGB1:GPR18:GPR183:LIG4:PCID2…	http://www.gsea-msigdb.org/gsea/msigdb/cards/GO_LYMPHOCYTE_DIFFERENTIATION
GO_bp	GO_POSITIVE_REGULATION_OF_KINASE_ACTIVITY	560	358	5.404096445232785e-05	0.0022314667905876	PRKCZ:PARK7:MTOR:PINK1:MAP3K6:FGR:TAL1:GADD45A:LMO4:VAV3:PSRC1:CSF1:PROK1:RAP1A:S100A12:JTB:IL6R:SHC1:CKS1B:EFNA1:LAMTOR2:IQGAP3:NTRK1:DUSP12:PTPRC:KIF14:C1orf106:ADORA1:ATP2B4:DSTYK:MAPKAPK2:PFKFB2:PROX1:ABI1:MAP3K8:CCNY:SIRT1:STOX1:NRG3:PLCE1:NEURL1:SLK:HRAS:DRD4:IGF2:INS:CD81:ILK:SAA1:BDNF:DGKZ:AMBRA1:ATG13:F2:MADD:ZFP91:MARK2:BAD:MAP4K2:MAP3K11:CCND1:RPS3:PDGFD:DRD2:TIRAP:WNK1:CCND2:CD4:CDKN1…	http://www.gsea-msigdb.org/gsea/msigdb/cards/GO_POSITIVE_REGULATION_OF_KINASE_ACTIVITY
GO_bp	GO_RESPONSE_TO_ENDOGENOUS_STIMULUS	1586	960	5.502705349003508e-05	0.0022480395878022	GNB1:PRKCZ:SKI:PRDM16:PARK7:ERRFI1:SLC25A33:KIF1B:MTOR:AGTRAP:NPPA:CASP9:C1orf64:PADI2:NBL1:WNT4:KDM1A:RUNX3:PAQR7:TRIM63:CATSPER4:ARID1A:NR0B2:SLC9A1:PTAFR:SESN2:SRSF4:PTPRU:RRAGC:BMP8A:HEYL:BMP8B:ZMPSTE24:FOXO6:SLC2A1:ATP6V0B:EIF2B3:NASP:PIK3R3:ZFYVE9:PCSK9:JUN:ANGPTL3:LEPR:LEPROT:PDE4B:PTGFR:TGFBR3:GCLM:VCAM1:STXBP3:SORT1:GSTM2:LAMTOR5:RAP1A:PTPN22:TRIM33:CTSS:RORC:RAB13:CHRNB2:SHC1:ZBTB7B:GBA…	http://www.gsea-msigdb.org/gsea/msigdb/cards/GO_RESPONSE_TO_ENDOGENOUS_STIMULUS
GO_bp	GO_POSITIVE_REGULATION_OF_SUPRAMOLECULAR_FIBER_ORGANIZATION	197	137	5.5054030721687725e-05	0.0022480395878022	MTOR:CDC42:WNT4:PSRC1:RHOC:S100A10:KIRREL:MYOC:ARPC5:PROX1:FAM21C:SWAP70:ARL2:CDC42EP2:CFL1:CORO1B:NUMA1:FCHSD2:RPS3:APOA1:CDKN1B:RAPGEF3:NCKAP1L:NAV3:TRPV4:ARPC3:PXN:CLIP1:HIP1R:RGCC:RB1:CFL2:NIN:PSEN1:GPR65:EVL:FMN1:C15orf62:TPM1:SMAD3:WHAMM:FES:CORO1A:PYCARD:CX3CL1:FHOD1:RLTPR:SPIRE2:MYO1C:ALOX15:PFN1:ARHGEF15:CDK5R1:CCL11:CSF3:WIPF2:CCR7:MAPT:PPM1E:CDC42EP4:GRB2:RAC3:SPIRE1:ICAM1:COLGALT1:APO…	http://www.gsea-msigdb.org/gsea/msigdb/cards/GO_POSITIVE_REGULATION_OF_SUPRAMOLECULAR_FIBER_ORGANIZATION
GO_bp	GO_REGULATION_OF_CELL_CYCLE_G1_S_PHASE_TRANSITION	159	113	5.6507723052875e-05	0.0022931732919236	SFN:RPA2:LSM10:PLK3:CDKN2C:GADD45A:MUC1:CDC73:KIF14:BTG2:ATP2B4:MDM4:PTEN:PIDD:WEE1:E2F8:TNKS1BP1:MEN1:CDK2AP2:CCND1:ATM:RDX:CCND2:PTPN6:PHB2:CDKN1B:ZNF385A:CDK2:GLI1:CDK4:CTDSP2:MDM2:CNOT2:TRIAP1:RGCC:RB1:MYO16:CUL4A:TFDP1:PSME1:PSME2:DACT1:AKT1:INO80:RPS27L:PML:CYP1A1:PKD1:DCUN1D3:PAGR1:PAGR1:RBL2:CNOT1:E2F4:RFWD3:CDK10:TP53:RPL26:CCL2:SLFN11:CDC6:PSME3:STXBP4:BCL2:ARID3A:PLK5:CDKN2D:CARM1:KANK…	http://www.gsea-msigdb.org/gsea/msigdb/cards/GO_REGULATION_OF_CELL_CYCLE_G1_S_PHASE_TRANSITION
GO_bp	GO_REGULATION_OF_DEFENSE_RESPONSE	703	443	5.678333865715724e-05	0.0022931732919236	PARK7:NPPA:TNFRSF1B:CNR2:IFNLR1:GPATCH3:FGR:SMPDL3B:PUM1:SFPQ:PSMB2:ZC3H12A:ZMPSTE24:JAK1:GFI1:PSMA5:FAM19A3:PTPN22:NRAS:CTSS:CTSK:TNFAIP8L2:PSMD4:S100A9:S100A12:S100A8:DCST1:MUC1:GBA:ASH1L:SYT11:FCRL3:CD1D:PYHIN1:IFI16:AIM2:FCER1G:FCGR2B:SH2D1B:SELE:PTPRC:C1orf106:ADORA1:IKBKE:MAPKAPK2:IL10:IL20:CR1:TLR5:NLRP3:IL2RA:GATA3:SFTPA2:SFTPA1:SFTPD:IFIT1:PIK3AP1:CHUK:BTRC:CUEDC2:PDCD4:PSMD13:NLRP6:HRAS…	http://www.gsea-msigdb.org/gsea/msigdb/cards/GO_REGULATION_OF_DEFENSE_RESPONSE
GO_bp	GO_REGULATION_OF_CELL_DEATH	1611	974	6.128159921004607e-05	0.0024613101322067	PRKCZ:PLEKHG5:PARK7:ENO1:PIK3CD:NMNAT1:DFFA:MTOR:DRAXIN:MFN2:TNFRSF8:TNFRSF1B:CASP9:ARHGEF19:ATP13A2:PINK1:WNT4:KDM1A:ID3:STPG1:PAFAH2:RPS6KA1:SFN:SLC9A1:IFI6:EYA3:ATPIF1:SFPQ:AGO4:STK40:ZC3H12A:UTP11L:BMP8A:BMP8B:PPT1:KDM4A:PLK3:STIL:FOXE3:FAF1:PCSK9:JUN:ITGB3BP:SERBP1:GADD45A:PTGFR:GCLM:VAV3:SLC25A24:SORT1:GNAI3:CSF1:LAMTOR5:DDX20:BCL2L15:NOTCH2:APH1A:ADAMTSL4:MCL1:MLLT11:TNFAIP8L2:S100A9:S100A…	http://www.gsea-msigdb.org/gsea/msigdb/cards/GO_REGULATION_OF_CELL_DEATH
GO_bp	GO_INTRACELLULAR_PROTEIN_TRANSPORT	1142	701	6.213815978086955e-05	0.0024821493173336	PARK7:CLSTN1:PEX14:MFN2:ATP13A2:PINK1:KIF17:HMGCL:SRRM1:ZNF593:ZDHHC18:SFN:SYTL1:STX12:ATPIF1:SRSF4:SFPQ:ZC3H12A:IPO13:RPS8:PLK3:EPS15:RAB3B:SCP2:HSPB11:ATG4C:EFCAB7:LEPROT:EVI5:RPL5:TMED5:AP4B1:VPS45:SNX27:SNAPIN:RAB13:RPS27:HAX1:ARHGEF2:SSR2:RAB25:LMNA:SMG5:TOMM40L:ATP1B1:KIFAP3:DNM3:RABGAP1L:SMG7:ADORA1:ZC3H11A:RAB7L1:EIF2D:YOD1:PTPN14:RAB3GAP2:SRP9:NUP133:GNPAT:TOMM20:UPF2:PHYH:TIMM23B:EGR2:V…	http://www.gsea-msigdb.org/gsea/msigdb/cards/GO_INTRACELLULAR_PROTEIN_TRANSPORT
GO_bp	GO_POSITIVE_REGULATION_OF_CYTOKINE_PRODUCTION	421	274	6.56163947805096e-05	0.0025953682535265	PRKCZ:TNFRSF14:PARK7:TNFRSF8:GPATCH3:FGR:PTAFR:PUM1:LURAP1:PDE4B:IL12RB2:GLMN:PTPN22:ARNT:IL6R:ARHGEF2:IFI16:AIM2:LY9:CD244:FCER1G:APOA2:PTPRC:C1orf106:MAPKAPK2:IL10:CD46:TLR5:NLRP3:PRKCQ:GATA3:DDX21:HK1:CHUK:NFKB2:HRAS:IRF7:POLR2L:INS:TRIM6:ABCC8:SAA1:C1QTNF4:PTPRJ:PRG3:CD6:CCDC88B:RELA:FADD:RPS3:PANX1:DRD2:CD3E:NLRX1:TIRAP:GAPDH:CD4:C3AR1:KLRC4-KLRK1:KLRK1:LRRK2:STAT6:LRP1:TBK1:IFNG:IL26:POLR3B…	http://www.gsea-msigdb.org/gsea/msigdb/cards/GO_POSITIVE_REGULATION_OF_CYTOKINE_PRODUCTION
GO_bp	GO_PEPTIDE_BIOSYNTHETIC_PROCESS	628	398	6.567870682393699e-05	0.0025953682535265	MTOR:PINK1:EIF4G3:HNRNPR:LIN28A:RPS6KA1:PTAFR:SESN2:TRNAU1AP:YTHDF2:PUM1:AGO4:MRPS15:ZC3H12A:PABPC4:DPH2:RPS8:EIF2B3:NSUN4:MKNK1:MRPL37:RPL5:GCLM:DPH5:MOV10:MRPS21:TARS2:MRPL9:RPS27:DAP3:MRPL24:DARS2:RC3H1:MRPS14:FAM129A:BTG2:PPP1R15B:EIF2D:EPRS:IARS2:SRP9:LARP4B:VIM:DNAJC1:PPA1:EIF5AL1:CPEB3:MRPL43:NOLC1:NEURL1:PSTK:RPLP2:CARS:EIF3F:RPL27A:RPS13:DNAJC24:EIF3M:CAPRIN1:NAT10:CELF1:PRG3:EEF1G:POLR2…	http://www.gsea-msigdb.org/gsea/msigdb/cards/GO_PEPTIDE_BIOSYNTHETIC_PROCESS
GO_bp	GO_PHOSPHATIDYLINOSITOL_3_KINASE_SIGNALING	139	100	6.810292579068086e-05	0.0026767727516657	PIK3CD:FGR:PIP5K1A:HAX1:NTRK1:PEAR1:SELP:MYOC:PIK3C2B:GATA3:PIP4K2A:SIRT1:PTEN:PIK3AP1:PLEKHA1:INS:PIK3C2A:PRR5L:F2:PPP2R5B:PDGFD:CBL:PTPN6:ERBB3:PIP4K2C:DCN:FLT3:FLT1:IRS2:ZFP36L1:ENTPD5:PPP2R5C:AKT1:LTK:TYRO3:IGF1R:TSC2:MAZ:MAPK3:C1QBP:PIK3R6:PIK3R5:CRYBA1:NF1:ERBB2:CSF3:BECN1:GH1:SLC9A3R1:PIP5K1C:INSR:EPOR:PIK3R2:PIK3R2:SIRT2:GLTSCR2:FSHR:STAMBP:CD28:SERPINE2:IRS1:HTR2B:PPP1R16B:LIME1:MAPK1:OS…	http://www.gsea-msigdb.org/gsea/msigdb/cards/GO_PHOSPHATIDYLINOSITOL_3_KINASE_SIGNALING
GO_bp	GO_REGULATION_OF_ACTIN_FILAMENT_ORGANIZATION	251	170	7.664012026689047e-05	0.0029897019750758	MTOR:CAPZB:CDC42:WNT4:ASAP3:STMN1:SLC9A1:WASF2:S1PR1:CAPZA1:RHOC:TMOD4:S100A10:HAX1:KIRREL:SPTA1:MYOC:ARPC5:CXCL12:FAM21C:ADD3:SWAP70:CDC42EP2:CFL1:SPTBN2:SSH3:CORO1B:ARAP1:FCHSD2:RDX:APOA1:RAPGEF3:LIMA1:NCKAP1L:AVIL:SSH1:ARPC3:CIT:PXN:HIP1R:RGCC:CFL2:SPTB:GPR65:EVL:FMN1:C15orf62:SPTBN5:TPM1:SMAD3:BBS4:WHAMM:CORO1A:PYCARD:CX3CL1:FHOD1:RLTPR:SPIRE2:MYO1C:INPP5K:ALOX15:PFN1:ARHGEF15:SSH2:CCL11:CSF3…	http://www.gsea-msigdb.org/gsea/msigdb/cards/GO_REGULATION_OF_ACTIN_FILAMENT_ORGANIZATION
GO_bp	GO_T_CELL_DIFFERENTIATION	230	157	7.687805078766404e-05	0.0029897019750758	PRKCZ:PIK3CD:MTOR:WNT4:RUNX3:ZNF683:ZC3H12A:LEPR:PTPN22:RORC:ZBTB7B:SEMA4A:CD1D:LY9:FCER1G:RC3H1:PTPRC:CR1:CD46:HLX:ITPKB:NLRP3:IL2RA:GATA3:ZEB1:C10orf54:ZMIZ1:NKX2-3:BAD:SART1:FADD:ZBTB16:CD3E:CD3D:CD3G:CD27:CD4:WNT1:NCKAP1L:TESPA1:STAT6:IFNG:HMGB1:GPR18:GPR183:LIG4:PSMB11:RIPK3:ZBTB1:ZFP36L1:BATF:BCL11B:JAG2:RORA:DNAJA3:SOCS1:IL4R:IL27:SPN:CYLD:CBFB:ZFPM1:FANCA:PIK3R6:LGALS9:FOXN1:ERBB2:RARA:CC…	http://www.gsea-msigdb.org/gsea/msigdb/cards/GO_T_CELL_DIFFERENTIATION
GO_bp	GO_ACTIVATION_OF_INNATE_IMMUNE_RESPONSE	300	200	8.125201308479467e-05	0.0031431699798591	GPATCH3:SMPDL3B:PUM1:SFPQ:PSMB2:GFI1:PSMA5:PTPN22:NRAS:CTSS:CTSK:PSMD4:S100A9:S100A8:MUC1:FCRL3:PYHIN1:IFI16:AIM2:FCER1G:C1orf106:IKBKE:MAPKAPK2:TLR5:SFTPA2:SFTPA1:SFTPD:PIK3AP1:CHUK:BTRC:PSMD13:NLRP6:HRAS:IRF7:MUC2:MUC5AC:TRIM5:PSMA1:PSMA1:NR1H3:PSMC3:RELA:RBM14:UNC93B1:FADD:NLRX1:TIRAP:CLEC7A:KLRC4-KLRK1:KLRK1:MUC19:MUCL1:TBK1:IRAK3:UBE2N:APPL2:PSMD9:UBC:HMGB1:PSMB5:PSMB11:PSME1:PSME2:PSMA6:NFK…	http://www.gsea-msigdb.org/gsea/msigdb/cards/GO_ACTIVATION_OF_INNATE_IMMUNE_RESPONSE
GO_bp	GO_HOMEOSTATIC_PROCESS	1854	1113	8.488131187608578e-05	0.0032663750905195	NADK:GNB1:PLCH2:PRDM16:NPHP4:ZBTB48:PARK7:GPR157:PIK3CD:EXOSC10:CLCN6:NPPB:MFN2:DNAJC16:CROCC:MFAP2:ATP13A2:PQLC2:PINK1:KDM1A:CLIC4:LDLRAP1:SEPN1:STMN1:SLC30A2:SH3BGRL3:CD52:LIN28A:SFN:C1orf172:SLC9A1:GPR3:IFI6:RPA2:ATPIF1:SESN2:NCDN:BMP8A:PPT1:FOXO6:MPL:ATP6V0B:PRDX1:CYP4A11:TAL1:NRD1:PCSK9:FGGY:DOCK7:ANGPTL3:LEPR:PDE4B:PTGFR:LRRC8B:LRRC8C:LRRC8D:TGFBR3:GCLM:ABCA4:SLC30A7:S1PR1:STXBP3:SYPL2:GNAT…	http://www.gsea-msigdb.org/gsea/msigdb/cards/GO_HOMEOSTATIC_PROCESS
GO_bp	GO_REGULATION_OF_LEUKOCYTE_MIGRATION	179	125	8.543562675177965e-05	0.0032705825865915	TNFRSF14:PADI2:NBL1:PTAFR:AKIRIN1:CSF1:ECM1:IL6R:SELP:ADORA1:MIA3:GCSAML:CAMK1D:CXCL12:SWAP70:VEGFB:FADD:PDGFD:TIRAP:JAM3:WNK1:C3AR1:KLRC4-KLRK1:KLRK1:NCKAP1L:KITLG:CMKLR1:TRPV4:SLC8B1:P2RX4:HMGB1:LRCH1:GPR18:GAS6:RIPK3:LGALS3:PGF:AKT1:GREM1:THBS1:CYP19A1:ADAM10:DAPK2:SPN:MAPK3:PYCARD:SMPD3:ABR:CRK:C1QBP:TMEM102:LGALS9:CCL2:CCL7:CCL8:CCR7:ITGA2B:MADCAM1:ELANE:TNFSF14:CCL25:ICAM1:CALR:PLVAP:TGFB1:…	http://www.gsea-msigdb.org/gsea/msigdb/cards/GO_REGULATION_OF_LEUKOCYTE_MIGRATION
GO_bp	GO_POSITIVE_REGULATION_OF_PROTEIN_MODIFICATION_PROCESS	1177	720	8.89635899068589e-05	0.0033879916363492	PRKCZ:TNFRSF14:CAMTA1:PARK7:NMNAT1:APITD1:MTOR:PINK1:KDM1A:MAP3K6:OPRD1:ZC3H12A:RSPO1:BMP8A:BMP8B:CDC20:PIK3R3:TAL1:JUN:DOCK7:GADD45A:MTF2:BCAR3:PSRC1:CSF1:PROK1:RAP1A:PTPN22:NOTCH2:ARNT:S100A12:JTB:HAX1:IL6R:SHC1:CKS1B:ZBTB7B:EFNA1:MUC1:GBA:ARHGEF2:LAMTOR2:LMNA:IQGAP3:NTRK1:FCRL3:SLAMF1:ITLN1:FCGR2B:NOS1AP:FAM129A:PTPRC:KIF14:C1orf106:ADORA1:ATP2B4:PPP1R15B:DSTYK:RASSF5:MAPKAPK2:IL20:IL24:PPP2R5…	http://www.gsea-msigdb.org/gsea/msigdb/cards/GO_POSITIVE_REGULATION_OF_PROTEIN_MODIFICATION_PROCESS
GO_bp	GO_RESPONSE_TO_OXYGEN_CONTAINING_COMPOUND	1559	942	9.132589305479648e-05	0.0034480507093961	NADK:GNB1:PRKCZ:PARK7:ERRFI1:SLC2A5:SLC25A33:KIF1B:MTOR:AGTRAP:MTHFR:NPPA:TNFRSF1B:CASP9:PINK1:KDM1A:ID3:HMGCL:CNR2:CATSPER4:LIN28A:NR0B2:SLC9A1:PTAFR:SESN2:SRSF4:ZC3H12A:RRAGC:FOXO6:SLC2A1:TIE1:SZT2:ATP6V0B:PLK3:EIF2B3:PRDX1:AKR1A1:NASP:PIK3R3:PCSK9:JUN:LEPROT:PDE4B:IL12RB2:GNG12:PTGFR:TGFBR3:GFI1:GCLM:VCAM1:STXBP3:SORT1:LAMTOR5:RAP1A:PTPN22:GDAP2:SETDB1:RORC:S100A8:RAB13:CHRNB2:PMVK:SHC1:ZBTB7B…	http://www.gsea-msigdb.org/gsea/msigdb/cards/GO_RESPONSE_TO_OXYGEN_CONTAINING_COMPOUND
GO_bp	GO_B_CELL_ACTIVATION	237	161	9.241581168778024e-05	0.0034480507093961	PIK3CD:CTPS1:VCAM1:VAV3:NOTCH2:CHRNB2:GON4L:NTRK1:FCRL3:FCRL1:FCGR2B:RC3H1:PTPRC:LAX1:IL10:CR2:IRF2BP2:EXO1:KLF6:ITGB1:FAM35A:HHEX:BLNK:NKX2-3:CD81:SWAP70:PTPRJ:MS4A1:BAD:CLCF1:TBC1D10C:ATM:CXCR5:TIRAP:ITFG2:CD27:PTPN6:NCKAP1L:STAT6:PAWR:UNG:FLT3:GPR183:LIG4:TNFSF13B:IRS2:PCID2:PPP2R3C:ZBTB1:ZFP36L1:BATF:TP53BP1:ONECUT1:PRKCB:CD19:NOD2:CYLD:EXOSC6:PLCG2:GPS2:TNFSF13:TNFRSF13B:SUPT6H:ATAD5:IKZF3:S…	http://www.gsea-msigdb.org/gsea/msigdb/cards/GO_B_CELL_ACTIVATION
GO_bp	GO_POSITIVE_REGULATION_OF_PROTEIN_COMPLEX_ASSEMBLY	237	161	9.241581168778024e-05	0.0034480507093961	MTOR:PINK1:RPA2:TAL1:FAF1:PSRC1:RHOC:KIRREL:AIM2:ARPC5:PARP1:FAM21C:IDE:FAM178A:GTF2H1:DDB2:PSMC3:PPP2R5B:ARL2:CDC42EP2:CORO1B:NUMA1:FCHSD2:RPS3:ATM:CDKN1B:WNT10B:NCKAP1L:CAND1:IFNG:CNOT2:NAV3:ARPC3:HRK:CLIP1:HIP1R:GTF2H3:PAN3:LCP1:CUL4A:AJUBA:NIN:TCL1A:EVL:WARS:HSP90AA1:FMN1:BMF:C15orf62:USP50:WHAMM:FES:STUB1:CORO1A:PYCARD:CNOT1:TPPP3:RLTPR:PIEZO1:CDT1:SPIRE2:MYO1C:ALOX15:PFN1:DHX33:TP53:MIEF2:C…	http://www.gsea-msigdb.org/gsea/msigdb/cards/GO_POSITIVE_REGULATION_OF_PROTEIN_COMPLEX_ASSEMBLY
GO_bp	GO_CELL_CHEMOTAXIS	289	193	9.241714146272632e-05	0.0034480507093961	PLEKHG5:PIK3CD:PADI2:NBL1:CNR2:CSF3R:AKIRIN1:PDE4B:VCAM1:S1PR1:VAV3:CSF1:PIP5K1A:S100A9:S100A12:S100A8:RAB13:IL6R:FCER1G:IL10:LYST:PRKCQ:CAMK1D:CXCL12:SFTPD:CH25H:GBF1:RHOG:SWAP70:SAA1:VEGFB:CORO1B:GSTP1:PDGFD:AMICA1:CXCR5:TIRAP:JAM3:WNK1:C3AR1:KLRC4-KLRK1:KLRK1:BIN2:NR4A1:NCKAP1L:CMKLR1:TRPV4:SLC8B1:PLA2G1B:P2RX4:FLT1:HMGB1:EDNRB:GPR18:GPR183:GAS6:LGALS3:PGF:GREM1:THBS1:CYP19A1:ADAM10:DAPK2:IL16…	http://www.gsea-msigdb.org/gsea/msigdb/cards/GO_CELL_CHEMOTAXIS
GO_bp	GO_CELLULAR_RESPONSE_TO_STARVATION	146	104	9.469933628428736e-05	0.003515354149947	MTOR:WNT4:SESN2:ZC3H12A:RRAGC:SLC2A1:SZT2:PCSK9:JUN:USP33:WNT2B:GBA:IFI16:GLUL:PIK3C2B:NUAK2:ATF3:AKR1C3:SIRT1:FAS:RRP8:AMBRA1:FADS1:UCP2:SESN3:SIK2:HSPA8:ITFG2:GABARAPL1:LRRK2:SLC38A2:HNRNPA1:SLC39A5:MARS:C12orf66:GCN1L1:FOXO1:DNAJC15:GAS6:ATG14:MAX:ZFYVE1:EIF2AK4:FBXO22:GABARAPL3:NPRL3:WDR24:CLEC16A:TNRC6A:MAPK3:FAM65A:GABARAP:TP53:SREBF1:KRT20:BECN1:WNT9B:PPM1D:WIPI1:WDR45B:SEH1L:BCL2:HNRNPL:F…	http://www.gsea-msigdb.org/gsea/msigdb/cards/GO_CELLULAR_RESPONSE_TO_STARVATION
GO_bp	GO_ADAPTIVE_IMMUNE_RESPONSE	373	244	9.873405522791911e-05	0.0036467100800261	PRKCZ:TNFRSF14:PIK3CD:MASP2:MTOR:TNFRSF1B:ZNF683:ZC3H12A:OTUD7B:CTSS:RORC:IL6R:ZBTB7B:SEMA4A:CD1D:CD1A:CD1B:CD1E:CD84:SLAMF1:CD48:SLAMF7:LY9:CD244:FCER1G:FCGR2B:SH2D1B:CD247:RC3H1:DENND1B:PTPRC:LAX1:IL10:FCAMR:C4BPB:C4BPA:CD55:CR2:CR1:CD46:HLX:EXO1:NLRP3:PRKCQ:GATA3:MARCH8:SIRT1:PRF1:FAM35A:NFKB2:HRAS:IRF7:CD81:SWAP70:SERPING1:CD6:OTUB1:CLCF1:UNC93B1:FADD:IL18BP:CTSC:CD3E:CD3D:CD3G:JAM3:CD27:CD4:…	http://www.gsea-msigdb.org/gsea/msigdb/cards/GO_ADAPTIVE_IMMUNE_RESPONSE
GO_bp	GO_APOPTOTIC_PROCESS	1878	1126	0.000100394841719	0.0036895104331733	CDK11B:GNB1:PRKCZ:DFFB:PLEKHG5:TNFRSF9:PARK7:ENO1:PIK3CD:NMNAT1:UBE4B:KIF1B:DFFA:MTOR:DRAXIN:MFN2:TNFRSF8:TNFRSF1B:CASP9:ARHGEF19:PINK1:WNT4:KDM1A:E2F2:ID3:STPG1:PAFAH2:RPS6KA1:SFN:SLC9A1:IFI6:XKR8:EYA3:ATPIF1:SFPQ:AGO4:STK40:ZC3H12A:UTP11L:RRAGC:BMP8A:BMP8B:PPT1:ZMPSTE24:PLK3:STIL:FOXE3:FAF1:PCSK9:JUN:ITGB3BP:SERBP1:GADD45A:PTGFR:PKN2:GCLM:VAV3:SORT1:GNAI3:LAMTOR5:DRAM2:DDX20:MAGI3:BCL2L15:HIPK1…	http://www.gsea-msigdb.org/gsea/msigdb/cards/GO_APOPTOTIC_PROCESS
GO_bp	GO_POSITIVE_REGULATION_OF_CELL_CYCLE_PROCESS	278	186	0.0001049264860364	0.0038368640416308	ZBTB17:RCC2:CDC42:WNT4:SFN:SFPQ:LSM10:PLK3:GADD45A:PKN2:CDC7:CDC14A:MUC1:PBX1:CDC73:KIF14:BTG2:MDM4:DYRK3:DTL:SVIL:STOX1:KIF20B:FAM178A:FGF8:PIDD:IGF2:INS:RRP8:E2F8:TNKS1BP1:FEN1:PPP2R5B:CDCA5:LRP5:CCND1:NUMA1:ATM:RDX:DRD2:CXCR5:RHNO1:CCND2:PHB2:CDKN1B:WNT10B:RACGAP1:ESPL1:ZNF385A:CDK2:GLI1:CDK4:HMGA2:MDM2:CNOT2:PEBP1:CIT:TRIAP1:ANAPC5:RGCC:RB1:PCID2:CUL4A:TFDP1:DLGAP5:HSPA2:RAD51B:DYNC1H1:XRCC3:…	http://www.gsea-msigdb.org/gsea/msigdb/cards/GO_POSITIVE_REGULATION_OF_CELL_CYCLE_PROCESS
GO_bp	GO_ENDOCYTOSIS	533	340	0.0001054544054901	0.0038370786156084	NECAP2:HSPG2:CDC42:LDLRAP1:FCN3:WASF2:XKR8:RSPO1:CAP1:PPT1:TSPAN1:EPS15:ZFYVE9:PCSK9:DNAJC6:USP33:FNBP1L:SORT1:FCGR1A:PI4KB:SYT11:PEAR1:CD5L:FCER1G:FCGR2B:SELE:VAMP4:DNM3:RABGAP1L:ABL2:DENND1B:SYT2:CNTN2:MAPKAPK2:CUBN:MRC1L1:MRC1:ITGB1:SFTPD:ATAD1:INPP5F:HRAS:DRD4:CD151:AP2A2:CD81:HBB:ADM:PIK3C2A:SAA1:LDLRAD3:LRP4:PACSIN3:NR1H3:CD6:CD5:SYT7:EHD1:RIN1:ADRBK1:ANKRD13D:LRP5:FCHSD2:PICALM:MTMR2:DRD2:…	http://www.gsea-msigdb.org/gsea/msigdb/cards/GO_ENDOCYTOSIS
GO_bp	GO_NEGATIVE_REGULATION_OF_SMALL_GTPASE_MEDIATED_SIGNAL_TRANSDUCTION	56	45	0.0001084199652657	0.003925550466518	MFN2:STMN1:MYOC:ABL2:TRIM67:ITGB1:ARHGAP42:TMEM133:RASAL1:RASA3:CGNL1:KCTD13:TNK1:FLCN:TNFAIP1:NF1:TIMP2:ARHGAP35:RASIP1:ARHGAP25:STAMBP:CUL3:STMN3:LZTR1:SH3BP1:HEG1:RASA2:BCL6:SPRY1:CCDC125:RASA1:SPRY4:FAM65B:SYNGAP1:CD2AP:RASA4B:RASA4:MET:DLC1:PPP2CB:KANK1:FBP1:DAB2IP:SCAI:MAPKAP1:RAPGEF1	http://www.gsea-msigdb.org/gsea/msigdb/cards/GO_NEGATIVE_REGULATION_OF_SMALL_GTPASE_MEDIATED_SIGNAL_TRANSDUCTION
GO_bp	GO_REGULATION_OF_PROTEIN_CATABOLIC_PROCESS	362	237	0.0001140767748894	0.0041101190952827	PLEKHG5:PARK7:TNFRSF1B:ATP13A2:PINK1:ATPIF1:PLK3:FAF1:NRD1:PCSK9:GLMN:RPL5:OAZ3:EFNA1:GBA:UBQLN4:PYHIN1:UCHL5:MDM4:IL10:YOD1:C4BPB:C4BPA:DTL:TRIM67:EGLN1:FMN2:WAC:PTEN:IDE:BTRC:SUFU:INS:CD81:ARNTL:PACSIN3:PSMC3:UBXN1:STX5:RELA:CTSC:RDX:VPS11:USP5:CDKN1B:LRRK2:PRICKLE1:SENP1:WNT10B:WNT1:RNF41:LRP1:OS9:AGAP2:IRAK3:IFNG:MDM2:TMTC3:FBXW8:CHFR:FOXO1:UBAC2:PSME1:PSME2:SOCS4:DACT1:PSEN1:AREL1:ATXN3:HSP9…	http://www.gsea-msigdb.org/gsea/msigdb/cards/GO_REGULATION_OF_PROTEIN_CATABOLIC_PROCESS
GO_bp	GO_ENDOMEMBRANE_SYSTEM_ORGANIZATION	415	269	0.0001150334685	0.0041243706998786	PLEKHM2:CDC42:XKR8:ZMPSTE24:PLK3:TMED5:FNBP1L:GOLPH3L:ATP8B2:SYT11:LMNA:SPTA1:VAMP4:FASLG:TOR1AIP2:IFRG15:TOR1AIP1:CRB1:PTPRC:CAMSAP2:RAB7L1:RAB3GAP2:MIA3:ARV1:EXOC8:LYST:ARHGAP21:REEP3:SRGN:PSAP:PTEN:PI4K2A:PI4K2A:BLOC1S2:SEC31B:GBF1:VTI1A:SEC23IP:ANO9:PACSIN3:VPS37C:SYT7:MYRF:STX5:RTN3:VPS51:BANF1:LAMTOR1:AQP11:C11orf73:ZW10:VPS11:RNF26:PARP11:LRRK2:BIN2:ZNF385A:RAB5B:ARL1:KIAA1033:CORO1C:ATP2A…	http://www.gsea-msigdb.org/gsea/msigdb/cards/GO_ENDOMEMBRANE_SYSTEM_ORGANIZATION
GO_bp	GO_REGULATION_OF_DNA_METABOLIC_PROCESS	280	187	0.0001172600208345	0.0041807454877365	DFFA:EXOSC10:KDM1A:AUNIP:RPA2:EYA3:RLF:ZMPSTE24:USP1:SMG5:CCT3:SMG7:NEK7:PTPRC:NUCKS1:IL10:NEK2:PARP1:FMN2:FBXO18:PRKCQ:GATA3:PARG:ZNF365:SIRT1:STOX1:FAM35A:TNKS2:MMS19:FAM178A:OBFC1:WT1:NAT10:SPI1:OTUB1:CLCF1:FAM168A:RNF169:RPS3:ATM:KMT2A:H2AFX:RAD52:FOXM1:H1FNT:HNRNPA1:CDK2:NABP2:TIMELESS:STAT6:HMGA2:HELB:CCT2:UBE2N:UNG:MAPKAPK5:HMGB1:CUL4A:HNRNPC:PRMT5:TINF2:AKT1:RAD51:TP53BP1:PIF1:PML:TICRR:S…	http://www.gsea-msigdb.org/gsea/msigdb/cards/GO_REGULATION_OF_DNA_METABOLIC_PROCESS
GO_bp	GO_POSITIVE_REGULATION_OF_PHOSPHORUS_METABOLIC_PROCESS	1042	640	0.0001177434443484	0.0041807454877365	PRKCZ:TNFRSF14:CAMTA1:PARK7:NMNAT1:MTOR:PINK1:MAP3K6:FGR:OPRD1:ZC3H12A:RSPO1:BMP8A:BMP8B:PIK3R3:TAL1:JUN:DOCK7:GADD45A:LMO4:GLMN:BCAR3:VAV3:PSRC1:CSF1:PROK1:RAP1A:PTPN22:NOTCH2:S100A12:JTB:HAX1:IL6R:SHC1:CKS1B:EFNA1:GBA:ARHGEF2:LAMTOR2:IQGAP3:NTRK1:FCRL3:SLAMF1:ITLN1:FCGR2B:DUSP12:FAM129A:PTPRC:KIF14:C1orf106:ADORA1:ATP2B4:PPP1R15B:DSTYK:MAPKAPK2:IL20:IL24:PFKFB2:PPP2R5A:NENF:PROX1:SLC30A10:LEFTY…	http://www.gsea-msigdb.org/gsea/msigdb/cards/GO_POSITIVE_REGULATION_OF_PHOSPHORUS_METABOLIC_PROCESS
GO_bp	GO_HOMEOSTASIS_OF_NUMBER_OF_CELLS	241	163	0.0001188911620911	0.0042012021219707	PIK3CD:ATPIF1:MPL:PRDX1:TAL1:PDE4B:TGFBR3:CSF1:ARNT:UBAP2L:SPTA1:FCER1G:ILDR2:RC3H1:DYRK3:FLVCR1:ITPKB:AKT3:TRIM58:IL2RA:GATA3:LIPA:NKX2-3:LDB1:GPAM:AMPD3:SOX6:SPI1:FADD:ETS1:JAM3:SENP1:SLC11A2:ACVR1B:NCKAP1L:KITLG:PTPN11:P2RX7:HCAR2:FLT3:HMGB1:RB1:GPR183:TNFSF13B:ACIN1:RIPK3:PPP2R3C:ARID4A:MTHFD1:ZFP36L1:AKT1:KLF13:EPB42:IREB2:RPS17:RPS17L:HBZ:DNAJA3:LAT:CORO1A:AHSP:CYLD:ZFPM1:SPNS2:TNFRSF13B:LG…	http://www.gsea-msigdb.org/gsea/msigdb/cards/GO_HOMEOSTASIS_OF_NUMBER_OF_CELLS
GO_bp	GO_REGULATION_OF_CHROMOSOME_ORGANIZATION	331	218	0.0001238599111285	0.0043558389798781	SKI:EXOSC10:MTHFR:PADI2:PINK1:KDM1A:SFPQ:ZMPSTE24:CDC20:KDM4A:TAL1:MIER1:GFI1:MTF2:PRMT6:SETDB1:PYGO2:ZBTB7B:MUC1:LMNA:SMG5:CCT3:SMG7:NEK7:NEK2:PARP1:PRKCQ:GATA3:SIRT1:TET1:WAPAL:TNKS2:FAM178A:OBFC1:IGF2:NAT10:SPI1:FEN1:NAA40:OTUB1:RPS6KA4:CDCA5:NUMA1:ANAPC15:EED:ATM:ZW10:KMT2A:KDM5A:ATF7IP:KIAA1551:LRRK2:PPHLN1:H1FNT:ESPL1:HNRNPA1:NABP2:CCT2:UBE2N:USP44:MAPKAPK5:NOS1:ANAPC5:RB1:LIG4:PCID2:HNRNPC…	http://www.gsea-msigdb.org/gsea/msigdb/cards/GO_REGULATION_OF_CHROMOSOME_ORGANIZATION
GO_bp	GO_POSITIVE_REGULATION_OF_APOPTOTIC_SIGNALING_PATHWAY	172	120	0.0001249380160213	0.0043728305607456	PARK7:PINK1:SFN:ATPIF1:SFPQ:FAF1:MCL1:MLLT11:S100A9:S100A8:PTPRC:IL19:ATF3:FBXO18:SIRT1:PPIF:PTEN:FAS:BNIP3:PIDD:BAD:RAD9A:PPP1CA:FADD:RPS3:CTSC:PPP2R1B:LTBR:DNM1L:APAF1:HRK:HIP1R:TFDP1:RIPK3:APOPT1:PPP1R13B:THBS1:BMF:PDIA3:SMAD3:PML:CTSH:TNFRSF12A:ZNF205:TFAP4:PYCARD:SIAH1:CYLD:WWOX:YWHAE:INCA1:TNFSF12:TP53:RPL26:UBB:FLCN:LGALS9:NF1:NMT1:SEPT4:SLC9A3R1:BCL2:DAPK3:PIAS4:PDCD5:DEDD2:GSK3A:PLAUR:BB…	http://www.gsea-msigdb.org/gsea/msigdb/cards/GO_POSITIVE_REGULATION_OF_APOPTOTIC_SIGNALING_PATHWAY
GO_bp	GO_ANTIGEN_PROCESSING_AND_PRESENTATION	196	135	0.0001258434910169	0.0043808303971814	VAMP3:CAPZB:PSMB2:KIF2C:RAB3B:PSMA5:CAPZA1:FCGR1A:CTSS:PSMD4:CD1D:CD1A:CD1B:CD1E:FCER1G:FCGR2B:KIFAP3:MR1:NCF2:KIF11:CHUK:ACTR1A:PSMD13:AP2A2:PSMA1:PSMA1:PSMC3:KLC2:CTSF:SPTBN2:TAPBPL:RACGAP1:RAB5B:DCTN2:KIF5A:RAB35:DYNLL1:PSMD9:PSMB5:PSMB11:PSME1:PSME2:PSMA6:ACTR10:PSMA3:DYNC1H1:KLC1:KIF26A:THBS1:SNAP23:PDIA3:RAB8B:PSMA4:CTSH:KIF22:PYCARD:NOD2:DYNC1LI2:PSMB10:AP1G1:CYBA:RILP:PSMB6:CD68:RAB34:PSM…	http://www.gsea-msigdb.org/gsea/msigdb/cards/GO_ANTIGEN_PROCESSING_AND_PRESENTATION
GO_bp	GO_NEGATIVE_REGULATION_OF_INTRACELLULAR_SIGNAL_TRANSDUCTION	482	309	0.0001263586454697	0.0043808303971814	PARK7:ERRFI1:ENO1:MTOR:MFN2:PINK1:KDM1A:STMN1:GPATCH3:SESN2:ZC3H12A:SZT2:GBP1:GSTM2:PTPN22:OTUD7B:MCL1:THEM4:EFNA1:MUC1:GBA:ASH1L:ARHGEF2:MYOC:ABL2:IVNS1ABP:PTPRC:ADIPOR1:ATP2B4:LAX1:DYRK3:ATF3:AIDA:TRIM67:NLRP3:ITGB1:CXCL12:RTKN2:SIRT1:DLG5:PPIF:PTEN:GSTO1:PDCD4:PLEKHA1:SIRT3:NLRP6:INS:USP47:ARNTL:CD44:MAPK8IP1:CREB3L1:NDUFS3:PTPRJ:APLNR:MEN1:PPP2R5B:SYVN1:RELA:TBC1D10C:GSTP1:PDE2A:SESN3:ARHGAP4…	http://www.gsea-msigdb.org/gsea/msigdb/cards/GO_NEGATIVE_REGULATION_OF_INTRACELLULAR_SIGNAL_TRANSDUCTION
GO_bp	GO_CELLULAR_RESPONSE_TO_ENDOGENOUS_STIMULUS	1331	808	0.0001319142182707	0.0045519695037085	GNB1:PRKCZ:SKI:PRDM16:PARK7:ERRFI1:SLC25A33:KIF1B:MTOR:AGTRAP:CASP9:C1orf64:PADI2:NBL1:WNT4:KDM1A:PAQR7:ARID1A:NR0B2:SLC9A1:PTAFR:SESN2:RRAGC:BMP8A:HEYL:BMP8B:ZMPSTE24:FOXO6:ATP6V0B:PIK3R3:ZFYVE9:PCSK9:JUN:LEPR:LEPROT:PDE4B:PTGFR:TGFBR3:GCLM:VCAM1:SORT1:GSTM2:LAMTOR5:RAP1A:PTPN22:TRIM33:CTSS:RORC:RAB13:CHRNB2:SHC1:ZBTB7B:HCN3:PKLR:ARHGEF2:LAMTOR2:BGLAP:NTRK1:INSRR:F11R:USF1:NR1I3:FCGR2B:NR5A2:CAC…	http://www.gsea-msigdb.org/gsea/msigdb/cards/GO_CELLULAR_RESPONSE_TO_ENDOGENOUS_STIMULUS
GO_bp	GO_CELLULAR_AMIDE_METABOLIC_PROCESS	925	571	0.0001329550360795	0.0045664463326398	PARK7:MTOR:MTHFR:PINK1:EIF4G3:HNRNPR:HMGCL:LIN28A:RPS6KA1:PTAFR:SESN2:TRNAU1AP:YTHDF2:PUM1:AGO4:MRPS15:ZC3H12A:PABPC4:PPT1:ELOVL1:DPH2:RPS8:EIF2B3:MMACHC:NSUN4:MKNK1:MRPL37:RPL5:GCLM:DPH5:GSTM4:GSTM2:GSTM1:GSTM5:GSTM3:MOV10:APH1A:MRPS21:TARS2:CERS2:MRPL9:THEM4:RPS27:PMVK:EFNA1:GBA:DAP3:MRPL24:B4GALT3:DARS2:RC3H1:MRPS14:FAM129A:GLRX2:B3GALT2:BTG2:PPP1R15B:PM20D1:EIF2D:EPRS:IARS2:DEGS1:SRP9:PSEN2:L…	http://www.gsea-msigdb.org/gsea/msigdb/cards/GO_CELLULAR_AMIDE_METABOLIC_PROCESS
GO_bp	GO_REGULATION_OF_HYDROLASE_ACTIVITY	1228	748	0.0001344153998389	0.0045951311107731	PRKCZ:PARK7:ERRFI1:DFFA:MTOR:CASP9:ARHGEF19:ATP13A2:RCC2:PINK1:RAP1GAP:WNT4:ASAP3:RPS6KA1:SFN:IFI6:PPP1R8:RPA2:PTAFR:ATPIF1:PHACTR4:SPOCD1:PPT1:SMAP2:NRD1:JUN:DOCK7:ANGPTL3:LEPR:DNAJB4:EVI5:ARHGAP29:S1PR1:VAV3:SORT1:LAMTOR5:RAP1A:RHOC:ECM1:ENSA:CDC42SE1:PIP5K1A:S100A10:S100A9:S100A8:EFNA3:EFNA3:EFNA1:IQGAP3:NTRK1:ARHGEF11:FCRL3:IFI16:AIM2:F11R:ARHGAP30:APOA2:TIPRL:ATP1B1:SELE:FASLG:SERPINC1:RABGA…	http://www.gsea-msigdb.org/gsea/msigdb/cards/GO_REGULATION_OF_HYDROLASE_ACTIVITY
GO_bp	GO_ALPHA_BETA_T_CELL_DIFFERENTIATION	100	74	0.0001356156540251	0.0046146993383565	PRKCZ:MTOR:RUNX3:ZNF683:ZC3H12A:RORC:ZBTB7B:SEMA4A:LY9:RC3H1:HLX:ITPKB:NLRP3:GATA3:NKX2-3:ZBTB16:NCKAP1L:STAT6:IFNG:HMGB1:GPR18:GPR183:PSMB11:BATF:BCL11B:RORA:SOCS1:IL4R:IL27:SPN:CBFB:ZFPM1:LGALS9:RARA:STAT3:TBX21:SMAD7:MALT1:BCL2:AP3D1:JAK3:IL12RB1:BCL3:RELB:SOCS5:LOXL3:ZAP70:IL18R1:IHH:RUNX1:SATB1:EOMES:RHOA:FOXP1:NFKBIZ:CD86:BCL6:IL2:PTGER4:AP3B1:IRF1:TCF7:ITK:IL12B:IRF4:PRDM1:MYB:IL6:BRAF:SYK…	http://www.gsea-msigdb.org/gsea/msigdb/cards/GO_ALPHA_BETA_T_CELL_DIFFERENTIATION
GO_bp	GO_DNA_REPLICATION_DEPENDENT_NUCLEOSOME_ORGANIZATION	32	28	0.0001364370345327	0.0046212543954654	NASP:HIST2H4A:HIST2H4B:CHAF1A:HAT1:CHAF1B:HIST1H3A:HIST1H4A:HIST1H4B:HIST1H3B:HIST1H3C:HIST1H4C:HIST1H4D:HIST1H3D:HIST1H4E:HIST1H3E:HIST1H4F:HIST1H3F:HIST1H3G:HIST1H4H:HIST1H4I:HIST1H3H:HIST1H4J:HIST1H4K:HIST1H3I:HIST1H4L:HIST1H3J:ASF1A	http://www.gsea-msigdb.org/gsea/msigdb/cards/GO_DNA_REPLICATION_DEPENDENT_NUCLEOSOME_ORGANIZATION
GO_bp	GO_MYELOID_CELL_HOMEOSTASIS	139	99	0.0001392803702032	0.0046959207385031	PIK3CD:ATPIF1:MPL:PRDX1:TAL1:PDE4B:TGFBR3:ARNT:FCER1G:DYRK3:FLVCR1:ITPKB:TRIM58:GATA3:LDB1:AMPD3:SOX6:SPI1:ETS1:JAM3:SENP1:SLC11A2:ACVR1B:NCKAP1L:KITLG:HCAR2:HMGB1:RB1:ACIN1:ARID4A:MTHFD1:ZFP36L1:KLF13:EPB42:IREB2:RPS17:RPS17L:HBZ:AHSP:ZFPM1:MED1:THRA:STAT5B:STAT3:NFE2L1:HOXB6:JMJD6:ZBTB7A:DNASE2:KLF1:KLF2:JAK3:CEBPG:GPI:ETV2:AXL:ERCC2:BAX:EPAS1:BCL2L11:MERTK:ACVR2A:STAT1:CXCR2:INPP5D:RBFOX2:ANKR…	http://www.gsea-msigdb.org/gsea/msigdb/cards/GO_MYELOID_CELL_HOMEOSTASIS
GO_bp	GO_CELLULAR_RESPONSE_TO_OXYGEN_CONTAINING_COMPOUND	1083	663	0.0001497692029102	0.0050265006456164	NADK:GNB1:PRKCZ:PARK7:ERRFI1:SLC2A5:SLC25A33:MTOR:AGTRAP:TNFRSF1B:CASP9:PINK1:KDM1A:ID3:LIN28A:SLC9A1:PTAFR:SESN2:ZC3H12A:RRAGC:FOXO6:SZT2:ATP6V0B:PRDX1:AKR1A1:PIK3R3:PCSK9:JUN:LEPROT:PDE4B:PTGFR:GFI1:GCLM:VCAM1:LAMTOR5:RAP1A:PTPN22:RORC:RAB13:CHRNB2:SHC1:ZBTB7B:ADAM15:HCN3:PKLR:ARHGEF2:LAMTOR2:BGLAP:INSRR:USF1:FCGR2B:ABL2:GLRX2:CDC73:ADIPOR1:ATP2B4:NUCKS1:IL10:IL24:CD55:SLC30A10:EPRS:PARP1:NLRP3…	http://www.gsea-msigdb.org/gsea/msigdb/cards/GO_CELLULAR_RESPONSE_TO_OXYGEN_CONTAINING_COMPOUND
GO_bp	GO_POSITIVE_REGULATION_OF_TRANSFERASE_ACTIVITY	634	399	0.0001522737194981	0.0050873265377805	PRKCZ:PARK7:MTOR:PINK1:MAP3K6:FGR:CDC20:TAL1:GADD45A:LMO4:VAV3:PSRC1:CSF1:PROK1:RAP1A:S100A12:JTB:IL6R:SHC1:CKS1B:EFNA1:LAMTOR2:IQGAP3:NTRK1:DUSP12:NEK7:PTPRC:KIF14:C1orf106:ADORA1:ATP2B4:DSTYK:MAPKAPK2:PFKFB2:NEK2:PROX1:NVL:PRKCQ:ABI1:MASTL:MAP3K8:CCNY:SIRT1:STOX1:NRG3:PTEN:PLCE1:NEURL1:SLK:HRAS:DRD4:IGF2:INS:CD81:ILK:SAA1:BDNF:DGKZ:AMBRA1:ATG13:F2:MADD:ZFP91:MARK2:BAD:MAP4K2:MAP3K11:CCND1:RPS3:…	http://www.gsea-msigdb.org/gsea/msigdb/cards/GO_POSITIVE_REGULATION_OF_TRANSFERASE_ACTIVITY
GO_bp	GO_LYMPHOCYTE_COSTIMULATION	55	44	0.0001573972213349	0.0052111242198719	TNFRSF14:CDC42:MAP3K8:CD5:CD3E:PTPN6:KLRC4-KLRK1:KLRK1:PTPN11:TNFSF13B:AKT1:CSK:PDPK1:EFNB3:CCR7:GRB2:YES1:TMIGD2:TNFSF14:VAV1:CD320:DPP4:CD28:CTLA4:ICOS:PDCD1:ICOSLG:LGALS1:GRAP2:TNFRSF13C:HHLA2:BTLA:CD86:PIK3CA:PAK2:PIK3R1:FYN:CARD11:RAC1:CAV1:LYN:CD274:PDCD1LG2:CCL21	http://www.gsea-msigdb.org/gsea/msigdb/cards/GO_LYMPHOCYTE_COSTIMULATION
GO_bp	GO_HISTONE_H3_K4_METHYLATION	55	44	0.0001573972213349	0.0052111242198719	KDM1A:RLF:GFI1:PRMT6:PYGO2:ASH1L:RBBP5:GATA3:DYDC1:DYDC2:KMT2A:KMT2D:SETD1B:ARID4A:SNW1:SETD3:RTF1:WDR61:PAGR1:PAGR1:SETD1A:PRDM7:BRCA1:SMAD4:DNMT1:KMT2B:PIH1D1:DPY30:TET3:GCG:DNMT3B:ZNF335:CTCFL:WDR82:WDR5B:TET2:H2AFY:HIST1H1C:HIST1H1E:HIST1H1D:BEND3:MYB:AUTS2:KMT2E:WDR5	http://www.gsea-msigdb.org/gsea/msigdb/cards/GO_HISTONE_H3_K4_METHYLATION
GO_bp	GO_PROTEIN_HETEROOLIGOMERIZATION	133	95	0.0001586510105203	0.0052290803915895	GNB1:PRKCZ:RCC1:STXBP3:HIST2H4A:HIST2H4B:S100A10:CHRNB2:PDSS1:PCBD1:IDE:IKZF5:HRAS:RRM1:HBB:HBD:HBG1:HBG2:HBE1:ILK:LRP4:IKZF4:CPSF6:SYT1:PRKAB1:TMEM120B:RIPK3:GCH1:GCHFR:ANXA2:CHRNB4:HBZ:HBM:HBA2:HBA1:HBQ1:PKD1:TRADD:P2RX1:JUP:COL1A1:GRB2:SEPT9:INSR:FARSA:WIZ:CHMP2A:MAT2A:CHMP3:LIMS1:CAB39:YWHAB:SEMG1:COL6A2:C1QTNF6:XRCC6:TMCC1:MCCC1:CTNNA1:GLRA1:SQSTM1:HIST1H3A:HIST1H4A:HIST1H4B:HIST1H3B:HIST1H3…	http://www.gsea-msigdb.org/gsea/msigdb/cards/GO_PROTEIN_HETEROOLIGOMERIZATION
GO_bp	GO_AMIDE_BIOSYNTHETIC_PROCESS	751	468	0.0001605189909407	0.0052670293902447	MTOR:PINK1:EIF4G3:HNRNPR:LIN28A:RPS6KA1:PTAFR:SESN2:TRNAU1AP:YTHDF2:PUM1:AGO4:MRPS15:ZC3H12A:PABPC4:PPT1:ELOVL1:DPH2:RPS8:EIF2B3:NSUN4:MKNK1:MRPL37:RPL5:GCLM:DPH5:MOV10:MRPS21:TARS2:CERS2:MRPL9:RPS27:GBA:DAP3:MRPL24:B4GALT3:DARS2:RC3H1:MRPS14:FAM129A:B3GALT2:BTG2:PPP1R15B:PM20D1:EIF2D:EPRS:IARS2:DEGS1:SRP9:LARP4B:VIM:DNAJC1:SGMS1:PPA1:EIF5AL1:CPEB3:SCD:MRPL43:NOLC1:ELOVL3:NEURL1:ACSL5:PSTK:RPLP2:…	http://www.gsea-msigdb.org/gsea/msigdb/cards/GO_AMIDE_BIOSYNTHETIC_PROCESS
GO_bp	GO_SUPRAMOLECULAR_FIBER_ORGANIZATION	636	400	0.0001615243646613	0.0052764625789374	PARK7:MTOR:PLOD1:CAPZB:CDC42:WNT4:ASAP3:STMN1:SLC9A1:WASF2:CAP1:KIF2C:PLK3:S1PR1:PSRC1:CAPZA1:RHOC:PRUNE:TMOD4:S100A10:TPM3:HAX1:ARHGEF2:KIRREL:SPTA1:MYOC:ARPC5:CAMSAP2:FMOD:PROX1:ACTA1:FMN2:VIM:NEBL:ABI1:ITGB1:CXCL12:FAM21C:ADAMTS14:LDB3:SORBS1:SLK:ADD3:NRAP:TNNT3:RHOG:ILK:SWAP70:MICAL2:USH1C:CSRP3:TTC17:CKAP5:MYBPC3:CCDC88B:ARL2:CDC42EP2:CFL1:EFEMP2:SPTBN2:RHOD:SSH3:CORO1B:NUMA1:ARAP1:FCHSD2:RP…	http://www.gsea-msigdb.org/gsea/msigdb/cards/GO_SUPRAMOLECULAR_FIBER_ORGANIZATION
GO_bp	GO_CHROMOSOME_CONDENSATION	42	35	0.0001626519398953	0.0052880110473982	DFFB:WAPAL:CDCA5:NCAPD3:NCAPD2:H1FNT:HMGA2:ACIN1:NUSAP1:PRM3:PRM2:PRM1:CHMP1A:PHF23:TOP2A:AKAP8:AKAP8L:NCAPH:H1F0:NCAPH2:H1FX:H1FOO:SMC4:NCAPG:NIPBL:CCNB1:HIST1H1A:HIST1H1C:HIST1H1T:HIST1H1E:HIST1H1D:HIST1H1B:GPER1:NCAPG2:MCPH1	http://www.gsea-msigdb.org/gsea/msigdb/cards/GO_CHROMOSOME_CONDENSATION
GO_bp	GO_I_KAPPAB_KINASE_NF_KAPPAB_SIGNALING	255	171	0.0001633168037767	0.0052880110473982	PLEKHG5:PINK1:ZC3H12A:SNIP1:LURAP1:MIER1:RHOC:OTUD7B:ECM1:S100A12:S100A13:ASH1L:FASLG:C1orf106:IKBKE:TRAF5:SIRT1:DDX21:IFIT5:CHUK:BTRC:TRIM8:NLRP6:PIDD:TRIM5:TRIM22:TMEM9B:ZDHHC13:RELA:GSTP1:FADD:NLRX1:TIRAP:TNFRSF1A:LTBR:CD4:GOLT1B:TBK1:UBE2N:UBC:TRIM13:AJUBA:RNF31:RIPK3:NFKBIA:AKT1:OTUD7A:MAPKBP1:CAPN3:RORA:PTPLAD1:ZFAND6:AKAP13:JMJD8:UBE2I:PDPK1:LITAF:GPRC5B:PRKCB:PYCARD:NOD2:CX3CL1:TRADD:PER1…	http://www.gsea-msigdb.org/gsea/msigdb/cards/GO_I_KAPPAB_KINASE_NF_KAPPAB_SIGNALING
GO_bp	GO_CELLULAR_RESPONSE_TO_GROWTH_HORMONE_STIMULUS	24	22	0.0001648025422195	0.0052895139096658	LEPROT:SOCS2:PXN:STAT5B:STAT5A:STAT3:CSH2:GH2:CSH1:CSHL1:GH1:JAK3:GDF15:MBD5:PTPN1:GHR:PIK3R1:PRL:STAR:LYN:PTK2:JAK2	http://www.gsea-msigdb.org/gsea/msigdb/cards/GO_CELLULAR_RESPONSE_TO_GROWTH_HORMONE_STIMULUS
GO_bp	GO_NEGATIVE_REGULATION_OF_CELL_AGING	24	22	0.0001648025422195	0.0052895139096658	SLC30A10:AKT3:SIRT1:PTEN:MARCH5:FOXM1:WNT1:HMGA2:TERF2:MAP3K3:FZR1:RBL1:RBL1:MIF:BCL6:TERT:PLK2:ZKSCAN3:FBXO5:CDK6:NAMPT:PRKDC:ABL1	http://www.gsea-msigdb.org/gsea/msigdb/cards/GO_NEGATIVE_REGULATION_OF_CELL_AGING
GO_bp	GO_MEMBRANE_DOCKING	176	122	0.0001708787762945	0.0054606913294136	NPHP4:VAMP3:STX12:RAB3B:VCAM1:STXBP3:VPS45:NEK2:PSEN2:EXOC8:SDCCAG8:EXOC6:TCTN3:ACTR1A:CTBP2:PEX16:CKAP5:STX5:C2CD3:SYTL2:CEP57:CEP164:VPS11:TUBA1A:ESYT1:DCTN2:SYT1:CEP290:CCDC41:TCTN1:DYNLL1:VPS33A:TCTN2:HAUS4:ATG14:RAB15:DYNC1H1:HSP90AA1:VPS18:CHP1:HAUS2:TTBK2:RAB8B:RAB11A:GRAMD2:VPS33B:NDE1:STX1B:STX4:NDRG4:YWHAE:PAFAH1B1:STX8:B9D1:TUBG1:NSF:MKS1:FBF1:CSNK1D:CEP192:ROCK1:HAUS1:ICAM1:RAB3D:STX1…	http://www.gsea-msigdb.org/gsea/msigdb/cards/GO_MEMBRANE_DOCKING
GO_bp	GO_NUCLEUS_ORGANIZATION	127	91	0.000180242007906	0.0057219695363398	ZMPSTE24:SERBP1:SYCP1:PYGO2:LMNA:TOR1AIP1:DYRK3:NUP133:REEP3:NOLC1:NUP98:SF1:BANF1:NUMA1:ZNF259:FAM118B:ETS1:PARP11:EMG1:H1FNT:NUP107:SYCP3:ANKLE2:CHMP4A:PYGO1:PML:WDR73:TNP2:PRM2:PRKCB:CNEP1R1:VPS4A:TMEM170A:CHMP1A:PAFAH1B1:CTDNEP1:WRAP53:NDEL1:NFE2L1:PRKCA:USP36:SEH1L:AKAP8L:TSSK6:PVRL2:DMPK:CHMP2A:UBXN2A:SPAST:PSME4:RTN4:DCTN1:KDM3A:POLR1B:BIN1:SUMO1:AGFG1:NSFL1C:SUN5:CHMP4B:SPAG4:PITPNB:PES1:…	http://www.gsea-msigdb.org/gsea/msigdb/cards/GO_NUCLEUS_ORGANIZATION
GO_bp	GO_REGULATION_OF_AUTOPHAGY	311	205	0.0001806118275416	0.0057219695363398	PARK7:MTOR:MFN2:ATP13A2:PINK1:ATPIF1:SESN2:ZC3H12A:RRAGC:ZMPSTE24:KDM4A:ATP6V0B:PLK3:TMEM59:LEPR:USP33:GNAI3:LAMTOR5:DRAM2:PTPN22:MCL1:HAX1:GBA:UBQLN4:LAMTOR2:IFI16:ABL2:QSOX1:IL10:RAB3GAP2:EXOC8:PIP4K2A:WAC:C10orf10:SIRT1:VPS26A:PSAP:TRIM8:BAG3:BNIP3:NLRP6:TRIM22:AMBRA1:ATG13:BAD:CAPN1:SNX32:RAB1B:TPCN2:LAMTOR1:SESN3:ATM:PAFAH1B2:FEZ1:VPS26B:GAPDH:DNM1L:LRRK2:PRKAG1:C12orf44:RNF41:PIP4K2C:TBK1:I…	http://www.gsea-msigdb.org/gsea/msigdb/cards/GO_REGULATION_OF_AUTOPHAGY
GO_bp	GO_PROTEIN_COMPLEX_OLIGOMERIZATION	551	349	0.0001918675635273	0.0060524746434582	GNB1:PRKCZ:SKI:DFFB:PEX14:CDA:HMGCL:SLC9A1:ATPIF1:RCC1:OPRD1:ZC3H12A:ZNHIT6:GBP1:LRRC8C:STXBP3:KCNC4:KCNA2:KCNA3:KCND3:RHOC:SYCP1:GJA5:HIST2H4A:HIST2H4B:S100A10:CRTC2:CHRNB2:GBA:SYT11:AIM2:ITLN1:FCER1G:CD247:GLUL:IKBKE:DISP1:NLRP3:CUBN:PDSS1:YME1L1:PRF1:PCBD1:CAMK2G:MAT1A:IDE:CUTC:PKD2L1:C10orf2:CALHM1:VWA2:IKZF5:HRAS:INS:RRM1:HBB:HBD:HBG1:HBG2:HBE1:TRIM6:TRIM34:TRIM22:ILK:TAF10:SBF2:APIP:LRP4:P2…	http://www.gsea-msigdb.org/gsea/msigdb/cards/GO_PROTEIN_COMPLEX_OLIGOMERIZATION
GO_bp	GO_DNA_INTEGRITY_CHECKPOINT	154	108	0.0001930744145029	0.0060645168657979	SYF2:SFN:RPA2:PLK3:ORC1:GADD45A:MUC1:TIPRL:BTG2:MDM4:INTS7:DTL:WAC:DNA2:PIDD:STK33:E2F8:TNKS1BP1:PRPF19:MUS81:RAD9A:CCND1:ATM:USP28:H2AFX:HINFP:RHNO1:CDKN1B:ZNF385A:CDK2:TIMELESS:HMGA2:MDM2:CNOT2:RAD9B:PTPN11:TAOK3:TRIAP1:RGCC:RNASEH2B:CUL4A:TFDP1:EIF2AK4:TP53BP1:WDR76:RPS27L:TIPIN:FEM1B:PML:TICRR:EME2:TAOK2:RBL2:CNOT1:NAE1:E2F4:RFWD3:CDT1:TP53:RPL26:TAOK1:CDC6:TOP2A:BRCA1:CDK5RAP3:BRIP1:THOC1:AR…	http://www.gsea-msigdb.org/gsea/msigdb/cards/GO_DNA_INTEGRITY_CHECKPOINT
GO_bp	GO_REGULATION_OF_STEM_CELL_DIFFERENTIATION	110	80	0.0001967817064103	0.0061546618813465	YTHDF2:PSMB2:TAL1:PSMA5:PSMD4:GATA3:LDB1:PSMD13:TRIM6:PSMA1:PSMA1:SOX6:LMO2:PSMC3:LTBP3:YAP1:KMT2A:SOX5:PRICKLE1:SP7:PSMD9:N4BP2L2:PSMB5:PSMB11:PSME1:PSME2:PSMA6:PSMA3:TCF12:PSMA4:SETD1A:CBFB:PSMB10:PSMB6:PSMD11:CDK12:PSMD3:STAT3:PSME3:HOXB4:PSMC5:PSMD12:GATA6:TCF3:PSMD8:TEAD2:LBH:EIF2AK2:ZFP36L2:PSME4:KDM3A:PSMD14:NFE2L2:PSMD1:JAG1:ITCH:BMP7:PSMA7:RUNX1:PSMD6:GATA2:H1FOO:DHX36:PSMD2:OCIAD1:PDGFR…	http://www.gsea-msigdb.org/gsea/msigdb/cards/GO_REGULATION_OF_STEM_CELL_DIFFERENTIATION
GO_bp	GO_POSITIVE_REGULATION_OF_PEPTIDASE_ACTIVITY	178	123	0.0001986576102275	0.0061870060812394	CASP9:PINK1:S100A9:S100A8:EFNA3:EFNA3:EFNA1:IFI16:AIM2:FASLG:CR1:NLRP3:SIRT1:C10orf54:FAS:PIDD:BAD:FADD:RPS3:PICALM:SENP1:APAF1:DIABLO:HIP1R:HMGB1:NEK5:PSME1:PSME2:EGLN3:APOPT1:USP50:RPS27L:CLPX:SMAD3:PML:CTSH:ST20:TFAP4:MAPK3:PYCARD:TRADD:P2RX1:NLRP1:ALOX12:LGALS9:STAT3:PSME3:GRN:MAPT:MBP:NDUFA13:PDCD5:BBC3:CARD8:BAX:RCN3:NLRP12:NLRP2:ROCK2:XDH:NLRC4:PSME4:HTRA2:EIF2AK3:BCL2L11:ACVR1C:TANK:PSMD1…	http://www.gsea-msigdb.org/gsea/msigdb/cards/GO_POSITIVE_REGULATION_OF_PEPTIDASE_ACTIVITY
GO_bp	GO_DNA_TEMPLATED_TRANSCRIPTION_INITIATION	241	162	0.0001998524827515	0.0061979567435607	CTNNBIP1:NPPA:E2F2:NR0B2:TAF12:THRAP3:MED8:JUN:GTF2B:DR1:NOTCH2:HIST2H4A:HIST2H4B:RORC:NR1I3:NR5A2:ESRRG:TAF1A:TAF3:NRBF2:PTEN:TAF5:POLR2L:TAF10:TEAD1:GTF2H1:NR1H3:PSMC3:POLR2G:TAF6L:FOSL1:CCND1:RSF1:TAF1D:MED17:MAML2:YAP1:ATF7IP:VDR:WNT10B:NR4A1:BAZ2A:CDK4:CAND1:NR2C1:HNF1A:GTF2H3:HMGB1:TBPL2:ESR2:SNW1:GTF2A1:BRF1:GTF2A2:RORA:SNAPC5:CREBBP:GTF3C1:CCDC101:MAZ:MAPK3:POLR2C:CBFB:POLR2A:TP53:MED1:ME…	http://www.gsea-msigdb.org/gsea/msigdb/cards/GO_DNA_TEMPLATED_TRANSCRIPTION_INITIATION
GO_bp	GO_INTERACTION_WITH_HOST	199	136	0.0002068882987613	0.0063891974617468	TNFRSF14:FCN3:ZC3H12A:EPS15:SLAMF1:F11R:PVRL4:CD55:CR2:CR1:CD46:MRC1L1:MRC1:ITGB1:IFIT1:IDE:TRIM8:IFITM2:IFITM1:IFITM3:CD81:TRIM5:CTNND1:BAD:PC:ADRBK1:CBL:GAPDH:CD4:ITGA5:SELPLG:VPS37B:SCARB1:KPNA3:TRIM13:GAS6:PABPN1:CCNK:SIVA1:EIF2AK4:VPS18:TYRO3:SMAD3:PML:CDH1:VPS4A:WWP2:IST1:SLC52A1:EFNB3:LGALS9:CCL8:ITGB3:ITGB3:KPNB1:KPNA2:GRB2:EXOC7:P4HB:THOC1:TYMS:NPC1:INSR:CLEC4G:CD209:CLEC4M:ICAM1:LDLR:AX…	http://www.gsea-msigdb.org/gsea/msigdb/cards/GO_INTERACTION_WITH_HOST
GO_bp	GO_REGULATION_OF_LIPID_METABOLIC_PROCESS	371	241	0.0002086412255626	0.0064163724179316	MTOR:WNT4:LDLRAP1:FGR:ZMPSTE24:PIK3R3:CYP4A11:GFI1:VAV3:DDX20:RORC:PMVK:FDPS:APOA2:RGL1:ADIPOR1:SLC45A3:LPGAT1:PPP2R5A:PROX1:ARV1:GGPS1:IDI1:AKR1C3:NRBF2:SIRT1:PSAP:SORBS1:ERLIN1:SCD:GPAM:PNPLA2:INS:CD81:ADM:DKK3:DGKZ:AMBRA1:F2:NR1H3:FADS1:SF1:TM7SF2:GAL:CPT1A:FGF19:LAMTOR1:MTMR2:APOA5:APOA4:APOC3:APOA1:SC5D:ADIPOR2:TNFRSF1A:CREBL2:VDR:SP1:AGAP2:CDK4:IFNG:SOCS2:APPL2:ACACB:MVK:SIRT4:NCOR2:SCARB1:…	http://www.gsea-msigdb.org/gsea/msigdb/cards/GO_REGULATION_OF_LIPID_METABOLIC_PROCESS
GO_bp	GO_CELL_CYCLE_CHECKPOINT	212	144	0.000212969441736	0.0065221891531673	SYF2:SFN:RPA2:CDC20:PLK3:ORC1:GADD45A:DCLRE1B:HORMAD1:INTS3:MUC1:PRCC:TIPRL:BTG2:MDM4:INTS7:DTL:PROX1:WAC:DNA2:HRAS:PIDD:STK33:WEE1:E2F8:TNKS1BP1:PRPF19:MUS81:RAD9A:CCND1:ANAPC15:ATM:ZW10:USP28:H2AFX:HINFP:RHNO1:CDKN1B:ZNF385A:CDK2:NABP2:TIMELESS:HMGA2:MDM2:CNOT2:USP44:RAD9B:PTPN11:TAOK3:TRIAP1:KNTC1:CHFR:RGCC:RB1:RNASEH2B:PCID2:CUL4A:TFDP1:XRCC3:EIF2AK4:BUB1B:ZFYVE19:TP53BP1:WDR76:RPS27L:TIPIN:Z…	http://www.gsea-msigdb.org/gsea/msigdb/cards/GO_CELL_CYCLE_CHECKPOINT
GO_bp	GO_CELL_CYCLE_G1_S_PHASE_TRANSITION	251	168	0.0002145077009402	0.0065420398419541	SFN:RPA2:RCC1:LSM10:PLK3:NASP:CDKN2C:ORC1:GADD45A:CDC7:GFI1:MUC1:IQGAP3:CDC73:KIF14:BTG2:ATP2B4:MDM4:ITGB1:CUL2:PTEN:PIDD:TAF10:WEE1:E2F8:TNKS1BP1:MEN1:POLA2:CDK2AP2:CCND1:CUL5:NPAT:ATM:RDX:ZNF259:HINFP:CCND2:PTPN6:PHB2:CDKN1B:ACVR1B:ZNF385A:CDK2:PRIM1:GLI1:CDK4:CTDSP2:MDM2:CNOT2:TRIAP1:POLE:RGCC:RB1:MYO16:CUL4A:TFDP1:PSME1:PSME2:DACT1:MAX:AKT1:INO80:RPS27L:PIAS1:PML:CYP1A1:PKD1:GSPT1:DCUN1D3:PAG…	http://www.gsea-msigdb.org/gsea/msigdb/cards/GO_CELL_CYCLE_G1_S_PHASE_TRANSITION
GO_bp	GO_NEGATIVE_REGULATION_OF_CELL_CYCLE_G1_S_PHASE_TRANSITION	104	76	0.0002190101053215	0.0066517531988141	SFN:RPA2:PLK3:CDKN2C:GADD45A:MUC1:CDC73:BTG2:MDM4:PTEN:PIDD:WEE1:E2F8:TNKS1BP1:MEN1:CDK2AP2:CCND1:ATM:CDKN1B:ZNF385A:CDK2:CDK4:CTDSP2:MDM2:CNOT2:TRIAP1:RGCC:RB1:MYO16:TFDP1:DACT1:RPS27L:PML:DCUN1D3:RBL2:CNOT1:E2F4:RFWD3:TP53:RPL26:CCL2:SLFN11:BCL2:ARID3A:CDKN2D:CARM1:KANK2:BAX:CNOT3:CTDSP1:RQCD1:E2F1:RBL1:RBL1:PRMT2:SUSD2:CHEK2:FBXO7:EP300:CTDSPL:TFDP2:PLK2:CCNB1:CDC25C:CNOT8:CNOT6:BTN2A2:CDKN1A:…	http://www.gsea-msigdb.org/gsea/msigdb/cards/GO_NEGATIVE_REGULATION_OF_CELL_CYCLE_G1_S_PHASE_TRANSITION
GO_bp	GO_REGULATION_OF_PHAGOCYTOSIS	84	63	0.0002208733590604	0.0066807374036801	FGR:RAP1A:SYT11:FCER1G:APOA2:FCGR2B:PTPRC:C4BPB:C4BPA:IL15RA:CAMK1D:SFTPA2:SFTPA1:SFTPD:PTEN:PTPRJ:SYT7:APOA1:NCKAP1L:LRP1:APPL2:SCARB1:HMGB1:GAS6:CSK:PYCARD:CYBA:ABR:ALOX15:MYO18A:SPACA3:CCL2:CD300LF:AZU1:PRTN3:ABCA7:C3:DNM2:CALR:TGFB1:DYSF:MERTK:IL1B:ITGAV:SLC11A1:SIRPB1:SIRPG:SIRPA:HCK:BCR:IL2RB:PPARG:APPL1:CD47:GATA2:ITGA2:F2RL1:LMAN2:TULP1:ATG5:CD36:SYK:RAPGEF1	http://www.gsea-msigdb.org/gsea/msigdb/cards/GO_REGULATION_OF_PHAGOCYTOSIS
GO_bp	GO_LIPID_MODIFICATION	230	155	0.0002252540472578	0.006785316587479	PIK3CD:MTOR:SESN2:MECR:A3GALT2:INPP5B:PIK3R3:CYP4A22:ECHDC2:SCP2:PPAP2B:ABCD3:PIP5K1A:PI4KB:GBA:APOA2:SOAT1:ADIPOR1:PIK3C2B:BPNT1:PHYH:PIP4K2A:PTEN:CYP2C8:PI4K2A:PI4K2A:INPP5F:INPP5A:PIK3C2A:SLC35C1:DGKZ:CPT1A:LAMTOR1:MTMR2:ACAT1:APOA5:APOA4:APOA1:ST3GAL4:ADIPOR2:SOAT2:PIP4K2C:B4GALNT1:SOCS2:APPL2:ACACB:ACAD10:SIRT4:ACADS:DGKH:IRS2:AKT1:IVD:SLC27A2:CYP1A1:ETFA:DECR2:SOCS1:SMG1:ACSM1:LONP2:LCAT:ST…	http://www.gsea-msigdb.org/gsea/msigdb/cards/GO_LIPID_MODIFICATION
GO_bp	GO_STEROID_HORMONE_MEDIATED_SIGNALING_PATHWAY	180	124	0.0002300842783669	0.0069025283510096	PARK7:C1orf64:PADI2:PAQR7:ARID1A:NR0B2:HEYL:RORC:NR1I3:NR5A2:ESRRG:PARP1:SIRT1:GPAM:TRIM68:ARNTL:CRY2:NR1H3:SCGB2A1:KAT5:RBM14:YAP1:FKBP4:PHB2:VDR:KMT2D:NR4A1:CALCOCO1:GRIP1:CNOT2:NR2C1:NCOR2:RB1:STRN3:FOXA1:ESR2:RORA:TRIP4:PIAS1:AKAP13:ABHD2:AXIN1:UBE2I:PAGR1:PAGR1:TGFB1I1:CNOT1:CBFB:ARRB2:PER1:NCOR1:MED1:THRA:NR1D1:RARA:BRCA1:PHB:DDX5:WBP2:ZBTB7A:SAFB2:SAFB:CARM1:SMARCA4:KANK2:CALR:NR2F6:CCNE1:…	http://www.gsea-msigdb.org/gsea/msigdb/cards/GO_STEROID_HORMONE_MEDIATED_SIGNALING_PATHWAY
GO_bp	GO_PROTEIN_KINASE_B_SIGNALING	240	161	0.0002430380121821	0.0072615015834922	PARK7:PIK3CD:MTOR:PINK1:LIN28A:SESN2:PLK3:PIK3R3:THEM4:HAX1:PEAR1:MYOC:PIK3C2B:AKR1C3:GATA3:ITGB1:SIRT1:STOX1:PTEN:PIK3AP1:FGF8:TCF7L2:INPP5F:PLEKHA1:IGF2:INS:RHOG:ILK:PTPRJ:PPP2R5B:RPS6KB2:FGF19:SESN3:DRD2:FGF6:ERBB3:RNF41:IL26:FRS2:KITLG:PTPN11:P2RX4:KL:IRS2:F10:GAS6:ZFP36L1:PPP2R5C:HSP90AA1:AKT1:THBS1:TYRO3:FGF7:TNFAIP8L3:NRG4:CIB1:IGF1R:TSC2:CD19:MAZ:CX3CL1:SMPD3:PHLPP2:MC1R:INPP5K:ARRB2:C1QB…	http://www.gsea-msigdb.org/gsea/msigdb/cards/GO_PROTEIN_KINASE_B_SIGNALING
GO_bp	GO_PLATELET_ACTIVATION	150	105	0.0002634964260333	0.0078408855520034	GNB1:PIK3CD:MPL:VAV3:STXBP3:PEAR1:FCER1G:SELP:PRKCQ:VCL:TSPAN32:HBB:ILK:SAA1:DGKZ:F2:FERMT3:FIBP:TRPC6:UBASH3B:VWF:CD9:PTPN6:CLEC1B:ITPR2:PTPN11:DGKH:GAS6:TYRO3:PDPK1:PRKCB:MAPK3:ADAMTS18:PLCG2:P2RX1:ARRB2:GP1BA:ALOX12:PIK3R6:PIK3R5:ITGA2B:ITGB3:ITGB3:COL1A1:DGKE:PRKCA:ACTG1:GNA11:GNA15:VAV1:COMP:AXL:APOE:BLOC1S3:GP6:PRKCE:PLEK:ADRA2B:MERTK:COL3A1:SERPINE2:DGKD:GNAS:GP1BB:MAPK1:MYH9:RAF1:PRKCD:GP…	http://www.gsea-msigdb.org/gsea/msigdb/cards/GO_PLATELET_ACTIVATION
GO_bp	GO_T_CELL_MEDIATED_IMMUNITY	92	68	0.0002657145866539	0.0078750089189786	PRKCZ:TNFRSF1B:CD1D:CD1A:CD1B:CD1E:FCGR2B:DENND1B:PTPRC:CD55:CD46:NLRP3:GATA3:PRF1:FADD:CTSC:P2RX7:HMGB1:RIPK3:ZBTB1:CTSH:EMP2:TBX21:SMAD7:MALT1:CLEC4G:ICAM1:IL12RB1:CLC:PVR:PVRL2:TRPM4:LILRB1:CD8A:IL1R1:IL18R1:IL18RAP:IL1B:HSPD1:SLC11A1:JAG1:AIRE:CCR2:TREX1:IL20RB:IL12A:IL7R:IL31RA:IL4:IL12B:DUSP22:HFE:BTN3A2:BTN3A3:STX7:RAET1E:RAET1G:ULBP2:ULBP1:RAET1L:ULBP3:IL6:MYO1G:ZP3:FAM49B:TSTA3:IFNB1:TRA…	http://www.gsea-msigdb.org/gsea/msigdb/cards/GO_T_CELL_MEDIATED_IMMUNITY
GO_bp	GO_SPLEEN_DEVELOPMENT	34	29	0.0002714663495217	0.0079869222052375	RBM15:PBX1:RC3H1:FLVCR1:NKX2-3:NFKB2:FADD:PCID2:RIPK3:PPP2R3C:EPB42:ONECUT1:CTC1:HOXB4:BCL2:PKN1:BCL3:BCL2L11:SLC40A1:NKX2-5:JARID2:TCF21:CITED2:POLB:PRKDC:CDKN2B:BARX1:RC3H2:ABL1	http://www.gsea-msigdb.org/gsea/msigdb/cards/GO_SPLEEN_DEVELOPMENT
GO_bp	GO_INNATE_IMMUNE_RESPONSE_IN_MUCOSA	23	21	0.0002718069185488	0.0079869222052375	HIST2H2BE:APOA4:PLA2G1B:NOS2:BPIFB1:LTF:CAMP:HIST1H2BC:HIST1H2BE:HIST1H2BF:HIST1H2BG:HIST1H2BI:HIST1H2BJ:HIST1H2BK:DEFB1:DEFA6:DEFA4:DEFA1:DEFA1B:DEFA3:DEFA5	http://www.gsea-msigdb.org/gsea/msigdb/cards/GO_INNATE_IMMUNE_RESPONSE_IN_MUCOSA
GO_bp	GO_MODIFICATION_BY_SYMBIONT_OF_HOST_MORPHOLOGY_OR_PHYSIOLOGY	44	36	0.0002727506766686	0.0079869222052375	ZC3H12A:BAD:GAPDH:CD4:KPNA3:PABPN1:CCNK:EIF2AK4:SMAD3:CCL8:KPNB1:KPNA2:TYMS:INSR:CD209:CLEC4M:TGFB1:EIF2AK2:BCL2L11:ITGAV:CASP8:BCL2L1:ATG7:DAG1:HYAL2:KPNA1:KPNA4:TNIP1:SERPINB9:KPNA7:CPSF4:DEFA1:DEFA1B:SCRIB:RRAGA:RXRA	http://www.gsea-msigdb.org/gsea/msigdb/cards/GO_MODIFICATION_BY_SYMBIONT_OF_HOST_MORPHOLOGY_OR_PHYSIOLOGY
GO_bp	GO_REGULATION_OF_INTRINSIC_APOPTOTIC_SIGNALING_PATHWAY	155	108	0.0002880082022217	0.0083496388299886	PARK7:ENO1:PINK1:KDM1A:SFPQ:MCL1:S100A9:S100A8:MUC1:ARHGEF2:IVNS1ABP:IL19:PARP1:FBXO18:CXCL12:SGMS1:RTKN2:SIRT1:PPIF:ANKRD2:INS:USP47:CD44:MAPK8IP1:CREB3L1:NDUFS3:PTPMT1:BAD:SYVN1:RAD9A:RPS3:HYOU1:YBX3:DNM1L:LRRK2:TMBIM6:ZNF385A:MDM2:ERP29:TRIAP1:PDX1:BCL2L2:RIPK3:BAG5:AKT1:BMF:ELL3:DAPK2:BCL2A1:TRAP1:PYCARD:SIAH1:CYLD:HERPUD1:NOL3:TP53:RPL26:UBB:FLCN:MAPK7:ATAD5:SEPT4:SLC9A3R1:P4HB:BCL2:PIAS4:CD…	http://www.gsea-msigdb.org/gsea/msigdb/cards/GO_REGULATION_OF_INTRINSIC_APOPTOTIC_SIGNALING_PATHWAY
GO_bp	GO_LEUKOCYTE_HOMEOSTASIS	86	64	0.0002887659637787	0.0083496388299886	PIK3CD:MPL:PDE4B:SPTA1:FCER1G:RC3H1:ITPKB:IL2RA:NKX2-3:GPAM:FADD:JAM3:NCKAP1L:KITLG:P2RX7:HCAR2:FLT3:HMGB1:GPR183:TNFSF13B:RIPK3:PPP2R3C:MTHFD1:AKT1:DNAJA3:LAT:CORO1A:SPNS2:TNFRSF13B:LGALS9:FOXN1:STAT5B:BCL2:SLC39A3:TNFSF14:PKN1:JAK3:AXL:TGFB1:BAX:BCL2L11:MERTK:ZC3H8:SLC40A1:CXCR2:DOCK10:MIF:TNFRSF13C:CCR2:BAP1:SKIL:CXCL6:IL2:SLC7A11:GAPT:MEF2C:BAK1:TNFAIP3:IL6:SH2B2:LYN:SLC46A2:RC3H2:ABL1	http://www.gsea-msigdb.org/gsea/msigdb/cards/GO_LEUKOCYTE_HOMEOSTASIS
GO_bp	GO_NEGATIVE_REGULATION_OF_LYMPHOCYTE_MIGRATION	14	14	0.0002896813471628	0.0083496388299886	PADI2:MIA3:KLRC4-KLRK1:KLRK1:LRCH1:AKT1:CCL2:GCSAM:CD200:CD200R1:APOD:ADTRP:FAM65B:WASL	http://www.gsea-msigdb.org/gsea/msigdb/cards/GO_NEGATIVE_REGULATION_OF_LYMPHOCYTE_MIGRATION
GO_bp	GO_CYCLIC_NUCLEOTIDE_CATABOLIC_PROCESS	14	14	0.0002896813471628	0.0083496388299886	PDE4B:PDE2A:PDE8A:CNP:PDE4A:PDE4C:PDE1A:PDE9A:PDE5A:PDE4D:PDE8B:PDE7B:PDE10A:PDE7A	http://www.gsea-msigdb.org/gsea/msigdb/cards/GO_CYCLIC_NUCLEOTIDE_CATABOLIC_PROCESS
GO_bp	GO_RESPONSE_TO_EPIDERMAL_GROWTH_FACTOR	47	38	0.0002958444650517	0.0084762544817612	ERRFI1:GSTP1:ZNF259:CBL:MARS:PTPN11:ZFP36L1:AKT1:IREB2:PDE8A:IQGAP1:PDPK1:MAPK3:INPP5K:MED1:ERBB2:STAT5B:BECN1:DUSP3:SKAP1:COL1A1:CAD:ZFP36L2:CFLAR:VIL1:NCL:ID1:PLCG1:MAPK1:TDGF1:DUSP22:FOXC1:EEF1A1:EGFR:PTPN12:MCM7:BAG4:DAB2IP	http://www.gsea-msigdb.org/gsea/msigdb/cards/GO_RESPONSE_TO_EPIDERMAL_GROWTH_FACTOR
GO_bp	GO_NEGATIVE_REGULATION_OF_SIGNALING	1296	784	0.000296380598886	0.0084762544817612	PRKCZ:SKI:PRDM16:NPHP4:PARK7:ERRFI1:ENO1:CTNNBIP1:MTOR:DRAXIN:MFN2:DHRS3:PADI2:NBL1:PINK1:CDC42:WNT4:KDM1A:CNR2:STMN1:GPATCH3:IFI6:SMPDL3B:EYA3:SESN2:PHACTR4:YTHDF2:PTPRU:PSMB2:ZC3H12A:BMP8A:HEYL:SZT2:PTCH2:EPS15:PCSK9:LEPROT:GBP1:TGFBR3:GCLM:PSMA5:GNAI3:GSTM2:RAP1A:PTPN22:TRIM33:OTUD7B:ECM1:MCL1:PSMD4:THEM4:DCST1:EFNA1:MUC1:GBA:ASH1L:SYT11:ARHGEF2:LMNA:PEAR1:FCRL3:SLAMF1:FCGR2B:GPR161:MYOC:FASLG…	http://www.gsea-msigdb.org/gsea/msigdb/cards/GO_NEGATIVE_REGULATION_OF_SIGNALING
GO_bp	GO_ORGANELLE_ASSEMBLY	811	501	0.0003059132747456	0.0087149711991486	NPHP4:APITD1:MFN2:RSG1:CROCC:MRTO4:PINK1:KIF17:STX12:RCC1:DNALI1:CDC20:NSUN4:STIL:HSPB11:ATG4C:RPL5:FNBP1L:SPAG17:TMOD4:POGZ:RPS27:MSTO1:ARHGEF2:KIFAP3:RC3H1:TROVE2:NEK7:NEK2:PROX1:RAB3GAP2:ACTA1:DISC1:SDCCAG8:NEBL:PIP4K2A:ITGB1:LDB3:PTEN:KIF11:TCTN3:LZTS2:ACTR1A:ARL3:NEURL1:BBIP1:NRAP:BAG3:FAM175B:BCCIP:TMEM80:TNNT3:CSRP3:AMBRA1:ATG13:CKAP5:MYBPC3:VPS37C:SYT7:NRXN2:EHD1:ATG2A:SAC3D1:RAB1B:MRPL11…	http://www.gsea-msigdb.org/gsea/msigdb/cards/GO_ORGANELLE_ASSEMBLY
GO_bp	GO_EXTRINSIC_APOPTOTIC_SIGNALING_PATHWAY	218	147	0.0003094685106855	0.0087484367443808	PARK7:TNFRSF1B:CASP9:IFI6:EYA3:FAF1:GCLM:SORT1:HIPK1:MCL1:MLLT11:IL6R:ARHGEF2:LMNA:DEDD:FASLG:PTPRC:IL19:ATF3:PTEN:FAS:BLOC1S2:TCF7L2:BAG3:PIDD:MADD:BAD:RELA:PELI3:PPP1CA:GSTP1:FADD:YAP1:PPP2R1B:TNFRSF1A:LTBR:CD27:COL2A1:FAIM2:ACVR1B:ERBB3:RNF41:IFNG:KITLG:P2RX7:RNF34:DIABLO:BCL2L2:LGALS3:SGPP1:SIVA1:AKT1:THBS1:PDIA3:SMAD3:MAP2K5:FEM1B:PML:BCL2A1:CIB1:PDPK1:TNFRSF12A:STX4:PYCARD:CYLD:CX3CL1:TRADD…	http://www.gsea-msigdb.org/gsea/msigdb/cards/GO_EXTRINSIC_APOPTOTIC_SIGNALING_PATHWAY
GO_bp	GO_POSITIVE_REGULATION_OF_CYTOSKELETON_ORGANIZATION	218	147	0.0003094685106855	0.0087484367443808	MTOR:CDC42:WNT4:PSRC1:RHOC:S100A10:HAX1:NES:KIRREL:PFDN2:MYOC:ARPC5:PROX1:FAM21C:HRAS:SWAP70:ARL2:CDC42EP2:CFL1:CORO1B:NUMA1:FCHSD2:RPS3:APOA1:CDKN1B:RAPGEF3:NCKAP1L:NAV3:TRPV4:ARPC3:PXN:P2RX7:CLIP1:HIP1R:RGCC:CFL2:NIN:GPR65:EVL:DYNC1H1:FMN1:KATNBL1:C15orf62:TPM1:SMAD3:WHAMM:FES:CORO1A:PYCARD:CX3CL1:FHOD1:RLTPR:SPIRE2:MYO1C:ALOX15:PFN1:ARHGEF15:SPAG5:CDK5R1:CCL11:CSF3:WIPF2:CCR7:MAPT:PPM1E:BCAS3:…	http://www.gsea-msigdb.org/gsea/msigdb/cards/GO_POSITIVE_REGULATION_OF_CYTOSKELETON_ORGANIZATION
GO_bp	GO_HEMATOPOIETIC_PROGENITOR_CELL_DIFFERENTIATION	160	111	0.000312594695076	0.0087994497371407	YTHDF2:PSMB2:TAL1:SSBP3:WDR78:PSMA5:PSMD4:PRRC2C:PTPRC:MIXL1:GATA3:DHTKD1:LDB1:MMP21:PSMD13:PSMA1:PSMA1:LMO2:SPI1:PSMC3:DPF2:YAP1:KMT2A:JAM3:PTPN6:SP7:C12orf29:PSMD9:FLT3:N4BP2L2:ARL11:LIG4:PSMB5:PSMB11:PSME1:PSME2:PSMA6:PSMA3:ZBTB1:SLC8A3:PSEN1:BATF:STON2:EML1:PYGO1:TCF12:SIN3A:PSMA4:NARFL:SETD1A:CBFB:PSMB10:SLC7A6OS:SMPD3:PSMB6:TNFRSF13B:FLCN:PSMD11:PSMD3:TOP2A:PSME3:MEOX1:HOXB3:HOXB4:ACE:ACE:P…	http://www.gsea-msigdb.org/gsea/msigdb/cards/GO_HEMATOPOIETIC_PROGENITOR_CELL_DIFFERENTIATION
GO_bp	GO_ACTIN_FILAMENT_BASED_PROCESS	721	448	0.0003136674600178	0.0087994497371407	NPHP4:MTOR:ARHGEF19:CAPZB:CDC42:WNT4:ASAP3:STMN1:SLC9A1:WASF2:PHACTR4:EPB41:FHL3:CAP1:TESK2:LURAP1:PDE4B:FNBP1L:S1PR1:STRIP1:KCND3:CAPZA1:RHOC:GJA5:TMOD4:PIP5K1A:S100A10:RAB13:TPM3:HAX1:SHC1:ARHGEF2:INSRR:ARHGEF11:KIRREL:SPTA1:F11R:NOS1AP:SELE:MYOC:ABL2:NPHS2:ARPC5:ADORA1:NUAK2:PROX1:CDC42BPA:ACTA1:FMN2:VIM:NEBL:ABI1:ITGB1:CXCL12:FAM21C:LDB3:SORBS1:INA:ADD3:NRAP:HRAS:TNNI2:TNNT3:KCNQ1:RHOG:ILK:SW…	http://www.gsea-msigdb.org/gsea/msigdb/cards/GO_ACTIN_FILAMENT_BASED_PROCESS
GO_bp	GO_SIGNAL_TRANSDUCTION_BY_PROTEIN_PHOSPHORYLATION	917	563	0.0003149675092855	0.0088023239287036	PRKCZ:ERRFI1:NMNAT1:PINK1:MAP3K6:PSMB2:STK40:ZC3H12A:BMP8A:BMP8B:ARTN:PRDX1:JUN:JAK1:GADD45A:GBP1:PSMA5:PROK1:RAP1A:MAGI3:PTPN22:NRAS:NOTCH2:PSMD4:S100A12:SHC1:EFNA1:GBA:ASH1L:LAMTOR2:IQGAP3:NTRK1:FCRL3:SPTA1:SLAMF1:FCGR2B:MYOC:RASAL2:PTPRC:C1orf106:ADORA1:LAX1:DSTYK:MAPKAPK2:NENF:ATF3:SLC30A10:AIDA:LEFTY1:ITPKB:IL2RA:KIAA1462:MAP3K8:PSAP:PTEN:FAS:PLCE1:CHUK:BTRC:FGF8:SLK:PDCD4:SIRT3:PSMD13:NLRP6…	http://www.gsea-msigdb.org/gsea/msigdb/cards/GO_SIGNAL_TRANSDUCTION_BY_PROTEIN_PHOSPHORYLATION
GO_bp	GO_HEMATOPOIETIC_STEM_CELL_DIFFERENTIATION	77	58	0.0003196598858712	0.0088996218225528	YTHDF2:PSMB2:TAL1:PSMA5:PSMD4:GATA3:LDB1:PSMD13:PSMA1:PSMA1:LMO2:PSMC3:YAP1:KMT2A:SP7:PSMD9:N4BP2L2:PSMB5:PSMB11:PSME1:PSME2:PSMA6:PSMA3:BATF:TCF12:PSMA4:SETD1A:CBFB:PSMB10:PSMB6:PSMD11:PSMD3:PSME3:MEOX1:HOXB4:ACE:ACE:PSMC5:PSMD12:TCF3:PSMD8:ERCC2:EIF2AK2:PSME4:PSMD14:NFE2L2:PSMD1:ITCH:PSMA7:RUNX1:PSMD6:GATA2:PSMD2:FOXC1:MYB:PSMA2:PSMA2:CDK6:PSMD5:PSMB7:ABL1	http://www.gsea-msigdb.org/gsea/msigdb/cards/GO_HEMATOPOIETIC_STEM_CELL_DIFFERENTIATION
GO_bp	GO_ACTIN_FILAMENT_DEPOLYMERIZATION	53	42	0.0003276528128402	0.0090877289599081	CAPZB:CAPZA1:TMOD4:SPTA1:FAM21C:ADD3:SWAP70:MICAL2:CFL1:SPTBN2:RDX:LIMA1:AVIL:CFL2:SPTB:SPTBN5:RLTPR:SPTBN4:PLEKHH2:SPTBN1:PLEK:ADD2:CAPG:VIL1:DSTN:MICAL3:SH3BP1:PDXP:TRIOBP:VILL:TWF2:ADD1:WDR1:F2RL1:LRRC16A:MICAL1:CAPZA2:LMOD2:MTPN:DMTN:GSN:SPTAN1	http://www.gsea-msigdb.org/gsea/msigdb/cards/GO_ACTIN_FILAMENT_DEPOLYMERIZATION
GO_bp	GO_B_CELL_RECEPTOR_SIGNALING_PATHWAY	56	44	0.0003369804936101	0.0093113031129121	PIK3CD:VAV3:PTPN22:FCRL3:FCGR2B:PTPRC:GCSAML:PLEKHA1:LPXN:PTPN6:NCKAP1L:ELF1:PRKCB:CD19:CMTM3:CBFB:BCAR1:PLCG2:GPS2:CD79B:BCL2:CD22:BAX:SLC39A10:CTLA4:NFATC2:LIME1:RUNX1:MAPK1:NFAM1:PLCL2:FOXP1:GCSAM:KLHL6:CD38:TEC:ELF2:MEF2C:ITK:LAT2:BLK:LYN:SYK:ABL1	http://www.gsea-msigdb.org/gsea/msigdb/cards/GO_B_CELL_RECEPTOR_SIGNALING_PATHWAY
GO_bp	GO_LIPID_METABOLIC_PROCESS	1211	734	0.000341719416642	0.0094068828176743	PLCH2:PIK3CD:MTOR:DHRS3:HSPG2:WNT4:LYPLA2:HMGCL:FUCA1:LDLRAP1:PAFAH2:DHDDS:PIGV:NR0B2:FGR:SMPDL3B:SESN2:MECR:SDC3:A3GALT2:INPP5B:PPT1:ZMPSTE24:ELOVL1:PIK3R3:FAAH:CYP4A11:CYP4A22:OSBPL9:ECHDC2:SCP2:PCSK9:PPAP2B:ANGPTL3:ALG6:LEPR:GFI1:ABCA4:ABCD3:VAV3:GSTM2:CEPT1:DDX20:CERS2:PIP5K1A:PI4KB:RORC:THEM4:SLC27A3:PMVK:DPM3:GBA:FDPS:B4GALT3:APOA2:PBX1:PIGC:PRDX6:SOAT1:RGL1:B3GALT2:NR5A2:ADIPOR1:CYB5R1:PIK…	http://www.gsea-msigdb.org/gsea/msigdb/cards/GO_LIPID_METABOLIC_PROCESS
GO_bp	GO_REGULATION_OF_LEUKOCYTE_MEDIATED_IMMUNITY	186	127	0.000349944830585	0.0095973675552243	PRKCZ:NPPA:TNFRSF1B:FGR:PTAFR:CD1D:CD1A:CD1B:CD1E:CD84:FCER1G:FCGR2B:SH2D1B:PTPRC:IL10:C4BPB:C4BPA:CR1:NLRP3:GATA3:DDX21:FAM35A:CLCF1:FADD:GAB2:PTPN6:CLEC12B:KLRC4-KLRK1:KLRK1:STAT6:UNG:P2RX7:HMGB1:RIPK3:ZBTB1:TP53BP1:FES:PDPK1:DNASE1:IL4R:STX4:ITGAM:NOD2:EXOSC6:AP1G1:ABR:CRK:ARRB2:TNFSF13:PIK3R6:ADORA2B:LGALS9:SUPT6H:ATAD5:STAT5B:CRHR1:TBX21:UNC13D:FOXJ1:C17orf99:THOC1:SMAD7:MALT1:CD226:C3:VAV1:…	http://www.gsea-msigdb.org/gsea/msigdb/cards/GO_REGULATION_OF_LEUKOCYTE_MEDIATED_IMMUNITY
GO_bp	GO_VASCULAR_ENDOTHELIAL_GROWTH_FACTOR_RECEPTOR_SIGNALING_PATHWAY	91	67	0.0003554750314859	0.0097127936112341	CDC42:WASF2:VAV3:ARNT:SH2D2A:NCF2:MAPKAPK2:ABI1:MMRN2:HHEX:VEGFB:ITGA5:NCKAP1L:PXN:FLT1:LECT1:PGF:HSP90AA1:TMEM204:PRKCB:BCAR1:CYBA:CRK:EPN2:VTN:ITGB3:ITGB3:HGS:ROCK1:VAV1:PIK3R2:PIK3R2:AXL:CADM4:ROCK2:EMILIN1:NCK2:IL1B:ITGAV:ELMO2:PTPN1:NCF4:MAPK11:BRK1:RHOA:MAPKAPK3:NCK1:PIK3CA:PAK2:KDR:PDCD6:PIK3R1:CYFIP2:FGF18:FLT4:FOXC1:MAPK14:VEGFA:FYN:RAC1:ELMO1:GRB10:NCF1:HSPB1:PTK2B:PTK2:DAB2IP:FAM129B:V…	http://www.gsea-msigdb.org/gsea/msigdb/cards/GO_VASCULAR_ENDOTHELIAL_GROWTH_FACTOR_RECEPTOR_SIGNALING_PATHWAY
GO_bp	GO_REGULATION_OF_MRNA_CATABOLIC_PROCESS	191	130	0.0003694905325214	0.0100583533853059	MTOR:HNRNPR:YTHDF2:PUM1:PSMB2:THRAP3:ZC3H12A:PABPC4:YBX1:SERBP1:PSMA5:MOV10:FAM46C:PSMD4:RC3H1:BTG2:MAPKAPK2:VIM:CPEB3:EXOSC1:PSMD13:PKP3:PSMA1:PSMA1:PRR5L:PSMC3:POLR2G:HSPA8:TIRAP:YBX3:PSMD9:UBC:PCID2:HNRNPC:RBM23:PSMB5:PSMB11:PSME1:PSME2:PSMA6:SAMD4A:PSMA3:ZFP36L1:AKT1:MYEF2:PSMA4:CARHSP1:TNRC6A:PAPD5:FTO:CNOT1:PSMB10:EXOSC6:METTL16:PSMB6:TNFSF13:FXR2:UBB:ALKBH5:PSMD11:PSMD3:PSME3:C17orf104:PSM…	http://www.gsea-msigdb.org/gsea/msigdb/cards/GO_REGULATION_OF_MRNA_CATABOLIC_PROCESS
GO_bp	GO_REGULATION_OF_CYTOSKELETON_ORGANIZATION	509	322	0.0003772730275361	0.0102323127394489	MTOR:ARHGEF19:CAPZB:CDC42:WNT4:ASAP3:CLIC4:STMN1:CEP85:SLC9A1:WASF2:STIL:NEXN:S1PR1:PSRC1:CAPZA1:RHOC:PRUNE:TMOD4:S100A10:S100A9:S100A8:HAX1:ARHGEF2:NES:KIRREL:SPTA1:F11R:PFDN2:MYOC:ABL2:ARPC5:CAMSAP2:NEK2:PROX1:CXCL12:FAM21C:KIF11:ADD3:HRAS:RASSF7:RHOG:ILK:SWAP70:MARK2:ARL2:CDC42EP2:CFL1:RBM14:SPTBN2:RHOD:SSH3:CORO1B:CDK2AP2:NUMA1:ARAP1:FCHSD2:RPS3:CHORDC1:RDX:DIXDC1:APOA1:PHLDB1:JAM3:FKBP4:CDKN…	http://www.gsea-msigdb.org/gsea/msigdb/cards/GO_REGULATION_OF_CYTOSKELETON_ORGANIZATION
GO_bp	GO_CELLULAR_RESPONSE_TO_STEROID_HORMONE_STIMULUS	248	165	0.0003787452034401	0.0102344751664894	PARK7:ERRFI1:CASP9:C1orf64:PADI2:PAQR7:ARID1A:NR0B2:HEYL:RORC:NR1I3:NR5A2:ESRRG:EPHX1:PARP1:AKR1C3:SIRT1:GPAM:TRIM68:ARNTL:CRY2:NR1H3:SCGB2A1:KAT5:NPAS4:RBM14:GSTP1:YAP1:FKBP4:PHB2:VDR:KMT2D:NR4A1:CALCOCO1:GRIP1:CNOT2:ATP2B1:NR2C1:NCOR2:FLT3:FOXO1:RB1:METTL21C:PCK2:STRN3:FOXA1:ESR2:ZFP36L1:USP8:RORA:TRIP4:PIAS1:AKAP13:ABHD2:AXIN1:SSTR5:UBE2I:TFAP4:PAGR1:PAGR1:TGFB1I1:CNOT1:CBFB:ARRB2:PER1:NCOR1:M…	http://www.gsea-msigdb.org/gsea/msigdb/cards/GO_CELLULAR_RESPONSE_TO_STEROID_HORMONE_STIMULUS
GO_bp	GO_NUCLEAR_TRANSPORT	332	216	0.0003803876336376	0.010241205521014	PARK7:SRRM1:ZNF593:SFN:SRSF4:ZC3H12A:IPO13:EFCAB7:DDX20:LMNA:SMG5:SMG7:ZC3H11A:SNRPE:PTPN14:NUP133:UPF2:EGR2:HHEX:LZTS2:NOLC1:SUFU:TCF7L2:BAG3:BCCIP:NUP98:IPO7:NUP160:NXF1:BANF1:RBM4:C11orf73:ZNF259:DDX25:PHB2:DUSP16:IPO8:PRICKLE1:RAPGEF3:ANP32D:PRKAG1:AAAS:HNRNPA1:XPOT:IFNG:NUP107:MDM2:CPSF6:PPP1R12A:C12orf50:SNRPF:APPL2:PPP1CC:PTPN11:RITA1:SRSF9:CABP1:KPNA3:PCID2:GAS6:UPF3A:PABPN1:NEMF:SRSF5:PS…	http://www.gsea-msigdb.org/gsea/msigdb/cards/GO_NUCLEAR_TRANSPORT
GO_bp	GO_TRANSMEMBRANE_RECEPTOR_PROTEIN_TYROSINE_KINASE_SIGNALING_PATHWAY	690	429	0.0003877715882457	0.0104019020934542	PRKCZ:ERRFI1:CDC42:WNT4:STMN1:CNKSR1:WASF2:FGR:IFI6:EPHA10:FOXO6:TIE1:ATP6V0B:PIK3R3:EPS15:LEPROT:VAV3:SORT1:CSF1:APH1A:ARNT:SHC1:ZBTB7B:EFNA4:EFNA3:EFNA3:EFNA1:SH2D2A:NTRK1:INSRR:MYOC:FASLG:NCF2:ARPC5:ADIPOR1:ADORA1:DSTYK:NUCKS1:MAPKAPK2:PIGR:SLC30A10:PSEN2:PRKCQ:GATA3:ABI1:KIAA1462:ARID5B:SIRT1:SGPL1:NRG3:MMRN2:PTEN:FGFBP3:IDE:HHEX:PLCE1:SORBS1:BLNK:FGF8:NEURL1:VWA2:TIAL1:PLEKHA1:HRAS:POLR2L:AP…	http://www.gsea-msigdb.org/gsea/msigdb/cards/GO_TRANSMEMBRANE_RECEPTOR_PROTEIN_TYROSINE_KINASE_SIGNALING_PATHWAY
GO_bp	GO_CELL_CELL_ADHESION	794	490	0.0004025493744898	0.0107590469181821	PRKCZ:TNFRSF14:NPHP4:CLSTN1:CDC42:WNT4:RUNX3:PTAFR:YTHDF2:PTPRU:COL8A2:ZC3H12A:MPL:PTPRF:PPAP2B:NEXN:GLMN:VCAM1:STXBP3:CELSR2:AMIGO1:PTPN22:ANXA9:TNFAIP8L2:S100A11:S100A9:S100A8:IL6R:SHC1:ZBTB7B:PEAR1:KIRREL:CD1D:SPTA1:CADM3:IGSF9:CD84:PVRL4:MPZ:FCGR2B:SELP:SELL:SELE:KIFAP3:RC3H1:HMCN1:CRB1:PTPRC:LAX1:NFASC:CNTN2:IL10:CD55:CD46:HLX:MIA3:ITPKB:NLRP3:GTPBP4:IL2RA:PRKCQ:GATA3:ITGA8:MAP3K8:ITGB1:CXCL…	http://www.gsea-msigdb.org/gsea/msigdb/cards/GO_CELL_CELL_ADHESION
GO_bp	GO_REGULATION_OF_BODY_FLUID_LEVELS	491	311	0.0004162155748747	0.0110840017222091	GNB1:PIK3CD:NPPB:MFN2:CAPZB:CDC42:KDM1A:STMN1:PAFAH2:SFN:C1orf172:PABPC4:GUCA2B:MPL:CYP4A11:VAV3:STXBP3:CAPZA1:GJA5:HIST2H3D:HIST2H3C:HIST2H3A:VPS45:ZBTB7B:MTX1:GBA:TMEM79:PEAR1:USF1:FCER1G:F5:SELP:SERPINC1:ADORA1:C4BPB:H3F3A:PRKCQ:GATA3:JMJD1C:PLAU:VCL:ENTPD1:HPS6:NEURL1:NLRP6:TSPAN32:HBB:HBD:HBG1:HBG2:HBE1:ILK:ADM:SAA1:HPS5:PHF21A:DGKZ:F2:NR1H3:APLNR:P2RX3:SERPING1:FERMT3:EHD1:FIBP:CCND1:P2RY2:…	http://www.gsea-msigdb.org/gsea/msigdb/cards/GO_REGULATION_OF_BODY_FLUID_LEVELS
GO_bp	GO_CHROMATIN_REMODELING	169	116	0.0004503939908163	0.01195088748195	RERE:APITD1:PADI4:ARID1A:SCMH1:KDM4A:NASP:ITGB3BP:BRDT:DR1:HIST2H4A:HIST2H4B:ANP32E:VPS72:GATAD2B:CENPL:GATA3:HELLS:MTA2:TAF6L:RSF1:KDM5A:CHD4:SMARCD1:SMARCC2:BAZ2A:HMGA2:SYCP3:HMGB1:RB1:HNRNPC:BAZ1A:FOXA1:ZBTB1:BAHD1:CASC5:INO80:OIP5:TNP2:INO80E:SRCAP:CENPT:CENPN:KDM6B:CENPV:SUPT6H:TADA2A:SMARCE1:KAT2A:EZH1:HDAC5:SUPT4H1:SMARCD2:BPTF:MBD2:MBD3:ZBTB7A:SIRT6:KDM4B:SMARCA4:PIH1D1:CENPO:CENPA:PSME4:…	http://www.gsea-msigdb.org/gsea/msigdb/cards/GO_CHROMATIN_REMODELING
GO_bp	GO_CELLULAR_RESPONSE_TO_NITROGEN_COMPOUND	613	383	0.0004598996581754	0.0121558771775608	GNB1:PRKCZ:ERRFI1:SLC25A33:MTOR:AGTRAP:KDM1A:SLC9A1:PTAFR:SESN2:RRAGC:FOXO6:ATP6V0B:PIK3R3:PCSK9:LEPROT:PDE4B:GCLM:VCAM1:GSTM2:LAMTOR5:RAP1A:PTPN22:RAB13:CHRNB2:SHC1:ZBTB7B:HCN3:PKLR:ARHGEF2:LAMTOR2:BGLAP:INSRR:USF1:FCGR2B:CACNA1S:ADIPOR1:ATP2B4:NUCKS1:SLC30A10:EPRS:PARP1:ACTA1:NLRP3:PRKCQ:VIM:ZEB1:SIRT1:PTEN:IFIT1:CPEB3:IDE:SORBS1:GOT1:NEURL1:CASP7:VWA2:RGS10:IGF2:INS:TH:KCNQ1:PIK3C2A:WT1:CHRM4:…	http://www.gsea-msigdb.org/gsea/msigdb/cards/GO_CELLULAR_RESPONSE_TO_NITROGEN_COMPOUND
GO_bp	GO_NUCLEOSIDE_TRIPHOSPHATE_BIOSYNTHETIC_PROCESS	70	53	0.0004614271744951	0.0121558771775608	ENO1:PINK1:CTPS1:CMPK1:AK4:AK5:NME7:PARP1:ADK:C11orf83:ATP5L:ATP5G2:ATP5B:ATP5EP2:ATP5S:NME4:NME3:ALDOA:VPS9D1:FLCN:STAT3:ATP5G1:NME1:NME1-NME2:ATP5H:TYMS:ATP5A1:ATP5D:TGFB1:CAD:COX5B:ATP5G3:DTYMK:ATP5E:UCKL1:ATP5O:ATP5L2:NME6:IMPDH2:NME9:PPARGC1A:NME5:AK9:TBPL1:DNAJC30:ATP5J2:IMPDH1:PRKAG2:CYC1:VCP:STOML2:AK1:AK8	http://www.gsea-msigdb.org/gsea/msigdb/cards/GO_NUCLEOSIDE_TRIPHOSPHATE_BIOSYNTHETIC_PROCESS
GO_bp	GO_REGULATION_OF_MITOCHONDRION_ORGANIZATION	174	119	0.0004786552095166	0.0125646992498129	PARK7:MFN2:ATP13A2:PINK1:SFN:ATPIF1:LEPROT:MLLT11:HAX1:GBA:LMNA:STOX1:PPIF:MARCH5:BAG3:BNIP3:ATG13:BAD:PDE2A:VPS11:DNM1L:LRRK2:RNF41:STAT2:DCN:USP30:HRK:SIRT4:TRIAP1:CAMKK2:HIP1R:TFDP1:RNF31:DDHD1:APOPT1:PPP1R13B:AKT1:BMF:RHOT2:TSC2:ZNF205:PAM16:CLEC16A:PYCARD:NOL3:DHODH:YWHAE:ARRB2:TMEM102:TP53:PLD6:FLCN:SREBF1:MIEF2:RHOT1:MYO19:VAT1:NMT1:MAPT:NPEPPS:USP36:BCL2:UBL5:CDC37:PDCD5:GSK3A:PLAUR:SAE1:…	http://www.gsea-msigdb.org/gsea/msigdb/cards/GO_REGULATION_OF_MITOCHONDRION_ORGANIZATION
GO_bp	GO_PEPTIDYL_TYROSINE_AUTOPHOSPHORYLATION	36	30	0.0004880497215301	0.0127657133567491	FGR:NTRK1:ABL2:GREM1:IQGAP1:IGF1R:MAPK3:TNK1:ACE:ACE:YES1:INSR:HCK:PTK6:DYRK1A:TNK2:TXK:TEC:KDR:ITK:VEGFA:FYN:FRK:EGFR:CAV1:BLK:PTK2B:LYN:SLA:PTK2:ABL1	http://www.gsea-msigdb.org/gsea/msigdb/cards/GO_PEPTIDYL_TYROSINE_AUTOPHOSPHORYLATION
GO_bp	GO_POSITIVE_REGULATION_OF_MITOTIC_CELL_CYCLE	150	104	0.0004928975060317	0.0128467966997639	RCC2:LSM10:TAL1:PKN2:CDC7:PBX1:DTL:STOX1:KIF20B:FAM178A:FGF8:IGF2:INS:CDCA5:LRP5:CCND1:NUMA1:RDX:USP2:CCND2:PHB2:WNT10B:ESPL1:CDK4:MDM2:PTPN11:PEBP1:ANAPC5:RGCC:RB1:PCID2:CUL4A:FOXA1:DLGAP5:HSPA2:RAD51B:XRCC3:AKT1:NUSAP1:RAB11A:CYP1A1:SIN3A:SH2B1:SMPD3:CDT1:CDK10:PAFAH1B1:USP22:POLDIP2:CDC6:STAT5B:BECN1:DUSP3:DBF4B:RAD51C:RPS6KB1:PRKCA:SPHK1:ANAPC11:INSR:BRD4:CCNE1:TGFB1:TTL:IL1A:IL1B:CD28:CUL3:N…	http://www.gsea-msigdb.org/gsea/msigdb/cards/GO_POSITIVE_REGULATION_OF_MITOTIC_CELL_CYCLE
GO_bp	GO_CELLULAR_RESPONSE_TO_PEPTIDE	363	234	0.0004973295065403	0.0129165083854125	PRKCZ:ERRFI1:SLC25A33:AGTRAP:SLC9A1:FOXO6:ATP6V0B:PIK3R3:PCSK9:LEPROT:VCAM1:PTPN22:RAB13:SHC1:ZBTB7B:PKLR:ARHGEF2:BGLAP:INSRR:USF1:FCGR2B:ADIPOR1:NUCKS1:SLC30A10:EPRS:PARP1:PRKCQ:VIM:SIRT1:PTEN:IDE:SORBS1:GOT1:VWA2:IGF2:INS:PIK3C2A:MEN1:RELA:GSTP1:TCIRG1:UCP2:SESN3:SIK2:BACE1:WNT1:NR4A1:SP1:TIMELESS:LRP1:MARS:CDK4:MDM2:SOCS2:APPL2:PTPN11:PXN:PLA2G1B:ATP6V0A2:KL:FOXO1:KLF5:TBC1D4:IRS2:PCK2:MAX:ZFP…	http://www.gsea-msigdb.org/gsea/msigdb/cards/GO_CELLULAR_RESPONSE_TO_PEPTIDE
GO_bp	GO_REGULATION_OF_CELL_MATRIX_ADHESION	112	80	0.0005087204958413	0.0131658297339234	PRKCZ:RCC2:WNT4:SLC9A1:MACF1:CSF1:S100A10:ADAM15:MYOC:PLAU:PTEN:LDB1:SLK:ILK:PTPRJ:RHOD:CD3E:ACVRL1:LRP1:CORO1C:GREM1:FMN1:THBS1:ONECUT1:SMAD3:PEAK1:CIB1:IQGAP1:EMP2:CX3CL1:MINK1:NF1:CCR7:JUP:DUSP3:SKAP1:BCAS3:ROCK1:BCL2:DAPK3:CCL25:CEACAM6:ROCK2:WDPCP:MAP4K4:LIMS1:EPB41L5:JAG1:PPM1F:NF2:RHOA:DAG1:GSK3B:BCL6:APOD:BST1:LIMCH1:KDR:CCL28:PIK3R1:RASA1:DUSP22:VEGFA:RAC1:HOXA7:CD36:CDK6:SERPINE1:EPHA1:…	http://www.gsea-msigdb.org/gsea/msigdb/cards/GO_REGULATION_OF_CELL_MATRIX_ADHESION
GO_bp	GO_POSITIVE_REGULATION_OF_PROTEIN_SERINE_THREONINE_KINASE_ACTIVITY	325	211	0.0005232068916834	0.0134932303644685	MAP3K6:GADD45A:PSRC1:PROK1:S100A12:SHC1:CKS1B:LAMTOR2:IQGAP3:NTRK1:PTPRC:C1orf106:ADORA1:ATP2B4:MAPKAPK2:PROX1:MAP3K8:CCNY:SIRT1:PLCE1:HRAS:DRD4:IGF2:CD81:ILK:SAA1:MADD:MAP4K2:MAP3K11:CCND1:RPS3:PDGFD:CCND2:CDKN1B:LRRK2:CCNT1:DAZAP2:MAP3K12:HMGA2:IFNG:FRS2:KITLG:DUSP6:UBE2N:MAPKAPK5:ERP29:PTPN11:TAOK3:PLA2G1B:P2RX7:UBC:FLT3:FLT1:RGCC:AJUBA:MAP4K5:PSEN1:TCL1A:CCNK:AKT1:CHRNA7:THBS1:PARP16:PTPLAD1:…	http://www.gsea-msigdb.org/gsea/msigdb/cards/GO_POSITIVE_REGULATION_OF_PROTEIN_SERINE_THREONINE_KINASE_ACTIVITY
GO_bp	GO_FC_EPSILON_RECEPTOR_SIGNALING_PATHWAY	109	78	0.0005429443396151	0.0139532898467522	PSMB2:JUN:VAV3:PSMA5:PSMD4:SHC1:FCER1A:FCER1G:PRKCQ:CHUK:BTRC:PSMD13:PSMA1:PSMA1:PSMC3:MS4A2:RELA:GAB2:PSMD9:PSMB5:PSMB11:PSME1:PSME2:PSMA6:PSMA3:PSMA4:PDPK1:LAT:MAPK3:PSMB10:NFATC3:PLCG2:PSMB6:PSMD11:PSMD3:PSME3:PSMC5:PSMD12:GRB2:MALT1:NFATC1:VAV1:PIK3R2:PIK3R2:PSMD8:LILRA4:PSME4:PSMD14:PSMD1:PLCG1:NFATC2:PSMA7:MAPK1:TAB1:GRAP2:PSMD6:PIK3CA:PSMD2:PAK2:TEC:MAPK10:NFKB1:MAP3K1:PIK3R1:SKP1:ITK:LCP2…	http://www.gsea-msigdb.org/gsea/msigdb/cards/GO_FC_EPSILON_RECEPTOR_SIGNALING_PATHWAY
GO_bp	GO_REGULATION_OF_CELL_CYCLE_ARREST	106	76	0.0005789991506058	0.0147933784060529	SLC25A33:ZBTB17:SFN:PLK3:FOXE3:GADD45A:MUC1:BTG2:MDM4:PIDD:RRP8:E2F8:TNKS1BP1:PPP2R5B:CCND1:ATM:FOXM1:CDKN1B:ZNF385A:CDK2:CDK4:HMGA2:MDM2:CNOT2:TRIAP1:ZNF268:RGCC:TFDP1:CCNK:PML:TFAP4:RBL2:CNOT1:E2F4:TP53:RPL26:RNF112:CRLF3:EVI2B:CDK5R1:BRCA1:GATA6:ARID3A:CARM1:CALR:PRKACA:AKT2:TGFB1:BAX:CNOT3:BIN1:FAP:NEUROD1:RQCD1:E2F1:MIF:CHEK2:EP300:TFDP2:PLK2:CCNB1:CDC25C:CNOT8:CNOT6:CDKN1A:HSP90AB1:PLAGL1:G…	http://www.gsea-msigdb.org/gsea/msigdb/cards/GO_REGULATION_OF_CELL_CYCLE_ARREST
GO_bp	GO_REGULATION_OF_CELLULAR_PROTEIN_CATABOLIC_PROCESS	238	158	0.0005796589089718	0.0147933784060529	PARK7:ATP13A2:PINK1:ATPIF1:PLK3:FAF1:PCSK9:GLMN:RPL5:EFNA1:GBA:UBQLN4:PYHIN1:UCHL5:YOD1:TRIM67:WAC:PTEN:BTRC:SUFU:CD81:PSMC3:UBXN1:CTSC:RDX:VPS11:USP5:LRRK2:PRICKLE1:SENP1:WNT10B:WNT1:LRP1:OS9:MDM2:TMTC3:FBXW8:CHFR:UBAC2:PSME1:PSME2:SOCS4:DACT1:PSEN1:ATXN3:HSP90AA1:BAG5:AKT1:MAP1A:ANXA2:PIAS1:ARIH1:PML:FBXO22:FURIN:RHBDF1:AXIN1:STUB1:PKD1:USP7:CLEC16A:NUPR1:RNF40:N4BP1:HERPUD1:CBFA2T3:UBB:PSME3:O…	http://www.gsea-msigdb.org/gsea/msigdb/cards/GO_REGULATION_OF_CELLULAR_PROTEIN_CATABOLIC_PROCESS
GO_bp	GO_MODIFICATION_DEPENDENT_MACROMOLECULE_CATABOLIC_PROCESS	606	378	0.0005954496010277	0.0151437874309834	PARK7:SPSB1:UBE4B:EXOSC10:FBXO2:PINK1:USP48:UBXN11:PSMB2:ZMPSTE24:CDC20:PLK3:HECTD3:FAF1:RNF11:ZCCHC11:USP1:USP33:GLMN:RPL5:PSMA5:OTUD7B:PSMD4:DCST1:GBA:UBQLN4:PYHIN1:USP21:KLHL20:UCHL5:KIF14:YOD1:DTL:TRIM67:TRIM58:WAC:CUL2:SIRT1:PTEN:ERLIN1:BTRC:FBXW4:FBXL15:SUFU:ZRANB1:PSMD13:UBQLNL:USP47:ARNTL:PSMA1:PSMA1:PSMC3:UBE2L6:VPS37C:UBXN1:SYVN1:KAT5:RNF121:ANAPC15:USP35:CUL5:USP28:UBE4A:CBL:USP2:USP5:…	http://www.gsea-msigdb.org/gsea/msigdb/cards/GO_MODIFICATION_DEPENDENT_MACROMOLECULE_CATABOLIC_PROCESS
GO_bp	GO_CELL_AGING	103	74	0.0006168987138193	0.0156351915399038	MTOR:ZMPSTE24:PRMT6:LMNA:BGLAP:SLC30A10:AKT3:SIRT1:ZMIZ1:BMPR1A:PTEN:MARCH5:PDCD4:HRAS:ILK:ARNTL:ATM:H2AFX:FOXM1:WNT1:HMGA2:PAWR:MAPKAPK5:MAP2K1:PML:ULK3:DNAJA3:RSL1D1:YPEL3:TERF2:MNT:TP53:CTC1:TBX2:MAP3K3:BCL2:FZR1:ICAM1:CALR:ERCC1:PNPT1:LIMS1:PLA2R1:ROMO1:RBL1:RBL1:MORC3:MIF:CHEK2:NEK4:PRKCD:ATR:BCL6:TERT:PLK2:NPM1:EEF1E1:ZKSCAN3:HMGA1:MAPK14:CDKN1A:MB21D1:FBXO5:CDK6:SERPINE1:NAMPT:KAT6A:PRKDC:…	http://www.gsea-msigdb.org/gsea/msigdb/cards/GO_CELL_AGING
GO_bp	GO_NEGATIVE_REGULATION_OF_ORGANELLE_ORGANIZATION	369	237	0.0006258409929479	0.0158073240486845	SKI:EXOSC10:CAPZB:PINK1:KDM1A:STMN1:WASF2:CDC20:KDM4A:MTF2:S1PR1:PRMT6:CAPZA1:HORMAD1:TMOD4:ARHGEF2:LMNA:SPTA1:MYOC:CAMSAP2:NEK2:PARP1:FAM21C:SIRT1:TET1:PPIF:WAPAL:TNKS2:OBFC1:ADD3:BAG3:BNIP3:SWAP70:NAT10:SPI1:OTUB1:RBM14:SPTBN2:CORO1B:ANAPC15:ARAP1:ATM:RDX:ZW10:FEZ1:KDM5A:FKBP4:DNM1L:LRRK2:H1FNT:LIMA1:ESPL1:HNRNPA1:RNF41:AVIL:TBC1D30:MDM1:NAV3:USP44:USP30:TCHP:SIRT4:TRIAP1:HIP1R:RGCC:CKAP2:TBC1D…	http://www.gsea-msigdb.org/gsea/msigdb/cards/GO_NEGATIVE_REGULATION_OF_ORGANELLE_ORGANIZATION
GO_bp	GO_REGULATION_OF_CELL_AGING	45	36	0.0006292229736517	0.0158383180011667	ZMPSTE24:LMNA:SLC30A10:AKT3:SIRT1:BMPR1A:PTEN:MARCH5:ARNTL:FOXM1:WNT1:HMGA2:PAWR:RSL1D1:YPEL3:TERF2:MAP3K3:FZR1:PNPT1:RBL1:RBL1:MIF:NEK4:BCL6:TERT:PLK2:EEF1E1:ZKSCAN3:HMGA1:MB21D1:FBXO5:CDK6:NAMPT:PRKDC:CDKN2A:NEK6:ABL1	http://www.gsea-msigdb.org/gsea/msigdb/cards/GO_REGULATION_OF_CELL_AGING
GO_bp	GO_CELLULAR_RESPONSE_TO_HORMONE_STIMULUS	676	419	0.0006376879659503	0.0159966093847616	GNB1:PRKCZ:PARK7:ERRFI1:SLC25A33:AGTRAP:CASP9:C1orf64:PADI2:PAQR7:ARID1A:NR0B2:SLC9A1:HEYL:FOXO6:ATP6V0B:PIK3R3:PCSK9:JUN:LEPR:LEPROT:PTGFR:GCLM:CTSS:RORC:RAB13:CHRNB2:SHC1:ZBTB7B:PKLR:BGLAP:INSRR:USF1:NR1I3:NR5A2:ADIPOR1:NUCKS1:IL10:ESRRG:SLC30A10:EPRS:EPHX1:PARP1:AKR1C3:AKR1C4:PRKCQ:SIRT1:NPFFR1:PTEN:IDE:SORBS1:GOT1:GPAM:VWA2:RGS10:IGF2:INS:TRIM68:ARNTL:PIK3C2A:WT1:LMO2:CRY2:CHRM4:NR1H3:SCGB2A1…	http://www.gsea-msigdb.org/gsea/msigdb/cards/GO_CELLULAR_RESPONSE_TO_HORMONE_STIMULUS
GO_bp	GO_CELLULAR_RESPONSE_TO_EXTERNAL_STIMULUS	326	211	0.0006674059376271	0.0166626956831983	MTOR:NPPA:TNFRSF8:WNT4:SLC9A1:SESN2:ZC3H12A:RRAGC:SLC2A1:SZT2:PCSK9:JUN:GADD45A:USP33:VCAM1:WNT2B:GBA:BGLAP:IFI16:USF1:GLUL:GLRX2:PTPRC:PIK3C2B:NUAK2:ATF3:TLR5:AKR1C3:SIRT1:FAS:GOT1:BAG3:BNIP3:RRP8:AMBRA1:P2RX3:FADS1:BAD:SIPA1:FOSL1:GSTP1:FADD:PDE2A:P2RY2:UCP2:SESN3:SIK2:CBL:HSPA8:ITFG2:TNFRSF1A:LTBR:GABARAPL1:DNM1L:LRRK2:SLC38A2:VDR:CACNB3:HNRNPA1:SLC39A5:MARS:C12orf66:MDM2:ATP2B1:SSH1:PTPN11:GC…	http://www.gsea-msigdb.org/gsea/msigdb/cards/GO_CELLULAR_RESPONSE_TO_EXTERNAL_STIMULUS
GO_bp	GO_ACTIN_FILAMENT_ORGANIZATION	386	247	0.0006698369069061	0.0166626956831983	MTOR:CAPZB:CDC42:WNT4:ASAP3:STMN1:SLC9A1:WASF2:CAP1:S1PR1:CAPZA1:RHOC:TMOD4:S100A10:TPM3:HAX1:ARHGEF2:KIRREL:SPTA1:MYOC:ARPC5:PROX1:ACTA1:FMN2:NEBL:ABI1:CXCL12:FAM21C:SORBS1:ADD3:NRAP:RHOG:SWAP70:MICAL2:USH1C:TTC17:MYBPC3:CDC42EP2:CFL1:SPTBN2:RHOD:SSH3:CORO1B:ARAP1:FCHSD2:RDX:APOA1:RAPGEF3:LIMA1:NCKAP1L:AVIL:PAWR:SSH1:TRPV4:ARPC3:CIT:PXN:PLA2G1B:RHOF:HIP1R:FAM101A:WASF3:RGCC:LCP1:CFL2:SPTB:ACTN1:…	http://www.gsea-msigdb.org/gsea/msigdb/cards/GO_ACTIN_FILAMENT_ORGANIZATION
GO_bp	GO_INTRINSIC_APOPTOTIC_SIGNALING_PATHWAY	278	182	0.0006710418941805	0.0166626956831983	PARK7:ENO1:TNFRSF1B:CASP9:PINK1:KDM1A:E2F2:SFN:IFI6:SFPQ:HIPK1:MCL1:MLLT11:S100A9:S100A8:MUC1:ARHGEF2:IFI16:MAEL:IVNS1ABP:IKBKE:IL19:PARP1:FBXO18:CUL2:CXCL12:SGMS1:RTKN2:SIRT1:PPIF:ANKRD2:BNIP3:HRAS:INS:RRP8:USP47:CD44:MAPK8IP1:CREB3L1:NDUFS3:PTPMT1:TMEM109:BAD:SYVN1:RAD9A:RPS3:CUL5:ATM:USP28:HYOU1:TNFRSF1A:YBX3:DNM1L:LRRK2:TMBIM6:ZNF385A:MDM2:APAF1:ERP29:TRIAP1:DIABLO:PDX1:CUL4A:BCL2L2:RIPK3:ERO…	http://www.gsea-msigdb.org/gsea/msigdb/cards/GO_INTRINSIC_APOPTOTIC_SIGNALING_PATHWAY
GO_bp	GO_POSITIVE_REGULATION_OF_PHAGOCYTOSIS	60	46	0.000673534330681	0.0166682738400865	RAP1A:FCER1G:APOA2:FCGR2B:PTPRC:IL15RA:CAMK1D:SFTPA2:SFTPA1:SFTPD:PTPRJ:APOA1:NCKAP1L:LRP1:APPL2:GAS6:PYCARD:CYBA:ABR:MYO18A:SPACA3:CCL2:CD300LF:AZU1:ABCA7:C3:DNM2:CALR:MERTK:IL1B:ITGAV:SLC11A1:SIRPB1:SIRPG:SIRPA:BCR:IL2RB:PPARG:CD47:GATA2:ITGA2:F2RL1:LMAN2:TULP1:CD36:RAPGEF1	http://www.gsea-msigdb.org/gsea/msigdb/cards/GO_POSITIVE_REGULATION_OF_PHAGOCYTOSIS
GO_bp	GO_VIRAL_GENOME_REPLICATION	119	84	0.0006881723424979	0.0169733782461737	CDC42:ZC3H12A:PPIE:PPIH:NFIA:PKN2:LAMTOR5:SETDB1:ADAR:IFI16:NR5A2:NUCKS1:RAB7L1:PROX1:IFIT1:IFIT5:CTBP2:IFITM2:IFITM1:IFITM3:TRIM6:BANF1:ADRBK1:ATG16L2:KIAA1551:PCBP2:TARBP2:HMGA2:OAS1:OAS3:OASL:GAS6:CCNK:EIF2AK4:PPIB:PTPLAD1:INPP5K:CCL2:CCL8:TOP2A:DDX5:BCL2:CD209:CLEC4M:C19orf66:ILF3:RAD23A:TRIM28:ROCK2:EIF2AK2:PCBP1:CD28:ATG16L1:STAU1:PI4KA:SMARCB1:MORC2:APOBEC3A:APOBEC3C:APOBEC3D:APOBEC3F:APOB…	http://www.gsea-msigdb.org/gsea/msigdb/cards/GO_VIRAL_GENOME_REPLICATION
GO_bp	GO_INTEGRIN_MEDIATED_SIGNALING_PATHWAY	97	70	0.0006981861717591	0.0171055612080996	RCC2:CDC42:FGR:PHACTR4:ANGPTL3:VAV3:ADAM15:FCER1G:ITGA8:ITGB1:TSPAN32:ILK:FERMT3:APOA1:ITGA5:ITGA7:PTPN11:FERMT2:FUT8:ADAM10:ITGA11:SEMA7A:EMP2:LAT:ITGAL:ITGAM:ITGAX:ITGAD:BCAR1:ITGA2B:ADAM11:ITGB3:ITGB3:NME1-NME2:ITGB4:MADCAM1:VAV1:PRAM1:PLEK:LOXL3:LIMS2:ITGB6:ITGA6:ITGA4:ITGAV:COL3A1:CUL3:HCK:LAMA5:ITGB2:MYH9:ITGA9:CD47:ITGB5:BST1:TEC:ITGA1:ITGA2:CTNNA1:DST:ITGB8:CCM2:ZYX:DMTN:PTK2B:ADAM9:PTK2:…	http://www.gsea-msigdb.org/gsea/msigdb/cards/GO_INTEGRIN_MEDIATED_SIGNALING_PATHWAY
GO_bp	GO_POSITIVE_REGULATION_OF_ACTIN_FILAMENT_POLYMERIZATION	97	70	0.0006981861717591	0.0171055612080996	MTOR:KIRREL:ARPC5:FAM21C:CDC42EP2:CORO1B:FCHSD2:NCKAP1L:ARPC3:HIP1R:EVL:FMN1:C15orf62:WHAMM:CORO1A:PYCARD:RLTPR:SPIRE2:MYO1C:ALOX15:PFN1:CCL11:CSF3:WIPF2:CCR7:CDC42EP4:GRB2:RAC3:SPIRE1:ICAM1:VASP:CDC42EP5:CDC42EP3:PRKCE:ACTR2:NCK2:ACTR3:BIN1:WIPF1:ABI2:ARPC2:VIL1:HCK:CDC42EP1:PICK1:BAIAP2L2:BRK1:RHOA:NCK1:AP1AR:RICTOR:IQGAP2:JMY:FCHSD1:LRRC16A:TRIM27:SNX9:CCL26:CCL24:BAIAP2L1:ARPC1A:ARPC1B:LMOD2:…	http://www.gsea-msigdb.org/gsea/msigdb/cards/GO_POSITIVE_REGULATION_OF_ACTIN_FILAMENT_POLYMERIZATION
GO_bp	GO_MODIFICATION_OF_MORPHOLOGY_OR_PHYSIOLOGY_OF_OTHER_ORGANISM_INVOLVED_IN_SYMBIOTIC_INTERACTION	108	77	0.0007038409578637	0.0171868140873714	ZC3H12A:JUN:GTF2B:NUCKS1:SFTPD:F2:PSMC3:BAD:CFL1:PC:POU2F3:GAPDH:CD4:CCNT1:SP1:HMGA2:KPNA3:SUGT1:PABPN1:SNW1:CCNK:EIF2AK4:ANXA2:PPIB:SMAD3:TFAP4:INPP5K:CCL8:KPNB1:KPNA2:TYMS:CTDP1:AZU1:ELANE:INSR:CD209:CLEC4M:SMARCA4:HPN:TGFB1:APOE:CALM3:EIF2AK2:CALM2:BCL2L11:ITGAV:CASP8:BCL2L1:SMARCB1:EP300:ATG7:ZNF502:LTF:CAMP:DAG1:HYAL2:TUSC2:KPNA1:KPNA4:REST:CXCL6:PF4:F2RL1:CHD1:TNIP1:SERPINB9:TAF11:PLG:KPNA7…	http://www.gsea-msigdb.org/gsea/msigdb/cards/GO_MODIFICATION_OF_MORPHOLOGY_OR_PHYSIOLOGY_OF_OTHER_ORGANISM_INVOLVED_IN_SYMBIOTIC_INTERACTION
GO_bp	GO_CELLULAR_RESPONSE_TO_PEPTIDE_HORMONE_STIMULUS	308	200	0.0007099878146472	0.0172795047604548	PRKCZ:ERRFI1:SLC25A33:AGTRAP:SLC9A1:FOXO6:ATP6V0B:PIK3R3:PCSK9:LEPROT:RAB13:SHC1:ZBTB7B:PKLR:BGLAP:INSRR:USF1:ADIPOR1:NUCKS1:SLC30A10:EPRS:PARP1:PRKCQ:SIRT1:PTEN:IDE:SORBS1:GOT1:VWA2:IGF2:INS:PIK3C2A:MEN1:RELA:GSTP1:TCIRG1:UCP2:SESN3:SIK2:WNT1:NR4A1:SP1:MARS:CDK4:MDM2:SOCS2:APPL2:PTPN11:PXN:PLA2G1B:ATP6V0A2:KL:FOXO1:TBC1D4:IRS2:PCK2:MAX:ZFP36L1:SRSF5:TSHR:AKT1:ZNF106:RAB8B:PKM:CYP11A1:CSK:CPEB1:I…	http://www.gsea-msigdb.org/gsea/msigdb/cards/GO_CELLULAR_RESPONSE_TO_PEPTIDE_HORMONE_STIMULUS
GO_bp	GO_RESPONSE_TO_PEPTIDE	487	307	0.000712452277887	0.0172822582259736	PRKCZ:ERRFI1:SLC25A33:MTOR:AGTRAP:NPPA:SLC9A1:SESN2:SRSF4:FOXO6:SLC2A1:ATP6V0B:EIF2B3:PIK3R3:PCSK9:LEPROT:TGFBR3:VCAM1:STXBP3:SORT1:PTPN22:RAB13:SHC1:ZBTB7B:PKLR:ARHGEF2:BGLAP:INSRR:USF1:FCGR2B:CACYBP:C1orf106:ADIPOR1:BTG2:NUCKS1:IL10:SLC30A10:EPRS:PARP1:PRKCQ:VIM:CXCL12:EGR2:SIRT1:PTEN:IDE:HHEX:SORBS1:GOT1:CHUK:VWA2:IGF2:INS:TH:ADM:PIK3C2A:ABCC8:MEN1:RELA:GSTP1:TCIRG1:GAL:UCP2:SESN3:SIK2:BACE1:C…	http://www.gsea-msigdb.org/gsea/msigdb/cards/GO_RESPONSE_TO_PEPTIDE
GO_bp	GO_POSITIVE_REGULATION_OF_CELLULAR_AMIDE_METABOLIC_PROCESS	135	94	0.0007184347674201	0.0173700511201921	MTOR:PINK1:LIN28A:PTAFR:YTHDF2:NSUN4:RPL5:EFNA1:FAM129A:LARP4B:VIM:EIF5AL1:CPEB3:NAT10:POLR2G:RPS6KB2:PICALM:RPUSD4:TNFRSF1A:YBX3:LARP4:TARBP2:CDK4:UPF3A:SAMD4A:CHRNA7:THBS1:EIF2AK4:RPS27L:NGRN:EIF3C:MAPK3:SMPD3:C1QBP:EIF5A:FXR2:RPL26:ERBB2:RPS6KB1:MIF4GD:EIF4A3:CTIF:CIRBP:EEF2:ELAVL1:MPV17L2:HNRNPL:GSK3A:BCL3:PPP1R15A:ROCK2:UCN:NCK2:POLR2D:NFE2L2:BOLL:CD28:FASTKD2:PASK:CDK5RAP1:EIF6:UQCC1:PCIF1:…	http://www.gsea-msigdb.org/gsea/msigdb/cards/GO_POSITIVE_REGULATION_OF_CELLULAR_AMIDE_METABOLIC_PROCESS
GO_bp	GO_NEGATIVE_REGULATION_OF_RHO_PROTEIN_SIGNAL_TRANSDUCTION	21	19	0.0007313288956011	0.017596113295691	STMN1:MYOC:ABL2:ITGB1:ARHGAP42:TMEM133:KCTD13:FLCN:TNFAIP1:ARHGAP35:RASIP1:CUL3:HEG1:BCL6:CCDC125:FAM65B:MET:DLC1:KANK1:SCAI	http://www.gsea-msigdb.org/gsea/msigdb/cards/GO_NEGATIVE_REGULATION_OF_RHO_PROTEIN_SIGNAL_TRANSDUCTION
GO_bp	GO_REGULATION_OF_HEMATOPOIETIC_PROGENITOR_CELL_DIFFERENTIATION	80	59	0.0007325728800655	0.017596113295691	YTHDF2:PSMB2:TAL1:PSMA5:PSMD4:MIXL1:GATA3:LDB1:PSMD13:PSMA1:PSMA1:LMO2:PSMC3:DPF2:YAP1:KMT2A:PSMD9:N4BP2L2:PSMB5:PSMB11:PSME1:PSME2:PSMA6:PSMA3:ZBTB1:TCF12:PSMA4:SETD1A:CBFB:PSMB10:PSMB6:FLCN:PSMD11:PSMD3:PSME3:PSMC5:PSMD12:TCF3:PSMD8:EIF2AK2:PSME4:PSMD14:NFE2L2:PSMD1:ITCH:PSMA7:RUNX1:PSMD6:GATA2:DHX36:PSMD2:FNIP1:FOXC1:MYB:PSMA2:PSMA2:CDK6:PSMD5:PSMB7:ABL1:NOTCH1	http://www.gsea-msigdb.org/gsea/msigdb/cards/GO_REGULATION_OF_HEMATOPOIETIC_PROGENITOR_CELL_DIFFERENTIATION
GO_bp	GO_BIOLOGICAL_ADHESION	1361	817	0.0007704698192576	0.0184351790872504	PRKCZ:TNFRSF14:NPHP4:VAMP3:CLSTN1:RCC2:CDC42:WNT4:RUNX3:SLC9A1:THEMIS2:PTAFR:YTHDF2:PTPRU:COL8A2:CSF3R:ZC3H12A:MACF1:MPL:PTPRF:TESK2:FAF1:PPAP2B:ANGPTL3:ITGB3BP:NEXN:PKN2:GBP1:GLMN:VCAM1:S1PR1:VAV3:STXBP3:CELSR2:AMIGO1:CSF1:PTPN22:ANXA9:TNFAIP8L2:PIP5K1A:S100A10:S100A11:S100A9:S100A8:IL6R:SHC1:ZBTB7B:ADAM15:EFNA1:MUC1:THBS3:BGLAP:BCAN:PEAR1:KIRREL:CD1D:SPTA1:CADM3:IGSF9:CD84:SLAMF1:SLAMF7:LY9:F11…	http://www.gsea-msigdb.org/gsea/msigdb/cards/GO_BIOLOGICAL_ADHESION
GO_bp	GO_ALPHA_BETA_T_CELL_ACTIVATION	132	92	0.0007742919537361	0.0184351790872504	PRKCZ:TNFRSF14:MTOR:RUNX3:ZNF683:ZC3H12A:RORC:IL6R:ZBTB7B:SEMA4A:LY9:RC3H1:PTPRC:CD55:HLX:ITPKB:NLRP3:PRKCQ:GATA3:C10orf54:NKX2-3:INS:MAPK8IP1:ZBTB16:CD3E:NCKAP1L:STAT6:IFNG:HMGB1:GPR18:GPR183:PSMB11:BATF:BCL11B:RORA:SOCS1:IL4R:IL27:SPN:CBFB:ZFPM1:LGALS9:RARA:STAT3:TBX21:SMAD7:MALT1:BCL2:AP3D1:JAK3:IL12RB1:BCL3:RELB:LILRB1:SOCS5:LOXL3:ZAP70:IL18R1:CD28:IHH:ITCH:RUNX1:ADORA2A:SATB1:EOMES:CCR2:RHOA…	http://www.gsea-msigdb.org/gsea/msigdb/cards/GO_ALPHA_BETA_T_CELL_ACTIVATION
GO_bp	GO_RESPONSE_TO_IONIZING_RADIATION	148	102	0.0007750299779537	0.0184351790872504	LZIC:KDM1A:EYA3:ZMPSTE24:RAD54L:GADD45A:VCAM1:INTS3:CLK2:IFI16:PTPRC:NUCKS1:INTS7:PARP1:GATA3:SIRT1:HRAS:RRM1:TNKS1BP1:TMEM109:MEN1:KAT5:RAD9A:CCND1:YAP1:ATM:CRYAB:USP28:H2AFX:CBL:RHNO1:NABP2:HMGA2:MDM2:IKBIP:RAD9B:TRIM13:LIG4:MTA1:RAD51:INO80:TP53BP1:PML:POLG:TICRR:DCUN1D3:RFWD3:CYBA:TP53:RPL26:CCL7:BRCA1:GRB2:BCL2:STK11:ICAM1:DNM2:BABAM1:HAMP:TGFB1:ERCC1:BAX:DNMT3A:BRE:ABCG5:TANK:MLTK:NABP1:NHE…	http://www.gsea-msigdb.org/gsea/msigdb/cards/GO_RESPONSE_TO_IONIZING_RADIATION
GO_bp	GO_POSITIVE_REGULATION_OF_CELL_CYCLE_PHASE_TRANSITION	91	66	0.0007864389498755	0.018615142553444	RCC2:LSM10:CDC7:PBX1:CDC73:DYRK3:DTL:STOX1:CDCA5:CCND1:RDX:CCND2:PHB2:WNT10B:ESPL1:GLI1:CDK4:MDM2:ANAPC5:RGCC:RB1:CUL4A:DLGAP5:HSPA2:RAD51B:AKT1:RAB11A:CYP1A1:SIN3A:PAGR1:PAGR1:CDT1:CDK10:ATAD5:CDC6:DBF4B:STXBP4:RAD51C:ANAPC11:BRD4:CCNE1:PAF1:TGFB1:CUL3:CDC25B:PLCB1:FAM83D:UBE2C:UBE2E2:CDC25A:HYAL1:EIF4G1:ANKRD17:TERT:CCNB1:CDC25C:LSM11:NPM1:CCND3:FBXO5:EGFR:MEPCE:KMT2E:EZH2:SMARCD3:NSMCE2:RECQL4	http://www.gsea-msigdb.org/gsea/msigdb/cards/GO_POSITIVE_REGULATION_OF_CELL_CYCLE_PHASE_TRANSITION
GO_bp	GO_REGULATION_OF_CELL_DIFFERENTIATION	1762	1048	0.0007904322528407	0.018615142553444	PRKCZ:SKI:PRDM16:ERRFI1:CTNNBIP1:MTOR:DRAXIN:SPEN:RCC2:NBL1:CDC42:WNT4:KDM1A:ID3:RUNX3:ZNF683:LIN28A:RPS6KA1:SFN:C1orf172:YTHDF2:PSMB2:AGO4:CSF3R:ZC3H12A:AKIRIN1:MACF1:HEYL:MYCL:FOXO6:LEPRE1:MPL:CDC20:PTPRF:KDM4A:PTCH2:ZSWIM5:TAL1:FOXE3:DMRTA2:JUN:DOCK7:LMO4:GBP1:GFI1:PRMT6:SORT1:PSMA5:AMIGO1:CSF1:RBM15:CD53:RAP1A:MOV10:NOTCH2:HIST2H3D:HIST2H4A:HIST2H3C:HIST2H3A:HIST2H4B:CTSK:ARNT:CERS2:PRUNE:SEM…	http://www.gsea-msigdb.org/gsea/msigdb/cards/GO_REGULATION_OF_CELL_DIFFERENTIATION
GO_bp	GO_ERYTHROCYTE_HOMEOSTASIS	113	80	0.0007918885767715	0.018615142553444	ATPIF1:PRDX1:TAL1:TGFBR3:ARNT:DYRK3:FLVCR1:TRIM58:GATA3:LDB1:AMPD3:SOX6:SPI1:ETS1:SENP1:SLC11A2:ACVR1B:NCKAP1L:RB1:ACIN1:ARID4A:ZFP36L1:KLF13:EPB42:IREB2:RPS17:RPS17L:HBZ:AHSP:ZFPM1:MED1:THRA:STAT5B:STAT3:NFE2L1:HOXB6:JMJD6:ZBTB7A:DNASE2:KLF1:KLF2:JAK3:CEBPG:GPI:ETV2:AXL:ERCC2:EPAS1:ACVR2A:STAT1:INPP5D:RBFOX2:ANKRD54:SLC25A38:P4HTM:HCLS1:GATA2:BCL6:ADD1:KIT:SMAD5:HSPA9:RPS14:MAPK14:VEGFA:GPR116:S…	http://www.gsea-msigdb.org/gsea/msigdb/cards/GO_ERYTHROCYTE_HOMEOSTASIS
GO_bp	GO_POSITIVE_REGULATION_OF_CHROMOSOME_ORGANIZATION	169	115	0.0007927264788065	0.018615142553444	PINK1:KDM1A:SFPQ:TAL1:MIER1:MTF2:SETDB1:ZBTB7B:MUC1:LMNA:CCT3:NEK7:NEK2:PRKCQ:GATA3:SIRT1:TET1:TNKS2:FAM178A:FEN1:RPS6KA4:NUMA1:EED:ATM:KMT2A:ATF7IP:KIAA1551:LRRK2:PPHLN1:ESPL1:HNRNPA1:NABP2:CCT2:UBE2N:MAPKAPK5:NOS1:ANAPC5:RB1:LIG4:DLGAP5:JDP2:SNW1:RTF1:PML:SIN3A:WDR61:SLX4:SLX1B:MAPK3:RNF40:ACD:CDT1:AURKB:SREBF1:TADA2A:KAT2A:BECN1:BRCA1:KAT7:WBP2:ANAPC11:SMAD4:SIRT6:DNMT1:BRD4:AKAP8:AKAP8L:PAF1:…	http://www.gsea-msigdb.org/gsea/msigdb/cards/GO_POSITIVE_REGULATION_OF_CHROMOSOME_ORGANIZATION
GO_bp	GO_ORGAN_OR_TISSUE_SPECIFIC_IMMUNE_RESPONSE	38	31	0.0008112686810599	0.0189898879165308	IFNLR1:HIST2H2BE:OTUD7B:IL6R:PIGR:APOA4:PLA2G1B:GCNT3:NOS2:C17orf99:FFAR2:BPIFA1:BPIFB1:LTF:CAMP:TREX1:HIST1H2BC:HIST1H2BE:HIST1H2BF:HIST1H2BG:HIST1H2BI:HIST1H2BJ:HIST1H2BK:IL6:DEFB1:DEFA6:DEFA4:DEFA1:DEFA1B:DEFA3:DEFA5	http://www.gsea-msigdb.org/gsea/msigdb/cards/GO_ORGAN_OR_TISSUE_SPECIFIC_IMMUNE_RESPONSE
GO_bp	GO_INTRACELLULAR_STEROID_HORMONE_RECEPTOR_SIGNALING_PATHWAY	129	90	0.0008343320894977	0.0194677487549474	PARK7:C1orf64:PADI2:ARID1A:HEYL:PARP1:SIRT1:GPAM:TRIM68:ARNTL:CRY2:SCGB2A1:KAT5:RBM14:YAP1:FKBP4:PHB2:KMT2D:CALCOCO1:GRIP1:CNOT2:NCOR2:RB1:STRN3:FOXA1:ESR2:TRIP4:PIAS1:AXIN1:UBE2I:PAGR1:PAGR1:TGFB1I1:CNOT1:CBFB:ARRB2:PER1:NCOR1:MED1:BRCA1:PHB:DDX5:WBP2:ZBTB7A:SAFB2:SAFB:CARM1:SMARCA4:KANK2:CALR:CCNE1:EGLN2:NCOA1:LBH:KDM3A:RQCD1:NCOA6:NCOA3:NRIP1:RUNX1:PRMT2:YWHAH:RBFOX2:DDX17:EP300:RHOA:KCTD6:FOX…	http://www.gsea-msigdb.org/gsea/msigdb/cards/GO_INTRACELLULAR_STEROID_HORMONE_RECEPTOR_SIGNALING_PATHWAY
GO_bp	GO_REGULATION_OF_CELL_SHAPE	145	100	0.0008373555842556	0.0194764669122762	CDC42:FGR:EPB41:ZMPSTE24:RHOC:PLEKHO1:CDC42SE1:S100A13:SEMA4A:SPTA1:BAMBI:RHOG:F2:MARK2:CDC42EP2:RHOD:ARAP1:RDX:FGD4:FMNL3:ITGA7:PLXNC1:FGD6:RHOF:WASF3:COCH:FERMT2:SYNE3:C15orf62:RHOV:EPB42:TPM1:FES:TAOK2:ALDOA:CORO1A:CFDP1:CRK:MYH10:CCL2:CCL7:CCL11:FMNL1:CDC42EP4:SLC9A3R1:DAPK3:ARHGEF18:ICAM1:HPN:ARHGAP35:CDC42EP5:CDC42EP3:RHOQ:WDPCP:ARHGAP15:FN1:VIL1:HCK:BRWD1:C21orf2:ITGB2:S100B:MYH9:CDC42EP1:…	http://www.gsea-msigdb.org/gsea/msigdb/cards/GO_REGULATION_OF_CELL_SHAPE
GO_bp	GO_REGULATION_OF_RHO_PROTEIN_SIGNAL_TRANSDUCTION	137	95	0.000840013652383	0.0194766572397969	PLEKHG5:ARHGEF19:STMN1:VAV3:EPS8L3:CDC42SE1:ARHGEF2:ARHGEF11:MYOC:ABL2:ITGB1:DNMBP:EPS8L2:ARHGEF17:ARHGAP42:TMEM133:APOC3:APOA1:ARHGEF12:PLEKHG6:FGD4:ARHGEF25:FGD6:RP11-307N16.6:SPATA13:LPAR6:FARP1:GPR18:MCF2L:ARHGEF40:SOS2:PLEKHG3:GPR65:AKAP13:KCTD13:PLEKHG4:ABR:ARHGEF15:FLCN:TNFAIP1:VAV1:ARHGEF18:KANK2:MYO9B:PLEKHG2:APOE:GPR4:ARHGAP35:RASIP1:EPS8L1:ITSN2:ARHGEF33:GPR17:COL3A1:ALS2:CUL3:GPR55:GP…	http://www.gsea-msigdb.org/gsea/msigdb/cards/GO_REGULATION_OF_RHO_PROTEIN_SIGNAL_TRANSDUCTION
GO_bp	GO_REGULATION_OF_GTPASE_ACTIVITY	466	294	0.0008476464701258	0.0195918287906448	ERRFI1:MTOR:ARHGEF19:RCC2:RAP1GAP:WNT4:ASAP3:SMAP2:JUN:DOCK7:EVI5:ARHGAP29:S1PR1:VAV3:RAP1A:CDC42SE1:PIP5K1A:S100A10:IQGAP3:NTRK1:ARHGEF11:F11R:ARHGAP30:RABGAP1L:RASAL2:DENND1B:RAB3GAP2:GDI2:RSU1:ARHGAP21:ITGB1:AGAP4:AGAP8:AGAP6:TBC1D12:ARHGAP19:ADRB1:RGS10:RIC8A:HRAS:RHOG:SBF2:ARHGAP1:ARFGAP2:RASGRP2:ARL2:CDC42EP2:SIPA1:RIN1:TBC1D10C:ARAP1:PICALM:ARHGAP42:TMEM133:RDX:ARHGAP20:ARHGEF12:ARHGAP32:W…	http://www.gsea-msigdb.org/gsea/msigdb/cards/GO_REGULATION_OF_GTPASE_ACTIVITY
GO_bp	GO_PROTEASOMAL_PROTEIN_CATABOLIC_PROCESS	456	288	0.0008645517882036	0.0198774038094092	PARK7:SPSB1:UBE4B:FBXO2:FBXO44:PINK1:UBXN11:PSMB2:CDC20:PLK3:HECTD3:FAF1:GLMN:PSMA5:PSMD4:GBA:UBQLN4:KLHL20:UCHL5:KIF14:YOD1:WAC:CUL2:SIRT1:ERLIN1:BTRC:FBXW4:FBXL15:PSMD13:ARNTL:PSMA1:PSMA1:PSMC3:PRPF19:UBXN1:SYVN1:KAT5:RNF121:ANAPC15:CUL5:UBE4A:USP5:SPSB2:LRRK2:PRICKLE1:SENP1:WNT10B:PCBP2:CDK2:RNF41:OS9:MDM2:TMTC3:USP44:KCTD10:ANAPC7:FBXW8:ANAPC5:RNF34:PSMD9:UBC:CHFR:TRIM13:UBAC2:CUL4A:CDC16:PSM…	http://www.gsea-msigdb.org/gsea/msigdb/cards/GO_PROTEASOMAL_PROTEIN_CATABOLIC_PROCESS
GO_bp	GO_ORGANONITROGEN_COMPOUND_BIOSYNTHETIC_PROCESS	1709	1017	0.0008654107780967	0.0198774038094092	NADK:PARK7:ENO1:NMNAT1:SRM:MTOR:MTHFR:NPPA:NPPB:PLOD1:AGMAT:CDA:PINK1:DDOST:EIF4G3:HSPG2:HNRNPR:MAN1C1:EXTL1:LIN28A:DHDDS:RPS6KA1:PIGV:ZDHHC18:PTAFR:ATPIF1:SESN2:TRNAU1AP:YTHDF2:SDC3:PUM1:A3GALT2:AGO4:MRPS15:ZC3H12A:PABPC4:MFSD2A:PPT1:CTPS1:GUCA2B:GUCA2A:RIMKLA:PPCS:ELOVL1:ST3GAL3:DPH2:B4GALT2:RPS8:EIF2B3:UROD:MMACHC:AKR1A1:POMGNT1:NSUN4:MKNK1:CMPK1:TMEM59:MRPL37:PPAP2B:ALG6:AK4:SLC35D1:AK5:GLMN:…	http://www.gsea-msigdb.org/gsea/msigdb/cards/GO_ORGANONITROGEN_COMPOUND_BIOSYNTHETIC_PROCESS
GO_bp	GO_REGULATION_OF_CHROMATIN_ORGANIZATION	179	121	0.0008723063444003	0.0199733695680461	SKI:MTHFR:PADI2:PINK1:KDM1A:ZMPSTE24:KDM4A:TAL1:MIER1:GFI1:MTF2:PRMT6:SETDB1:PYGO2:ZBTB7B:MUC1:LMNA:GATA3:SIRT1:TET1:IGF2:SPI1:NAA40:OTUB1:RPS6KA4:EED:ATM:KMT2A:KDM5A:ATF7IP:KIAA1551:LRRK2:PPHLN1:H1FNT:UBE2N:NOS1:JDP2:SNW1:RTF1:SIN3A:WDR61:MAPK3:RNF40:SETD1A:CTCF:FLCN:SREBF1:SUPT6H:TADA2A:MLLT6:KAT2A:BRCA1:KAT7:WBP2:SMAD4:SIRT6:DNMT1:BRD4:AKAP8:AKAP8L:MAP1S:KMT2B:PAF1:TGFB1:PIH1D1:TRIM28:ATAD2B:U…	http://www.gsea-msigdb.org/gsea/msigdb/cards/GO_REGULATION_OF_CHROMATIN_ORGANIZATION
GO_bp	GO_T_CELL_DIFFERENTIATION_INVOLVED_IN_IMMUNE_RESPONSE	65	49	0.0008916164727719	0.0202891054949645	PRKCZ:MTOR:ZC3H12A:RORC:ZBTB7B:SEMA4A:LY9:FCER1G:RC3H1:CD46:HLX:NLRP3:GATA3:STAT6:IFNG:HMGB1:GPR183:BATF:RORA:IL4R:IL27:SPN:ZFPM1:LGALS9:RARA:STAT3:TBX21:SMAD7:MALT1:JAK3:IL12RB1:BCL3:RELB:SOCS5:LOXL3:IL18R1:EOMES:FOXP1:NFKBIZ:CD86:BCL6:IL2:PTGER4:IL12B:IRF4:MYB:IL6:RC3H2:TSC1	http://www.gsea-msigdb.org/gsea/msigdb/cards/GO_T_CELL_DIFFERENTIATION_INVOLVED_IN_IMMUNE_RESPONSE
GO_bp	GO_DEMETHYLATION	65	49	0.0008916164727719	0.0202891054949645	KDM1A:KDM4A:MMACHC:GATA3:JMJD1C:TET1:CYP2C9:CYP2C8:KDM2A:KDM5A:ALKBH2:KDM2B:ALKBH1:CYP1A1:USP7:KDM8:FTO:HSF4:KDM6B:ALKBH5:JMJD6:KDM4B:TRIM28:C2orf61:TET3:KDM3A:APOBEC3A:APOBEC3B:APOBEC3C:APOBEC3D:APOBEC3F:APOBEC3G:APOBEC3H:CYP2D6:TET2:OTUD4:UBE2B:KDM3B:JARID2:APOBEC2:POR:CYP51A1:CYP3A5:CYP3A4:ALKBH4:KDM7A:HR:KDM4C:PHF2	http://www.gsea-msigdb.org/gsea/msigdb/cards/GO_DEMETHYLATION
GO_bp	GO_PRODUCTION_OF_MOLECULAR_MEDIATOR_OF_IMMUNE_RESPONSE	184	124	0.0009098826158313	0.0205229179145244	PRKCZ:TNFRSF14:TNFRSF1B:FCRL3:CD244:FCER1G:APOA2:FCGR2B:MR1:DENND1B:PTPRC:C1orf106:IL10:CD55:GALNT2:EXO1:NLRP3:GATA3:SIRT1:DDX21:HK1:FAM35A:RBP4:POLL:CUEDC2:TRIM6:SWAP70:CLCF1:APOA1:TMBIM6:STAT6:IRAK3:UNG:LIG4:TNFSF13B:GAS6:BATF:TP53BP1:GCNT3:SEMA7A:GPRC5B:IL4R:MAPK3:STX4:NOD2:EXOSC6:TNFSF13:SUPT6H:ATAD5:TBX21:C17orf99:THOC1:SMAD7:MALT1:CD226:ELANE:TCF3:TMIGD2:IL27RA:PKN1:JAK3:GPI:CD22:FFAR2:CLC:…	http://www.gsea-msigdb.org/gsea/msigdb/cards/GO_PRODUCTION_OF_MOLECULAR_MEDIATOR_OF_IMMUNE_RESPONSE
GO_bp	GO_NEGATIVE_REGULATION_OF_LEUKOCYTE_MIGRATION	44	35	0.0009110917856848	0.0205229179145244	PADI2:NBL1:ADORA1:MIA3:CXCL12:KLRC4-KLRK1:KLRK1:LRCH1:GPR18:AKT1:GREM1:CYP19A1:ABR:CCL2:CCL25:C5AR2:EMILIN1:PLCB1:BCR:MIF:DDT:GCSAM:CD200:CD200R1:APOD:PTGER4:CCL28:DUSP1:ADTRP:FAM65B:HOXA7:WASL:IL33:CCL21:C5	http://www.gsea-msigdb.org/gsea/msigdb/cards/GO_NEGATIVE_REGULATION_OF_LEUKOCYTE_MIGRATION
GO_bp	GO_IMMUNOGLOBULIN_PRODUCTION	96	69	0.0009130604296665	0.0205229179145244	FCRL3:FCGR2B:PTPRC:IL10:GALNT2:EXO1:FAM35A:RBP4:POLL:SWAP70:CLCF1:TMBIM6:STAT6:UNG:LIG4:TNFSF13B:BATF:TP53BP1:GCNT3:IL4R:STX4:EXOSC6:TNFSF13:SUPT6H:ATAD5:TBX21:C17orf99:THOC1:TCF3:TMIGD2:IL27RA:PKN1:GPI:CD22:TGFB1:POU2F2:ERCC1:MSH6:APLF:RIF1:HSPD1:CD28:SAMHD1:XBP1:MLH1:TREX1:TLR9:TLR9:BCL6:TFRC:RNF168:IL2:IL7R:GAPT:IL5:IL13:IL4:NDFIP1:RNF8:MB21D1:TRAF3IP2:CCR6:CARD11:PMS2:IL6:POLM:POLB:PRKDC:IL33…	http://www.gsea-msigdb.org/gsea/msigdb/cards/GO_IMMUNOGLOBULIN_PRODUCTION
GO_bp	GO_EPITHELIAL_CELL_APOPTOTIC_PROCESS	96	69	0.0009130604296665	0.0205229179145244	MTOR:E2F2:SORT1:HIPK1:FASLG:IL10:AKR1C3:GATA3:PDCD4:TCF7L2:BAD:CD248:PDX1:RGCC:RB1:GAS6:ZFP36L1:JAG2:THBS1:PDPK1:ARRB2:MAPK7:CCL2:RAMP2:SERPINB13:PIAS4:ANGPTL4:ICAM1:FGF21:DNMT3A:TIA1:NFE2L2:ITGA4:NEUROD1:CFLAR:BMPR2:COL4A3:CAPN10:BOK:BCL2L1:E2F1:PLCG1:SRSF6:STK4:BID:GATA2:TNIP2:PPARGC1A:KDR:TERT:CAST:IL13:IL4:ECSCR:FOXO3:MAP3K5:TNFAIP3:GPER1:IL6:KRIT1:SERPINE1:PIK3CG:BRAF:STK3:ANGPT1:JAK2:GSN:DA…	http://www.gsea-msigdb.org/gsea/msigdb/cards/GO_EPITHELIAL_CELL_APOPTOTIC_PROCESS
GO_bp	GO_PROTEIN_POLYMERIZATION	266	174	0.0009208311288249	0.0206344780392169	MTOR:CAPZB:PINK1:STMN1:PSRC1:CAPZA1:PRUNE:TMOD4:HAX1:KIRREL:SPTA1:ARPC5:CAMSAP2:FAM21C:ADD3:TRIM6:TTC17:CKAP5:ARL2:CDC42EP2:SPTBN2:CORO1B:NUMA1:FCHSD2:RPS3:RDX:FKBP4:CDKN1B:DNM1L:NCKAP1L:AVIL:NAV3:TRPV4:ARPC3:CLIP1:HIP1R:WASF3:MZT1:CHMP4A:NIN:SPTB:EVL:HSP90AA1:FMN1:C15orf62:SPTBN5:TUBGCP4:BBS4:PSTPIP1:WHAMM:HDGFRP3:FES:CORO7:NDE1:CORO1A:PYCARD:TPPP3:RLTPR:SPIRE2:MYO1C:ALOX15:PFN1:RANGRF:NDEL1:VTN…	http://www.gsea-msigdb.org/gsea/msigdb/cards/GO_PROTEIN_POLYMERIZATION
GO_bp	GO_HIGH_DENSITY_LIPOPROTEIN_PARTICLE_CLEARANCE	12	12	0.0009280588449198	0.0207332295141659	APOA2:CUBN:APOC3:APOA1:SCARB1:AMN:LIPG:LDLR:APOE:APOC2:HDLBP:GPLD1	http://www.gsea-msigdb.org/gsea/msigdb/cards/GO_HIGH_DENSITY_LIPOPROTEIN_PARTICLE_CLEARANCE
GO_bp	GO_POSITIVE_REGULATION_OF_GENE_EXPRESSION_EPIGENETIC	59	45	0.0009353956885821	0.0208338130638745	PADI2:ARID1A:SLC50A1:TAF1A:TET1:DDX21:POLR2L:TAF1D:H1FNT:SMARCD1:MYO1C:KAT2A:WBP2:POLR2E:KMT2B:CD3EAP:ATAD2B:POLR1A:POLR1B:SF3B1:PABPC1L:H1F0:POLR2F:EP300:KAT2B:H1FX:H1FOO:POLR2H:SMARCA5:H2AFY:HIST1H1A:HIST1H1C:HIST1H1T:HIST1H1E:HIST1H1D:HIST1H1B:HMGA1:POLR1C:ASF1A:ARID1B:ACTB:TWISTNB:BAZ1B:POLR2K:PHF2	http://www.gsea-msigdb.org/gsea/msigdb/cards/GO_POSITIVE_REGULATION_OF_GENE_EXPRESSION_EPIGENETIC
GO_bp	GO_RIBONUCLEOPROTEIN_COMPLEX_SUBUNIT_ORGANIZATION	243	160	0.0009405440065236	0.0208851916856458	MRTO4:SRSF10:AGO4:SF3A3:NSUN4:ZNHIT6:RPL5:DDX20:PRPF3:RPS27:ADAR:KIAA0907:RC3H1:TDRD5:CDC73:SNRPE:EIF2D:DYRK3:CELF2:PRPF18:EIF3F:EIF3M:CELF1:CLP1:PRPF19:SF1:SART1:MRPL11:CLNS1A:ATM:DDX6:NOP2:EIF2S3L:BICD1:SCAF11:TARBP2:PTGES3:CPSF6:CNOT2:SNRPF:ATXN2:RPL6:SRSF9:DENR:MTIF3:PAN3:NUFIP1:PRMT5:SRSF5:DYNC1H1:HSP90AA1:EIF5:KLC1:EIF3J:RPS27L:CELF6:CELF6:EDC3:SNUPN:EFTUD1:FAM103A1:TICRR:LUC7L:EIF3CL:EIF3C…	http://www.gsea-msigdb.org/gsea/msigdb/cards/GO_RIBONUCLEOPROTEIN_COMPLEX_SUBUNIT_ORGANIZATION
GO_bp	GO_POSITIVE_REGULATION_OF_MITOCHONDRION_ORGANIZATION	115	81	0.0009459020401093	0.0209409035988066	PARK7:MFN2:PINK1:SFN:ATPIF1:LEPROT:MLLT11:GBA:PPIF:MARCH5:BNIP3:ATG13:BAD:VPS11:DNM1L:DCN:HRK:CAMKK2:HIP1R:TFDP1:RNF31:DDHD1:APOPT1:PPP1R13B:BMF:ZNF205:PYCARD:YWHAE:TP53:PLD6:MIEF2:NMT1:NPEPPS:USP36:BCL2:UBL5:CDC37:PDCD5:GSK3A:PLAUR:SAE1:BBC3:BAX:HTRA2:HK2:BCL2L11:CASP8:MFF:BOK:E2F1:YWHAB:MMP9:BID:UBE2L3:YWHAH:FBXO7:RAC2:PLA2G6:SREBF2:BIK:ARIH2:BAP1:GSK3B:FAM162A:TFDP2:TNFSF10:HTT:PPARGC1A:KDR:UB…	http://www.gsea-msigdb.org/gsea/msigdb/cards/GO_POSITIVE_REGULATION_OF_MITOCHONDRION_ORGANIZATION
GO_bp	GO_POSITIVE_REGULATION_OF_CELL_MATRIX_ADHESION	50	39	0.0009518991864483	0.0210103874486337	PRKCZ:WNT4:CSF1:S100A10:MYOC:ILK:PTPRJ:CD3E:FMN1:SMAD3:CIB1:IQGAP1:EMP2:CX3CL1:CCR7:JUP:SKAP1:ROCK1:CCL25:CEACAM6:MAP4K4:LIMS1:EPB41L5:PPM1F:DAG1:GSK3B:KDR:CCL28:VEGFA:RAC1:CD36:CDK6:EPHA1:PTK2B:PLEKHA2:CCL21:NINJ1:ABL1:TSC1	http://www.gsea-msigdb.org/gsea/msigdb/cards/GO_POSITIVE_REGULATION_OF_CELL_MATRIX_ADHESION
GO_bp	GO_CELL_CYCLE_ARREST	240	158	0.0010187313655033	0.0223948626882347	SLC25A33:MTOR:ZBTB17:SFN:RRAGC:PLK3:FOXE3:CDKN2C:GADD45A:CDC14A:LAMTOR5:NOTCH2:MUC1:LAMTOR2:BTG2:MDM4:IRF6:CUL2:KLLN:KIF20B:TCF7L2:HRAS:PIDD:RRP8:ILK:E2F8:TNKS1BP1:PPP2R5B:CCND1:LAMTOR1:CUL5:ATM:BTG4:FOXM1:CDKN1B:WNT10B:PRKAG1:ZNF385A:CDK2:PA2G4:CDK4:HMGA2:IFNG:MDM2:CNOT2:PRKAB1:TRIAP1:ZNF268:RGCC:RB1:CAB39L:CUL4A:TFDP1:GAS6:CGRRF1:CCNK:THBS1:EIF2AK4:MAP2K1:SMAD3:PML:WHAMM:PKD1:TFAP4:RBL2:CNOT1:E…	http://www.gsea-msigdb.org/gsea/msigdb/cards/GO_CELL_CYCLE_ARREST
GO_bp	GO_ACTIN_FILAMENT_POLYMERIZATION	173	117	0.0010237651514621	0.0223948626882347	MTOR:CAPZB:CAPZA1:TMOD4:HAX1:KIRREL:SPTA1:ARPC5:FAM21C:ADD3:TTC17:CDC42EP2:SPTBN2:CORO1B:FCHSD2:RDX:NCKAP1L:AVIL:ARPC3:HIP1R:WASF3:SPTB:EVL:FMN1:C15orf62:SPTBN5:BBS4:PSTPIP1:WHAMM:CORO7:CORO1A:PYCARD:RLTPR:SPIRE2:MYO1C:ALOX15:PFN1:CCL11:CSF3:WIPF2:CCR7:CDC42EP4:GRB2:RAC3:SPIRE1:PSTPIP2:KANK3:ICAM1:PLEKHG2:SPTBN4:VASP:CDC42EP5:PFN4:CDC42EP3:PRKCE:SPTBN1:ACTR2:ADD2:TMSB10:CAPG:NCK2:ACTR3:BIN1:WIPF1…	http://www.gsea-msigdb.org/gsea/msigdb/cards/GO_ACTIN_FILAMENT_POLYMERIZATION
GO_bp	GO_TELOMERE_ORGANIZATION	173	117	0.0010237651514621	0.0223948626882347	ZBTB48:EXOSC10:RPA2:DCLRE1B:HIST2H4A:HIST2H4B:SMG5:CCT3:SMG7:NEK7:NEK2:H3F3A:PARP1:EXO1:PRKCQ:ZNF365:DNA2:TNKS2:OBFC1:NAT10:TNKS1BP1:FEN1:POLA2:POLD4:ORAOV1:POLD3:ATM:HNRNPA1:NABP2:PTGES3:PRIM1:CCT2:MAPKAPK5:POLE:HNRNPC:TINF2:HSP90AA1:XRCC3:NOP10:RAD51:PIF1:PML:TELO2:SLX4:USP7:SMG1:SLX1B:MAPK3:PAPD5:ACD:TERF2:SMG6:WRAP53:AURKB:CTC1:RAD51C:H3F3B:TEN1:DOT1L:SIRT6:CCNE1:XRCC1:ERCC1:ZSCAN4:CCT4:POLE4…	http://www.gsea-msigdb.org/gsea/msigdb/cards/GO_TELOMERE_ORGANIZATION
GO_bp	GO_DEPHOSPHORYLATION	462	291	0.0010391521273063	0.0226521407343773	CAMTA1:MTOR:PINK1:PPP1R8:EYA3:PHACTR4:PTPRU:SPOCD1:PTP4A2:INPP5B:NT5C1A:PTPRF:PPAP2B:DNAJC6:RPAP2:CDC14A:PPM1J:PTPN22:ENSA:PRUNE:GBA:SMG5:FCRL3:DUSP23:DUSP12:TIPRL:SMG7:PTPRC:PTPN7:ADORA1:PPP1R15B:PFKFB2:PPP2R5A:PTPN14:BPNT1:PFKFB3:MASTL:PALD1:CAMK2G:DUPD1:PTEN:BTRC:NT5C2:INPP5F:LHPP:PPP2R2D:INPP5A:SWAP70:CRY2:ACP2:PTPMT1:PTPRJ:B3GAT3:PPP1R14B:PPP2R5B:SSH3:PPP1CA:PPP6R3:DLG2:SYTL2:MTMR2:PPP2R1B:D…	http://www.gsea-msigdb.org/gsea/msigdb/cards/GO_DEPHOSPHORYLATION
GO_bp	GO_POSITIVE_REGULATION_OF_VIRAL_PROCESS	101	72	0.0010416902813904	0.0226521407343773	PPIE:PPIH:JUN:PKN2:GTF2B:ADAR:NR5A2:NUCKS1:IFIT1:POLR2L:POLR2G:CFL1:PC:RSF1:CD4:CCNT1:SP1:TARBP2:VPS37B:SNW1:ANXA2:PPIB:PTPLAD1:TFAP4:POLR2C:VPS4A:POLR2A:LGALS9:TOP2A:SUPT4H1:P4HB:CTDP1:POLR2E:SMARCA4:RAD23A:HPN:SUPT5H:APOE:CHMP2A:CHMP3:POLR2D:CD28:CHMP4B:STAU1:NELFCD:SMARCB1:LGALS1:POLR2F:EP300:TOP2B:ZNF502:PDE12:RAB7A:POLR2H:POLR2B:CHD1:LARP1:TRIM38:TAF11:SRPK1:PPIA:FKBP6:POLR2J:SRPK2:MDFIC:CAV…	http://www.gsea-msigdb.org/gsea/msigdb/cards/GO_POSITIVE_REGULATION_OF_VIRAL_PROCESS
GO_bp	GO_CILIUM_ORGANIZATION	368	235	0.0010508094004389	0.0227830356732329	NPHP4:RSG1:CROCC:KIF17:DNALI1:HSPB11:FNBP1L:SPAG17:C1orf192:KIFAP3:TROVE2:NEK2:DISC1:SDCCAG8:TCTN3:ACTR1A:ARL3:NEURL1:BBIP1:TMEM80:TTC17:CKAP5:EHD1:BBS1:C2CD3:CEP57:KIAA1377:CEP164:TTC36:IFT46:C11orf63:HYLS1:CCDC65:TUBA1A:DCTN2:AVIL:TBC1D30:CEP290:POC1B:CCDC41:RFX4:TCHP:IFT81:TCTN1:CCDC63:DYNLL1:UNC119B:RILPL2:RILPL1:TCTN2:ABCC4:HAUS4:CDKL1:KIAA0586:SYNE2:DNAL1:FAM161B:CCDC176:DYNC1H1:HSP90AA1:HA…	http://www.gsea-msigdb.org/gsea/msigdb/cards/GO_CILIUM_ORGANIZATION
GO_bp	GO_LYMPHOCYTE_MEDIATED_IMMUNITY	227	150	0.0010627592750234	0.0229743549159489	PRKCZ:MASP2:TNFRSF1B:PRDX1:CD1D:CD1A:CD1B:CD1E:SLAMF7:FCER1G:FCGR2B:SH2D1B:DENND1B:PTPRC:IL10:C4BPB:C4BPA:CD55:CR2:CR1:CD46:LYST:EXO1:NLRP3:GATA3:PRF1:FAM35A:IRF7:CD81:SWAP70:SERPING1:CLCF1:FADD:CTSC:CD27:PTPN6:C1S:C1R:C1RL:KLRF2:CLEC2A:CLEC12B:KLRC4-KLRK1:KLRK1:KLRC2:STAT6:UNG:P2RX7:HMGB1:LIG4:RIPK3:ZBTB1:BATF:TP53BP1:GCNT3:CTSH:EMP2:IL4R:CD19:CORO1A:EXOSC6:AP1G1:CRK:ARRB2:C1QBP:TNFSF13:PIK3R6:L…	http://www.gsea-msigdb.org/gsea/msigdb/cards/GO_LYMPHOCYTE_MEDIATED_IMMUNITY
GO_bp	GO_DNA_REPLICATION	270	176	0.0011015854458562	0.0237438505191886	APITD1:ID3:RPA2:ZMPSTE24:NASP:FAF1:ORC1:JUN:NFIA:CDC7:S100A11:CACYBP:NUCKS1:DTL:EXO1:GTPBP4:FBXO18:ZNF365:DNA2:WAPAL:C10orf2:POLL:OBFC1:MCMBP:HRAS:NUP98:RRM1:E2F8:SSRP1:FEN1:POLA2:KAT5:RBM14:POLD4:RAD9A:IGHMBP2:POLD3:ATM:ZNF259:RHNO1:PTMS:ATF1:ACVRL1:CDK2:TIMELESS:PRIM1:GLI1:HELB:RAD9B:CDK2AP1:POLE:DACH1:LIG4:BAZ1A:WDHD1:CINP:RAD51:INO80:CDAN1:DUT:KIAA0101:PIF1:TIPIN:SIN3A:POLG:TICRR:CHTF18:EME2:…	http://www.gsea-msigdb.org/gsea/msigdb/cards/GO_DNA_REPLICATION
GO_bp	GO_REGULATION_OF_B_CELL_ACTIVATION	117	82	0.0011222511238304	0.0241185548542503	VAV3:CHRNB2:FCRL3:FCGR2B:RC3H1:PTPRC:IL10:FAM35A:CD81:BAD:CLCF1:TBC1D10C:ATM:TIRAP:CD27:PTPN6:NCKAP1L:STAT6:PAWR:UNG:GPR183:TNFSF13B:IRS2:PCID2:PPP2R3C:ZFP36L1:TP53BP1:CD19:NOD2:CYLD:EXOSC6:TNFSF13:TNFRSF13B:SUPT6H:ATAD5:IKZF3:STAT5B:TBX21:FOXJ1:THOC1:BCL2:CD320:IL27RA:PKN1:CD22:TGFB1:ZFP36L2:MSH6:APLF:RIF1:SLC39A10:CD28:CTLA4:INPP5D:NFATC2:MIF:XBP1:TNFRSF13C:NFAM1:MLH1:TLR9:TLR9:BCL6:TFRC:TNIP2:…	http://www.gsea-msigdb.org/gsea/msigdb/cards/GO_REGULATION_OF_B_CELL_ACTIVATION
GO_bp	GO_MITOTIC_CELL_CYCLE_CHECKPOINT	162	110	0.0011464980979326	0.0245678163842705	SYF2:SFN:RPA2:CDC20:PLK3:ORC1:GADD45A:DCLRE1B:INTS3:MUC1:PRCC:BTG2:MDM4:HRAS:PIDD:STK33:WEE1:E2F8:TNKS1BP1:MUS81:RAD9A:CCND1:ANAPC15:ATM:ZW10:CDKN1B:ZNF385A:CDK2:NABP2:HMGA2:MDM2:CNOT2:USP44:RAD9B:TAOK3:TRIAP1:KNTC1:CHFR:RGCC:RB1:PCID2:TFDP1:XRCC3:BUB1B:ZFYVE19:RPS27L:TIPIN:ZWILCH:PML:TICRR:EME2:TAOK2:RBL2:CNOT1:NAE1:E2F4:VPS4A:RFWD3:CDT1:TP53:AURKB:RPL26:TAOK1:ZNF207:CDC6:TOP2A:BRCA1:CDK5RAP3:TE…	http://www.gsea-msigdb.org/gsea/msigdb/cards/GO_MITOTIC_CELL_CYCLE_CHECKPOINT
GO_bp	GO_VIRAL_GENE_EXPRESSION	188	126	0.0011515925009895	0.0246052467507936	RPS8:JUN:GTF2B:RPL5:RPS27:USF1:NUCKS1:EIF2D:NUP133:TRIM8:IFITM3:RPLP2:POLR2L:NUP98:EIF3F:RPL27A:RPS13:PSMC3:NUP160:POLR2G:RPS3:RSF1:RPS25:POU2F3:CCNT1:AAAS:SP1:PCBP2:TARBP2:RPS26:RPL41:HMGA2:NUP107:RPL6:DENR:RPL21:TRIM13:SNW1:EIF2AK4:RPL4:RPS17:RPS17L:FURIN:TFAP4:RPS15A:POLR2C:MON1B:RPL13:INPP5K:NUP88:POLR2A:RPL26:RPL23A:RPL19:RPL27:SUPT4H1:NUP85:SEH1L:RPL17:CTDP1:PTBP1:POLR2E:RPS15:RPL36:RPS28:E…	http://www.gsea-msigdb.org/gsea/msigdb/cards/GO_VIRAL_GENE_EXPRESSION
GO_bp	GO_ANTIGEN_PROCESSING_AND_PRESENTATION_OF_EXOGENOUS_PEPTIDE_ANTIGEN_VIA_MHC_CLASS_I	67	50	0.0011741466412089	0.0250144284431462	VAMP3:PSMB2:PSMA5:FCGR1A:PSMD4:FCER1G:NCF2:CHUK:PSMD13:PSMA1:PSMA1:PSMC3:PSMD9:PSMB5:PSMB11:PSME1:PSME2:PSMA6:PSMA3:SNAP23:PDIA3:PSMA4:PSMB10:CYBA:PSMB6:PSMD11:PSMD3:PSME3:PSMC5:PSMD12:CALR:IFI30:PSMD8:PSME4:VAMP8:PSMD14:ITGAV:PSMD1:PSMA7:NCF4:PSMD6:ITGB5:PSMD2:LNPEP:TAPBP:PSMA2:PSMA2:NCF1:CD36:IKBKB:PSMD5:PSMB7	http://www.gsea-msigdb.org/gsea/msigdb/cards/GO_ANTIGEN_PROCESSING_AND_PRESENTATION_OF_EXOGENOUS_PEPTIDE_ANTIGEN_VIA_MHC_CLASS_I
GO_bp	GO_CELL_SUBSTRATE_JUNCTION_ASSEMBLY	95	68	0.0011897234154378	0.0252730263106016	RCC2:WNT4:SLC9A1:MACF1:TESK2:PIP5K1A:S100A10:MYOC:LAMC1:LAMB3:PTEN:SORBS1:LDB1:SLK:COL17A1:CD151:PTPRJ:RHOD:ACVRL1:ITGA5:LRP1:CORO1C:AJUBA:FERMT2:ACTN1:GREM1:FMN1:THBS1:SMAD3:PEAK1:WHAMM:IQGAP1:PDPK1:TAOK2:DUSP3:BCAS3:ITGB4:ROCK1:BCL2:DAPK3:ROCK2:WDPCP:MAP4K4:LIMS1:EPB41L5:ITGA6:FN1:TNS1:LAMA5:PPM1F:RHOA:APOD:LIMCH1:KDR:ITGA2:DUSP22:VEGFA:DST:RAC1:TRIP6:DLC1:DMTN:PTK2B:PTK2:PLEC:TLN1:ABL1:TSC1	http://www.gsea-msigdb.org/gsea/msigdb/cards/GO_CELL_SUBSTRATE_JUNCTION_ASSEMBLY
GO_bp	GO_MITOTIC_NUCLEAR_DIVISION	277	180	0.0012111673378993	0.0256544090304324	CEP85:RCC1:CDC20:KIF2C:CDC14A:PSRC1:POGZ:MSTO1:KIF14:NEK2:NSL1:KIF20B:KIF11:CCNJ:FAM178A:FGF8:FAM175B:BCCIP:PPP2R2D:IGF2:INS:INCENP:CDCA5:LRP5:CCND1:NUMA1:ANAPC15:ATM:ZW10:NCAPD3:CCND2:NCAPD2:PHB2:CDKN1B:RACGAP1:ESPL1:USP44:PEBP1:ANAPC5:KNTC1:PDS5B:RGCC:RB1:MZT1:BORA:PCID2:CDC16:CHAMP1:PRMT5:CHMP4A:DLGAP5:XRCC3:BUB1B:KNSTRN:INO80:NUSAP1:RAB11A:PRC1:CCNF:NDE1:SH2B1:KIF22:SMPD3:VPS4A:CDT1:CHMP1A:MI…	http://www.gsea-msigdb.org/gsea/msigdb/cards/GO_MITOTIC_NUCLEAR_DIVISION
GO_bp	GO_ACTIVATION_OF_CYSTEINE_TYPE_ENDOPEPTIDASE_ACTIVITY_INVOLVED_IN_APOPTOTIC_PROCESS	81	59	0.0012330717624768	0.0259687033071766	CASP9:S100A9:S100A8:FASLG:NLRP3:FAS:PIDD:BAD:FADD:SENP1:APAF1:DIABLO:HIP1R:EGLN3:RPS27L:SMAD3:PML:CTSH:ST20:PYCARD:TRADD:P2RX1:NLRP1:MAPT:BBC3:CARD8:BAX:NLRP12:XDH:NLRC4:EIF2AK3:HSPD1:HSPE1:CASP10:CASP8:COL4A3:BOK:BCL2L13:BID:PPARG:IFT57:FAM162A:TNFSF10:PDCD6:DAP:F2R:BAK1:NOD1:HIP1:DLC1:TNFRSF10B:TNFRSF10A:NKX3-1:JAK2:ACER2:VCP:ANP32B:TNFSF15:TRAF2	http://www.gsea-msigdb.org/gsea/msigdb/cards/GO_ACTIVATION_OF_CYSTEINE_TYPE_ENDOPEPTIDASE_ACTIVITY_INVOLVED_IN_APOPTOTIC_PROCESS
GO_bp	GO_ATP_DEPENDENT_CHROMATIN_REMODELING	81	59	0.0012330717624768	0.0259687033071766	APITD1:ARID1A:NASP:ITGB3BP:HIST2H4A:HIST2H4B:ANP32E:VPS72:GATAD2B:CENPL:MTA2:RSF1:CHD4:SMARCC2:SYCP3:HNRNPC:CASC5:INO80:OIP5:TNP2:SRCAP:CENPT:CENPN:SMARCE1:SMARCD2:MBD2:MBD3:SMARCA4:CENPO:CENPA:PSME4:PTMA:SMARCB1:CENPM:SMARCC1:PBRM1:RUVBL1:SMARCAD1:SMARCA5:NPM1:HIST1H2BA:HIST1H4A:HIST1H4B:HIST1H4C:HIST1H4D:HIST1H4E:HIST1H4F:HIST1H4H:HIST1H4I:HIST1H4J:HIST1H4K:HIST1H4L:RNF8:CENPQ:CENPW:ACTB:ZNHIT1…	http://www.gsea-msigdb.org/gsea/msigdb/cards/GO_ATP_DEPENDENT_CHROMATIN_REMODELING
GO_bp	GO_PROTEIN_POLYUBIQUITINATION	302	195	0.0012397456034846	0.0260346576731766	SPSB1:UBE4B:FBXO2:FBXO44:PSMB2:PSMA5:PTPN22:PSMD4:RUSC1:KLHL20:RC3H1:DTL:TRIM58:MARCH8:TNKS2:MARCH5:BTRC:FBXW4:FBXL15:PSMD13:TRIM6:TRIM5:PSMA1:PSMA1:DDB2:PSMC3:ZFP91:PRPF19:OTUB1:SYVN1:PELI3:UBE4A:CBL:RNF26:RNF41:UBE2N:UBE3B:ANAPC7:FBXW8:FBXO21:ANAPC5:RNF34:PSMD9:UBC:CHFR:LMO7:TPP2:CDC16:PSMB5:PSMB11:PSME1:PSME2:RNF31:HECTD1:PSMA6:PSMA3:AREL1:FBXL22:ARIH1:UBE2Q2:FBXO22:PSMA4:STUB1:FBXL16:UNKL:CCN…	http://www.gsea-msigdb.org/gsea/msigdb/cards/GO_PROTEIN_POLYUBIQUITINATION
GO_bp	GO_NEGATIVE_REGULATION_OF_PHOSPHORUS_METABOLIC_PROCESS	512	320	0.0012546700783633	0.0262730059144456	PRKCZ:PARK7:ERRFI1:MTOR:CDA:PINK1:CEP85:SFN:PPP1R8:SPOCD1:ZC3H12A:CDKN2C:PPAP2B:JUN:GADD45A:GBP1:FAM212B:PTPN22:ENSA:ADAR:EFNA1:GBA:ASH1L:KIRREL:TIPRL:FAM129A:PTPRC:LAX1:PPP1R15B:PPP2R5A:ATF3:AIDA:MASTL:SIRT1:PPIF:PTEN:HHEX:PDCD4:PRDX3:INPP5F:SIRT3:NLRP6:ILK:IPO7:SWAP70:PRR5L:CRY2:MAPK8IP1:PTPRJ:PPP1R14B:MEN1:TBC1D10C:GSTP1:LRP5:DLG2:SYTL2:CHORDC1:DRD2:CBL:UBASH3B:WNK1:FOXM1:PTPN6:DUSP16:CDKN1B:L…	http://www.gsea-msigdb.org/gsea/msigdb/cards/GO_NEGATIVE_REGULATION_OF_PHOSPHORUS_METABOLIC_PROCESS
GO_bp	GO_REGULATION_OF_LIPID_KINASE_ACTIVITY	61	46	0.0012584065178019	0.0262763860961491	FGR:PIK3R3:VAV3:PPP2R5A:NRBF2:CD81:DGKZ:AMBRA1:F2:AGAP2:SOCS2:FLT3:FLT1:RB1:ATG14:TNFAIP8L3:SOCS1:CD19:NOD2:RBL2:PIK3R6:PIK3R5:CCR7:SOCS3:PIK3R2:PIK3R2:TGFB1:FPR2:SOCS5:IRS1:RBL1:RBL1:EEF1A2:PIK3IP1:CISH:P2RY12:PDGFRA:KIT:FGF2:PIK3R1:PDGFRB:WDR91:PTK2B:LYN:PTK2:CCL21:DAB2IP:VAV2	http://www.gsea-msigdb.org/gsea/msigdb/cards/GO_REGULATION_OF_LIPID_KINASE_ACTIVITY
GO_bp	GO_POSITIVE_REGULATION_OF_VIRAL_TRANSCRIPTION	40	32	0.0012670100976083	0.0263602571447863	JUN:GTF2B:NUCKS1:POLR2L:POLR2G:RSF1:CCNT1:SP1:SNW1:TFAP4:POLR2C:POLR2A:SUPT4H1:CTDP1:POLR2E:SMARCA4:HPN:SUPT5H:POLR2D:NELFCD:SMARCB1:POLR2F:EP300:POLR2H:POLR2B:CHD1:TAF11:POLR2J:MDFIC:POLR2K:CDK9:NELFB	http://www.gsea-msigdb.org/gsea/msigdb/cards/GO_POSITIVE_REGULATION_OF_VIRAL_TRANSCRIPTION
GO_bp	GO_CELLULAR_COMPONENT_DISASSEMBLY	529	330	0.0012695960584019	0.0263602571447863	DFFB:PARK7:NMNAT1:DFFA:PEX14:MFN2:ATP13A2:PADI2:CAPZB:PINK1:STMN1:ARID1A:ATPIF1:MRPS15:ZMPSTE24:KIF2C:PLK3:MRPL37:DNAJC6:CAPZA1:MRPS21:CTSS:CTSK:TMOD4:MRPL9:SNAPIN:HAX1:ADAM15:GBA:DAP3:ARHGEF2:UBQLN4:NES:MRPL24:SPTA1:ADAMTS4:MRPS14:LAMC1:CAMSAP2:EIF2D:DYRK3:EXOC8:TRIM58:FAM21C:EIF5AL1:TLL2:FRAT1:FRAT2:MRPL43:GBF1:ADD3:BNIP3:SWAP70:MICAL2:ABCC8:CD44:AMBRA1:ATG13:CKAP5:STX5:MARK2:TRMT112:ATG2A:MRPL…	http://www.gsea-msigdb.org/gsea/msigdb/cards/GO_CELLULAR_COMPONENT_DISASSEMBLY
GO_bp	GO_REGULATION_OF_B_CELL_RECEPTOR_SIGNALING_PATHWAY	27	23	0.0012740162751394	0.0263775200627469	PTPN22:FCRL3:FCGR2B:PTPRC:GCSAML:LPXN:PTPN6:ELF1:PRKCB:CD19:CMTM3:CBFB:GPS2:CD22:SLC39A10:RUNX1:NFAM1:PLCL2:FOXP1:GCSAM:ELF2:BLK:LYN	http://www.gsea-msigdb.org/gsea/msigdb/cards/GO_REGULATION_OF_B_CELL_RECEPTOR_SIGNALING_PATHWAY
GO_bp	GO_CELLULAR_RESPONSE_TO_EXTRACELLULAR_STIMULUS	259	169	0.0012776319566673	0.026378075509845	MTOR:WNT4:SESN2:ZC3H12A:RRAGC:SLC2A1:SZT2:PCSK9:JUN:USP33:VCAM1:WNT2B:GBA:BGLAP:IFI16:USF1:GLUL:GLRX2:PTPRC:PIK3C2B:NUAK2:ATF3:AKR1C3:SIRT1:FAS:RRP8:AMBRA1:P2RX3:FADS1:SIPA1:FOSL1:GSTP1:P2RY2:UCP2:SESN3:SIK2:CBL:HSPA8:ITFG2:GABARAPL1:DNM1L:LRRK2:SLC38A2:VDR:CACNB3:HNRNPA1:SLC39A5:MARS:C12orf66:MDM2:ATP2B1:SSH1:GCN1L1:P2RX7:P2RX4:ULK1:FOXO1:DNAJC15:GAS6:ATG14:MAX:ZFYVE1:SNW1:KIF26A:EIF2AK4:FBXO22:…	http://www.gsea-msigdb.org/gsea/msigdb/cards/GO_CELLULAR_RESPONSE_TO_EXTRACELLULAR_STIMULUS
GO_bp	GO_RIBONUCLEOSIDE_TRIPHOSPHATE_BIOSYNTHETIC_PROCESS	58	44	0.0012930672052628	0.0266219718730587	ENO1:PINK1:CTPS1:NME7:PARP1:C11orf83:ATP5L:ATP5G2:ATP5B:ATP5EP2:ATP5S:NME4:NME3:ALDOA:VPS9D1:FLCN:STAT3:ATP5G1:NME1:NME1-NME2:ATP5H:ATP5A1:ATP5D:TGFB1:CAD:COX5B:ATP5G3:ATP5E:UCKL1:ATP5O:ATP5L2:NME6:IMPDH2:NME9:PPARGC1A:NME5:AK9:DNAJC30:ATP5J2:IMPDH1:PRKAG2:CYC1:VCP:STOML2	http://www.gsea-msigdb.org/gsea/msigdb/cards/GO_RIBONUCLEOSIDE_TRIPHOSPHATE_BIOSYNTHETIC_PROCESS
GO_bp	GO_ESTABLISHMENT_OF_PROTEIN_LOCALIZATION_TO_ORGANELLE	541	337	0.0013000821799401	0.0266526032610155	PEX14:MFN2:PINK1:HMGCL:SFN:ATPIF1:ZC3H12A:IPO13:RPS8:EPS15:SCP2:EFCAB7:LEPROT:RPL5:RPS27:HAX1:LMNA:CCT3:TOMM40L:DNM3:RAB3GAP2:SRP9:NUP133:GNPAT:TOMM20:PHYH:CUBN:TIMM23B:HK1:H2AFY2:AP3M1:ATAD1:IDE:NOLC1:SUFU:VTI1A:BAG3:DRD4:RPLP2:NUP98:RPL27A:IPO7:RPS13:PEX16:ATG13:TIMM10:VPS37C:BAD:AIP:RPS3:C11orf73:ATM:ZNF259:RPS25:VPS11:HSPA8:SRPR:PHB2:PEX5:M6PR:IPO8:LRRK2:PRICKLE1:RPS26:RPL41:NABP2:IFNG:NUP107…	http://www.gsea-msigdb.org/gsea/msigdb/cards/GO_ESTABLISHMENT_OF_PROTEIN_LOCALIZATION_TO_ORGANELLE
GO_bp	GO_REGULATION_OF_ACTIN_FILAMENT_BASED_PROCESS	369	235	0.0013018074245856	0.0266526032610155	MTOR:ARHGEF19:CAPZB:CDC42:WNT4:ASAP3:STMN1:SLC9A1:WASF2:PDE4B:S1PR1:CAPZA1:RHOC:GJA5:TMOD4:S100A10:HAX1:KIRREL:SPTA1:F11R:NOS1AP:MYOC:ABL2:ARPC5:ADORA1:PROX1:CXCL12:FAM21C:ADD3:HRAS:RHOG:ILK:SWAP70:MYBPC3:CDC42EP2:CFL1:SPTBN2:RHOD:SSH3:CORO1B:ARAP1:FCHSD2:KCNE3:RDX:DIXDC1:APOA1:JAM3:CACNA1C:RAPGEF3:LIMA1:NCKAP1L:LRP1:AVIL:SSH1:ATP2A2:ARPC3:CIT:PXN:RHOF:HIP1R:RGCC:CFL2:SPTB:GPR65:EVL:FMN1:C15orf62…	http://www.gsea-msigdb.org/gsea/msigdb/cards/GO_REGULATION_OF_ACTIN_FILAMENT_BASED_PROCESS
GO_bp	GO_REGULATION_OF_CELLULAR_COMPONENT_MOVEMENT	941	571	0.0013155052315476	0.0268582318107635	TNFRSF14:PIK3CD:MTOR:MIIP:PADI2:RCC2:NBL1:WNT4:CLIC4:STMN1:FGR:PTAFR:PTPRU:ZC3H12A:AKIRIN1:MACF1:CCDC23:TIE1:ZSWIM5:PIK3R3:PPAP2B:JUN:DOCK7:ANGPTL3:PDE4B:NEXN:LMO4:PKN2:TGFBR3:S1PR1:CSF1:ADORA3:RHOC:GJA5:ECM1:CERS2:SEMA6C:IL6R:ADAM15:EFNA1:TRIM46:ARHGEF2:RAB25:LMNA:SEMA4A:NOS1AP:SELP:MYOC:TNN:ABL2:GLUL:PTPRC:KIF14:LGR6:ADIPOR1:ADORA1:IL24:PROX1:MIA3:AKT3:GCSAML:TRIM58:GTPBP4:GATA3:CAMK1D:KIAA1462…	http://www.gsea-msigdb.org/gsea/msigdb/cards/GO_REGULATION_OF_CELLULAR_COMPONENT_MOVEMENT
GO_bp	GO_POSITIVE_REGULATION_OF_DEPHOSPHORYLATION	55	42	0.00132051953144	0.0268859239780737	CAMTA1:MTOR:PINK1:GBA:FCRL3:PTPRC:ADORA1:PPP1R15B:PPP2R5A:IFNG:PPP1R12A:SPPL3:ANKLE2:RIPK3:PPP1R14D:SMAD3:CHP2:CNEP1R1:PTBP1:TGFB1:SYMPK:CALM3:PPP1R15A:LILRB2:CALM2:PLEK:SLC39A10:PPP1R7:PPP1R16B:PRKCD:ITGA1:ITGA2:MEF2C:PDGFRB:GPLD1:PPP2R5D:HSP90AB1:MTMR9:DLC1:CDCA2:JAK2:PPP2R4	http://www.gsea-msigdb.org/gsea/msigdb/cards/GO_POSITIVE_REGULATION_OF_DEPHOSPHORYLATION
GO_bp	GO_DNA_REPAIR	531	331	0.0013392533833005	0.02711122606695	C1orf86:PARK7:APITD1:KDM1A:AUNIP:RPA2:EYA3:SFPQ:PPIE:ZMPSTE24:EXO5:MUTYH:RAD54L:USP1:GADD45A:CDC7:PRMT6:DCLRE1B:SYCP1:HIST2H4A:HIST2H4B:INTS3:UCHL5:BTG2:NUCKS1:DTL:PARP1:SPRTN:FMN2:EXO1:FBXO18:RBM17:PARG:ZNF365:SIRT1:DNA2:FAM35A:DNTT:MMS19:FAM178A:POLL:BCCIP:POLR2L:USP47:GTF2H1:DDB2:TNKS1BP1:SSRP1:UBE2L6:PRPF19:FEN1:POLR2G:OTUB1:MEN1:CDCA5:KAT5:MUS81:RBM14:KDM2A:POLD4:RAD9A:IGHMBP2:FAM168A:POLD3:…	http://www.gsea-msigdb.org/gsea/msigdb/cards/GO_DNA_REPAIR
GO_bp	GO_VESICLE_ORGANIZATION	314	202	0.0013444552443491	0.02711122606695	VAMP3:RSG1:STX12:TRAPPC3:EPS15:FNBP1L:VAV3:SORT1:GNAI3:GOLPH3L:S100A10:SNAPIN:F5:VAMP4:DNM3:FASLG:KLHL12:MIA3:CNIH3:EXOC8:LYST:SRGN:PI4K2A:PI4K2A:BLOC1S2:SEC31B:GBF1:VTI1A:SEC23IP:ARFGAP2:VPS37C:SYT7:STX5:RAB1B:CNIH2:PPP6R3:LAMTOR1:AQP11:PICALM:CTSC:RAB39A:TRAPPC4:VPS11:RNF26:VAMP1:ZNF385A:PMEL:RAB5B:SYT1:KIAA1033:CORO1C:FAM109A:P2RX7:VPS37B:TMED2:VPS36:TBC1D4:CHMP4A:STXBP6:TRAPPC6B:SERPINA1:CASC…	http://www.gsea-msigdb.org/gsea/msigdb/cards/GO_VESICLE_ORGANIZATION
GO_bp	GO_VACUOLE_ORGANIZATION	156	106	0.0013452232447659	0.02711122606695	MFN2:ATP13A2:PINK1:STX12:PPT1:ATG4C:SNAPIN:GBA:PIK3C2B:RAB3GAP2:LYST:PIP4K2A:BAG3:TPP1:AMBRA1:ATG13:ACP2:SYT7:ATG2A:RAB1B:TPCN2:LAMTOR1:ATG16L2:RAB39A:VPS11:FEZ1:GABARAPL1:LRRK2:C12orf44:PIP4K2C:GNPTAB:P2RX7:VPS33A:ULK1:CHMP4A:ATG14:PSEN1:PACS2:VPS18:SPG11:ANXA2:CLN6:ULK3:GABARAPL3:NPRL3:NAGPA:CLN3:CLN3:CORO1A:AKTIP:VPS4A:PHF23:GABARAP:SMCR8:ULK2:IFT20:TMEM199:RAB34:NAGLU:BECN1:GRN:VMP1:WIPI1:GAA…	http://www.gsea-msigdb.org/gsea/msigdb/cards/GO_VACUOLE_ORGANIZATION
GO_bp	GO_REGULATION_OF_CELL_POPULATION_PROLIFERATION	1550	923	0.0013463397978825	0.02711122606695	PRKCZ:SKI:TNFRSF14:TNFRSF9:ERRFI1:SLC25A33:CTNNBIP1:MTOR:FBXO2:MFN2:TNFRSF8:TNFRSF1B:ZBTB17:HP1BP3:KDM1A:IFNLR1:RUNX3:SYF2:LDLRAP1:LIN28A:SFN:C1orf172:TRNP1:PTAFR:ATPIF1:PTPRU:AKIRIN1:ZMPSTE24:LEPRE1:MPL:CDC20:TAL1:FOXE3:DMRTA2:CDKN2C:EPS15:SSBP3:JUN:IL12RB2:PTGFR:DDAH1:CDC7:TGFBR3:GLMN:VCAM1:S1PR1:VAV3:GNAI3:CSF1:PROK1:ADORA3:DDX20:PTPN22:HIPK1:NRAS:ECM1:ARNT:CERS2:BNIPL:C1orf56:S100A11:S100A13:…	http://www.gsea-msigdb.org/gsea/msigdb/cards/GO_REGULATION_OF_CELL_POPULATION_PROLIFERATION
GO_bp	GO_ANTIGEN_PROCESSING_AND_PRESENTATION_OF_PEPTIDE_ANTIGEN	161	109	0.0014110785115429	0.0283372324039356	VAMP3:CAPZB:PSMB2:KIF2C:PSMA5:CAPZA1:FCGR1A:CTSS:PSMD4:FCER1G:FCGR2B:KIFAP3:MR1:NCF2:KIF11:CHUK:ACTR1A:PSMD13:AP2A2:PSMA1:PSMA1:PSMC3:KLC2:CTSF:SPTBN2:TAPBPL:RACGAP1:DCTN2:KIF5A:DYNLL1:PSMD9:PSMB5:PSMB11:PSME1:PSME2:PSMA6:ACTR10:PSMA3:DYNC1H1:KLC1:KIF26A:SNAP23:PDIA3:PSMA4:KIF22:PYCARD:DYNC1LI2:PSMB10:AP1G1:CYBA:RILP:PSMB6:PSMD11:AP2B1:PSMD3:PSME3:DYNLL2:CLTC:ACE:ACE:PSMC5:PSMD12:CD209:CLEC4M:AP1…	http://www.gsea-msigdb.org/gsea/msigdb/cards/GO_ANTIGEN_PROCESSING_AND_PRESENTATION_OF_PEPTIDE_ANTIGEN
GO_bp	GO_CELL_PROJECTION_ASSEMBLY	550	342	0.0014210562234408	0.0284184812628931	NPHP4:MTOR:RSG1:CROCC:RCC2:CAPZB:KIF17:RAP1GAP:CDC42:WASF2:DNALI1:AKIRIN1:HSPB11:FNBP1L:S1PR1:VAV3:EPS8L3:SPAG17:PIP5K1A:KIFAP3:DNM3:TROVE2:NEK2:DISC1:SDCCAG8:ITGB1:VCL:TCTN3:ACTR1A:ARL3:NEURL1:BBIP1:HRAS:EPS8L2:TMEM80:RHOG:CKAP5:EHD1:CDC42EP2:BBS1:RHOD:SSH3:ARAP1:C2CD3:VSTM5:CEP57:KIAA1377:RDX:CEP164:TTC36:IFT46:C11orf63:HYLS1:FGD4:CCDC65:WNT1:TUBA1A:NCKAP1L:MYO1A:DCTN2:AVIL:TBC1D30:CEP290:POC1B…	http://www.gsea-msigdb.org/gsea/msigdb/cards/GO_CELL_PROJECTION_ASSEMBLY
GO_bp	GO_REGULATION_OF_DNA_BINDING_TRANSCRIPTION_FACTOR_ACTIVITY	403	255	0.0014228572931625	0.0284184812628931	PRKCZ:PARK7:CTNNBIP1:PEX14:TNFRSF8:PINK1:KDM1A:ID3:NR0B2:TAF12:OPRD1:ZC3H12A:HEYL:FAF1:PPAP2B:JUN:GFI1:ADORA3:S100A9:S100A12:S100A8:CRTC2:ARHGEF2:NTRK1:AIM2:RNF2:IL10:TRAF5:PROX1:EGLN1:NLRP3:PRKCQ:TAF3:CAMK1D:ARID5B:RTKN2:SIRT1:NEUROG3:PTEN:CHUK:BTRC:PPRC1:NFKB2:SUFU:TRIM8:MXI1:TCF7L2:PRDX3:FANK1:SIGIRR:PIDD:INS:TRIM34:TRIM5:TRIM22:RPS6KA4:MEN1:PPP2R5B:RELA:FOSL1:BRMS1:RPS3:CREBZF:TIRAP:KDM5A:PHB…	http://www.gsea-msigdb.org/gsea/msigdb/cards/GO_REGULATION_OF_DNA_BINDING_TRANSCRIPTION_FACTOR_ACTIVITY
GO_bp	GO_CYTOSKELETON_DEPENDENT_CYTOKINESIS	97	69	0.0014425719938824	0.0286564977163135	STMN1:RHOC:JTB:FMN2:KIF20B:LZTS2:ARL3:DCDC1:INCENP:CFL1:RACGAP1:ESPL1:CIT:RAB35:CKAP2:CHMP4A:ZFYVE26:NUSAP1:USP8:BBS4:SNX33:SEPT12:SEPT1:SEPT1:VPS4A:IST1:CDT1:CHMP1A:SPIRE2:CNTROB:AURKB:MYH10:TTC19:UNC119:SEPT4:SEPT9:SPIRE1:CHMP2A:CENPA:SPAST:SPTBN1:ACTR2:STAMBP:RTKN:CHMP3:MITD1:SEPT10:ACTR3:SEPT2:CHMP4B:SON:SEPT5:SEPT3:KLHDC8B:RHOA:ECT2:RASA1:SEPT8:KIF20A:KIF4B:CUL7:EFHC1:SNX9:SEPT7:ANLN:ALKBH4:…	http://www.gsea-msigdb.org/gsea/msigdb/cards/GO_CYTOSKELETON_DEPENDENT_CYTOKINESIS
GO_bp	GO_INTERLEUKIN_1_MEDIATED_SIGNALING_PATHWAY	97	69	0.0014425719938824	0.0286564977163135	PSMB2:PSMA5:PSMD4:MAP3K8:CHUK:BTRC:PSMD13:PSMA1:PSMA1:PSMC3:RPS6KA4:RELA:PELI3:IRAK3:UBE2N:PSMD9:UBC:PSMB5:PSMB11:PSME1:PSME2:PSMA6:NFKBIA:PSMA3:PSMA4:MAPK3:NOD2:PSMB10:PSMB6:UBB:PSMD11:PSMD3:PSME3:MAP3K3:PSMC5:PSMD12:UBA52:PSMD8:PSME4:RPS27A:IL1R2:IL1R1:IL1RL2:IL1A:IL1B:IL1RN:PSMD14:PSMD1:PLCB1:UBE2V1:PSMA7:TAB1:RBX1:IRAK2:MYD88:PSMD6:PSMD2:TNIP2:NFKB1:OTUD4:SKP1:SQSTM1:TAB2:IL6:NOD1:PSMA2:PSMA2…	http://www.gsea-msigdb.org/gsea/msigdb/cards/GO_INTERLEUKIN_1_MEDIATED_SIGNALING_PATHWAY
GO_bp	GO_POSITIVE_REGULATION_OF_RELEASE_OF_CYTOCHROME_C_FROM_MITOCHONDRIA	30	25	0.0014814457179324	0.0293493962986621	PINK1:MLLT11:PPIF:BNIP3:BAD:DNM1L:HRK:APOPT1:BMF:PYCARD:TP53:PDCD5:PLAUR:BBC3:BAX:BCL2L11:MFF:MMP9:BID:PLA2G6:BIK:FAM162A:TNFSF10:BAK1:GPER1	http://www.gsea-msigdb.org/gsea/msigdb/cards/GO_POSITIVE_REGULATION_OF_RELEASE_OF_CYTOCHROME_C_FROM_MITOCHONDRIA
GO_bp	GO_POSITIVE_REGULATION_OF_DEFENSE_RESPONSE	469	294	0.0014956386860566	0.0295509256519256	PARK7:NPPA:GPATCH3:SMPDL3B:PUM1:SFPQ:PSMB2:GFI1:PSMA5:FAM19A3:PTPN22:NRAS:CTSS:CTSK:PSMD4:S100A9:S100A12:S100A8:MUC1:FCRL3:CD1D:PYHIN1:IFI16:AIM2:FCER1G:SH2D1B:C1orf106:IKBKE:MAPKAPK2:TLR5:SFTPA2:SFTPA1:SFTPD:PIK3AP1:CHUK:BTRC:PDCD4:PSMD13:NLRP6:HRAS:IRF7:MUC2:MUC5AC:TRIM6:TRIM5:PSMA1:PSMA1:NR1H3:PSMC3:CD6:RELA:RBM14:UNC93B1:FADD:PDE2A:NLRX1:TIRAP:ETS1:TNFRSF1A:CLEC7A:KLRC4-KLRK1:KLRK1:LRRK2:MUC1…	http://www.gsea-msigdb.org/gsea/msigdb/cards/GO_POSITIVE_REGULATION_OF_DEFENSE_RESPONSE
GO_bp	GO_REGULATION_OF_LYMPHOCYTE_MEDIATED_IMMUNITY	137	94	0.0015269745415719	0.0300891766234686	PRKCZ:TNFRSF1B:CD1D:CD1A:CD1B:CD1E:FCER1G:FCGR2B:SH2D1B:PTPRC:IL10:C4BPB:C4BPA:CR1:NLRP3:GATA3:FAM35A:CLCF1:FADD:PTPN6:CLEC12B:KLRC4-KLRK1:KLRK1:STAT6:UNG:P2RX7:HMGB1:RIPK3:ZBTB1:TP53BP1:EXOSC6:AP1G1:CRK:ARRB2:TNFSF13:PIK3R6:LGALS9:SUPT6H:ATAD5:STAT5B:TBX21:FOXJ1:C17orf99:THOC1:SMAD7:MALT1:CD226:C3:VAV1:CLEC4G:IL27RA:IL12RB1:CLC:TGFB1:PVR:PVRL2:TRPM4:LILRB1:MSH6:APLF:IL1R1:IL18R1:IL18RAP:IL1B:RIF…	http://www.gsea-msigdb.org/gsea/msigdb/cards/GO_REGULATION_OF_LYMPHOCYTE_MEDIATED_IMMUNITY
GO_bp	GO_ANTIGEN_PROCESSING_AND_PRESENTATION_OF_PEPTIDE_ANTIGEN_VIA_MHC_CLASS_I	83	60	0.0015336957368176	0.0301408119401338	VAMP3:PSMB2:PSMA5:FCGR1A:PSMD4:FCER1G:MR1:NCF2:CHUK:PSMD13:PSMA1:PSMA1:PSMC3:TAPBPL:PSMD9:PSMB5:PSMB11:PSME1:PSME2:PSMA6:PSMA3:SNAP23:PDIA3:PSMA4:PSMB10:CYBA:PSMB6:PSMD11:PSMD3:PSME3:ACE:ACE:PSMC5:PSMD12:CALR:IFI30:PSMD8:PSME4:VAMP8:PSMD14:ITGAV:PSMD1:PSMA7:NCF4:SEC13:PSMD6:ITGB5:PSMD2:SEC31A:SEC24D:ERAP1:ERAP2:LNPEP:CANX:HFE:TAPBP:PSMA2:PSMA2:NCF1:CD36:IKBKB:PSMD5:PSMB7	http://www.gsea-msigdb.org/gsea/msigdb/cards/GO_ANTIGEN_PROCESSING_AND_PRESENTATION_OF_PEPTIDE_ANTIGEN_VIA_MHC_CLASS_I
GO_bp	GO_CELLULAR_RESPONSE_TO_TOXIC_SUBSTANCE	230	151	0.0015437423315599	0.0302573496985747	FAM213B:PARK7:UBIAD1:PINK1:SESN2:OPRD1:ZC3H12A:SZT2:PRDX1:AKR1A1:GPX7:GSTM2:GSTM1:GSTM3:S100A9:NTRK1:PRDX6:IL10:SIRT1:PSAP:PPIF:FAM213A:PTEN:GSTO1:GSTO2:PRDX3:PLEKHA1:BNIP3:TH:HBB:HBD:HBG1:HBG2:HBE1:KCNJ11:ABTB2:SPI1:BAD:PRDX5:RELA:CCS:GSTP1:IL18BP:RPS3:TRPC6:PDGFD:APOA4:ETS1:ITPR2:LRRK2:HNRNPA1:TIMELESS:STAT6:MDM2:PAWR:FOXO1:RIPK3:GCH1:GPX2:RDH11:RDH12:GSTZ1:FBLN5:DUOX2:DUOX1:PDE8A:HBZ:HBM:HBA2:…	http://www.gsea-msigdb.org/gsea/msigdb/cards/GO_CELLULAR_RESPONSE_TO_TOXIC_SUBSTANCE
GO_bp	GO_REGULATION_OF_LEUKOCYTE_PROLIFERATION	207	137	0.0015551756967164	0.030400375986345	TNFRSF14:TNFRSF1B:MPL:GLMN:VCAM1:VAV3:CSF1:PTPN22:IL6R:CHRNB2:ZBTB7B:FCRL3:CD1D:SPTA1:FCGR2B:RC3H1:PTPRC:IL10:CD55:CD46:IL2RA:PRKCQ:C10orf54:DLG5:SFTPD:HHEX:GPAM:IGF2:CD81:MAPK8IP1:CD6:CCDC88B:CLCF1:GSTP1:GAL:FADD:RPS3:LRRC32:ATM:CD3E:TIRAP:CD4:PTPN6:CLECL1:NCKAP1L:PAWR:KITLG:HMGB1:GPR183:TNFSF13B:IRS2:RIPK3:LGALS3:GREM1:DNAJA3:IL27:SPN:CORO1A:PYCARD:TNFRSF13B:LGALS9:ATAD5:CCL8:ERBB2:IKZF3:STAT5B…	http://www.gsea-msigdb.org/gsea/msigdb/cards/GO_REGULATION_OF_LEUKOCYTE_PROLIFERATION
GO_bp	GO_REGULATION_OF_MULTI_ORGANISM_PROCESS	385	244	0.0015696231623133	0.0306014064801146	IFNLR1:GPATCH3:FCN3:PTAFR:YTHDF2:PUM1:ZC3H12A:PPIE:ZMPSTE24:PPIH:JUN:PKN2:GTF2B:SETDB1:ADAR:SYT11:IFI16:AIM2:NR5A2:NUCKS1:IL10:CD55:PROX1:IL2RA:FAM170B:PRF1:SFTPD:IFIT1:IFIT5:TRIM8:IFITM2:IFITM1:IFITM3:SIGIRR:POLR2L:TSPAN32:TRIM6:TRIM5:PSMC3:PTGDR2:POLR2G:BAD:CFL1:BANF1:CCDC87:PC:RSF1:NLRX1:RNF26:POU2F3:TIRAP:GAPDH:CD4:PDE3A:ASUN:KIAA1551:CCNT1:ACVR1B:SP1:PCBP2:TARBP2:TBK1:HMGA2:IFNG:OAS1:OAS3:OA…	http://www.gsea-msigdb.org/gsea/msigdb/cards/GO_REGULATION_OF_MULTI_ORGANISM_PROCESS
GO_bp	GO_REGULATION_OF_ANATOMICAL_STRUCTURE_SIZE	488	305	0.0016077375753953	0.0312615639660212	UTS2:MTOR:DRAXIN:CLCN6:NPPA:NPPB:ATP13A2:CAPZB:HP1BP3:ECE1:KDM1A:HTR1D:PTAFR:MACF1:RAB3B:LRRC8B:LRRC8C:LRRC8D:GCLM:VAV3:LAMTOR5:CAPZA1:GJA5:SEMA6C:TMOD4:HAX1:TRIM46:SEMA4A:IQGAP3:CRABP2:KIRREL:SPTA1:ARPC5:ADORA1:CNTN2:AKT3:CXCL12:FAM21C:PTEN:ACTA2:SEMA4G:ADD3:ADRB1:CDHR5:INS:HBB:ILK:SWAP70:ADM:PIK3C2A:USH1C:BDNF:SMTNL1:CDC42EP2:CFL1:SPTBN2:SSH3:PPP1CA:CORO1B:FCHSD2:P2RY2:CLNS1A:PICALM:ARHGAP42:TM…	http://www.gsea-msigdb.org/gsea/msigdb/cards/GO_REGULATION_OF_ANATOMICAL_STRUCTURE_SIZE
GO_bp	GO_REGULATION_OF_CELLULAR_EXTRAVASATION	23	20	0.001612697995076	0.0312752777409202	PTAFR:CXCL12:FADD:PDGFD:RIPK3:ABR:ELANE:CCL25:ICAM1:PLVAP:IL1R1:ITGA4:PLCB1:BCR:CCR2:BST1:PTGER4:CCL28:FAM65B:CCL21	http://www.gsea-msigdb.org/gsea/msigdb/cards/GO_REGULATION_OF_CELLULAR_EXTRAVASATION
GO_bp	GO_RECEPTOR_RECYCLING	33	27	0.0016419543829771	0.0317588545128468	VAMP3:ECE1:EPS15:PCSK9:RAB7L1:INPP5F:LAMTOR1:ARAP1:FAM109A:PSEN1:ANXA2:NSF:TBC1D16:PLEKHJ1:RAB11B:EHD3:ALS2:KIF16B:ARFGEF2:FAM109B:TRAT1:AP1AR:CAMLG:BVES:ACHE:SCRIB:CHMP5	http://www.gsea-msigdb.org/gsea/msigdb/cards/GO_RECEPTOR_RECYCLING
GO_bp	GO_EXOCYTOSIS	886	538	0.001650131883203	0.0317930522313564	VAMP3:SLC2A5:PIK3CD:NPPA:TNFRSF1B:RSC1A1:RSG1:ATP13A2:PADI2:CDA:DDOST:FUCA1:SYTL1:FGR:PTAFR:PPIE:CAP1:RIMS3:RAB3B:PGM1:STXBP3:PSMA5:CD53:RAP1A:SYT6:NRAS:SV2A:VPS45:ECM1:CTSS:S100A11:S100A9:S100A12:S100A8:S100A13:SNAPIN:ILF2:CHRNB2:SYT11:LAMTOR2:RAB25:TMEM79:TAGLN2:CD84:FCER1G:FCGR2A:HSPA6:FCGR2B:FCGR3B:F5:SELP:SELL:PRDX6:QSOX1:ARPC5:PTPRC:SYT2:CYB5R1:CHIT1:NFASC:PIGR:CD55:CR1:MIA3:DEGS1:TMEM63A:E…	http://www.gsea-msigdb.org/gsea/msigdb/cards/GO_EXOCYTOSIS
GO_bp	GO_NIK_NF_KAPPAB_SIGNALING	155	105	0.0016572349877557	0.0317930522313564	PSMB2:ZC3H12A:PRDX1:PSMA5:PTPN22:PSMD4:RC3H1:ADIPOR1:IKBKE:NLRP3:RTKN2:CHUK:BTRC:NFKB2:PDCD4:PSMD13:ILK:AKIP1:PSMA1:PSMA1:PSMC3:C1QTNF4:ZFP91:RELA:RPS3:TIRAP:CD27:HDAC7:PSMD9:HMGB1:PSMB5:PSMB11:PSME1:PSME2:RIPK3:PSMA6:NFKBIA:PSMA3:AKT1:GREM1:UACA:PSMA4:LITAF:PPP4C:NOD2:CYLD:TRADD:NOL3:PSMB10:NFAT5:PSMB6:LGALS9:TRAF4:PSMD11:PSMD3:PSME3:PSMC5:PSMD12:SPHK1:CARD14:MALT1:TNFSF14:CALR:PSMD8:ACTN4:BCL3:…	http://www.gsea-msigdb.org/gsea/msigdb/cards/GO_NIK_NF_KAPPAB_SIGNALING
GO_bp	GO_REGULATION_OF_FC_RECEPTOR_MEDIATED_STIMULATORY_SIGNALING_PATHWAY	11	11	0.0016610247696382	0.0317930522313564	RAP1A:PTPRC:PTPRJ:APPL2:CSK:CD226:APPL1:CD47:PLSCR1:LYN:RAPGEF1	http://www.gsea-msigdb.org/gsea/msigdb/cards/GO_REGULATION_OF_FC_RECEPTOR_MEDIATED_STIMULATORY_SIGNALING_PATHWAY
GO_bp	GO_VERY_LOW_DENSITY_LIPOPROTEIN_PARTICLE_REMODELING	11	11	0.0016610247696382	0.0317930522313564	APOA2:APOA5:APOA4:APOC3:APOA1:LIPC:CETP:LCAT:APOE:APOC2:LPL	http://www.gsea-msigdb.org/gsea/msigdb/cards/GO_VERY_LOW_DENSITY_LIPOPROTEIN_PARTICLE_REMODELING
GO_bp	GO_RESPONSE_TO_STEROID_HORMONE	382	242	0.0016887292382613	0.0322393763668077	PARK7:ERRFI1:CASP9:C1orf64:PADI2:PAQR7:TRIM63:CATSPER4:ARID1A:NR0B2:PTAFR:PTPRU:HEYL:RORC:GBA:BGLAP:APOA2:NR1I3:NR5A2:IL10:ESRRG:EPHX1:PARP1:ACTA1:AKR1C3:SIRT1:GOT1:CPN1:GPAM:TH:TRIM68:ADM:ARNTL:CRY2:MDK:NR1H3:SCGB2A1:BAD:RELA:KAT5:FOSL1:CATSPER1:NPAS4:RBM14:GSTP1:CCND1:YAP1:FKBP4:PHB2:VDR:KMT2D:NR4A1:CALCOCO1:GRIP1:IL22:MDM2:CNOT2:ATP2B1:NR2C1:PEBP1:NCOR2:PDX1:FLT3:FOXO1:RB1:METTL21C:PCK2:STRN3:…	http://www.gsea-msigdb.org/gsea/msigdb/cards/GO_RESPONSE_TO_STEROID_HORMONE
GO_bp	GO_REGULATION_OF_B_CELL_PROLIFERATION	60	45	0.0017209797624566	0.0327699514353788	VAV3:CHRNB2:FCRL3:FCGR2B:RC3H1:PTPRC:IL10:CD81:CLCF1:ATM:TIRAP:NCKAP1L:PAWR:GPR183:TNFSF13B:IRS2:TNFRSF13B:ATAD5:IKZF3:BCL2:CD320:PKN1:CD22:SLC39A10:CTLA4:INPP5D:NFATC2:MIF:TNFRSF13C:TLR9:TLR9:BCL6:TFRC:BST1:CD38:IL2:IL21:MEF2C:IL5:IL13:IL4:TNFRSF21:CARD11:AHR:LYN:IL7	http://www.gsea-msigdb.org/gsea/msigdb/cards/GO_REGULATION_OF_B_CELL_PROLIFERATION
GO_bp	GO_POSITIVE_REGULATION_OF_CHROMATIN_ORGANIZATION	99	70	0.001734093871827	0.0329343409765595	PINK1:KDM1A:TAL1:MIER1:MTF2:SETDB1:ZBTB7B:MUC1:LMNA:GATA3:SIRT1:TET1:RPS6KA4:EED:ATM:KMT2A:ATF7IP:KIAA1551:LRRK2:PPHLN1:UBE2N:NOS1:JDP2:SNW1:RTF1:SIN3A:WDR61:MAPK3:RNF40:SREBF1:TADA2A:KAT2A:BRCA1:KAT7:WBP2:SMAD4:SIRT6:DNMT1:BRD4:AKAP8:AKAP8L:PAF1:TGFB1:PIH1D1:TRIM28:IL1B:RIF1:GCG:DNMT3B:PAXBP1:SMARCB1:LIF:MORC2:FAM208A:BCL6:TADA2B:PPARGC1A:NIPBL:CCNB1:JARID2:HIST1H1B:PHF1:VEGFA:MYB:AUTS2:KMT2E:WH…	http://www.gsea-msigdb.org/gsea/msigdb/cards/GO_POSITIVE_REGULATION_OF_CHROMATIN_ORGANIZATION
GO_bp	GO_ADHERENS_JUNCTION_ASSEMBLY	88	63	0.0017660738209523	0.0334552643917521	RCC2:WNT4:SLC9A1:MACF1:TESK2:HIPK1:PIP5K1A:S100A10:MYOC:VCL:DLG5:PTEN:SORBS1:LDB1:SLK:PTPRJ:RHOD:ACVRL1:LRP1:CORO1C:AJUBA:FERMT2:ACTN1:GREM1:FMN1:THBS1:SMAD3:PEAK1:WHAMM:IQGAP1:PDPK1:TAOK2:RAMP2:DUSP3:BCAS3:TBCD:ROCK1:SMAD7:BCL2:PIP5K1C:DAPK3:ROCK2:WDPCP:MAP4K4:LIMS1:EPB41L5:LAMA5:PPM1F:RHOA:APOD:LIMCH1:KDR:ITGA2:DUSP22:VEGFA:RAC1:TRIP6:DLC1:DMTN:PTK2B:PTK2:ABL1:TSC1	http://www.gsea-msigdb.org/gsea/msigdb/cards/GO_ADHERENS_JUNCTION_ASSEMBLY
GO_bp	GO_REGULATION_OF_PHOSPHATIDYLINOSITOL_3_KINASE_SIGNALING	115	80	0.001806333796931	0.0340536158165785	PIK3CD:FGR:PIP5K1A:HAX1:NTRK1:SELP:MYOC:PIP4K2A:SIRT1:PTEN:PIK3AP1:INS:PRR5L:F2:PPP2R5B:PDGFD:CBL:PTPN6:ERBB3:PIP4K2C:DCN:FLT3:FLT1:IRS2:ENTPD5:PPP2R5C:IGF1R:TSC2:MAZ:MAPK3:PIK3R5:CRYBA1:CSF3:BECN1:GH1:SLC9A3R1:PIP5K1C:INSR:EPOR:GLTSCR2:FSHR:STAMBP:CD28:SERPINE2:PPP1R16B:LIME1:MAPK1:OSM:PIK3IP1:PLXNB1:HCLS1:PIK3CA:PDGFRA:KIT:KDR:PTPN13:GAB1:PDGFC:PIK3R1:F2R:F2RL1:PDGFRB:FLT4:BTN2A2:RGL2:PPARD:FYN…	http://www.gsea-msigdb.org/gsea/msigdb/cards/GO_REGULATION_OF_PHOSPHATIDYLINOSITOL_3_KINASE_SIGNALING
GO_bp	GO_RESPONSE_TO_PEPTIDE_HORMONE	416	262	0.0018069265535327	0.0340536158165785	PRKCZ:ERRFI1:SLC25A33:MTOR:AGTRAP:NPPA:SLC9A1:SESN2:SRSF4:FOXO6:SLC2A1:ATP6V0B:EIF2B3:PIK3R3:PCSK9:LEPROT:TGFBR3:STXBP3:SORT1:RAB13:SHC1:ZBTB7B:PKLR:BGLAP:INSRR:USF1:CACYBP:ADIPOR1:BTG2:NUCKS1:IL10:SLC30A10:EPRS:PARP1:PRKCQ:CXCL12:EGR2:SIRT1:PTEN:IDE:HHEX:SORBS1:GOT1:CHUK:VWA2:IGF2:INS:TH:ADM:PIK3C2A:ABCC8:MEN1:RELA:GSTP1:TCIRG1:GAL:UCP2:SESN3:SIK2:CDKN1B:WNT1:NR4A1:SP1:MARS:CDK4:MDM2:SOCS2:APPL2…	http://www.gsea-msigdb.org/gsea/msigdb/cards/GO_RESPONSE_TO_PEPTIDE_HORMONE
GO_bp	GO_PROTEIN_DEPHOSPHORYLATION	307	197	0.0018249655476147	0.0343056183503022	CAMTA1:MTOR:PINK1:PPP1R8:EYA3:PHACTR4:PTPRU:PTP4A2:PTPRF:PPAP2B:DNAJC6:RPAP2:CDC14A:PPM1J:PTPN22:ENSA:GBA:FCRL3:DUSP23:DUSP12:TIPRL:PTPRC:PTPN7:ADORA1:PPP1R15B:PPP2R5A:PTPN14:MASTL:PALD1:CAMK2G:DUPD1:PTEN:BTRC:LHPP:PPP2R2D:SWAP70:CRY2:PTPMT1:PTPRJ:B3GAT3:PPP1R14B:PPP2R5B:SSH3:PPP1CA:PPP6R3:MTMR2:PPP2R1B:DRD2:UBASH3B:PTPN6:DUSP16:TENC1:NCKAP1L:PPP1R1A:CTDSP2:PPM1H:PTPRR:PPP1R12A:DUSP6:SSH1:PPTC7:P…	http://www.gsea-msigdb.org/gsea/msigdb/cards/GO_PROTEIN_DEPHOSPHORYLATION
GO_bp	GO_DENDRITIC_CELL_DIFFERENTIATION	39	31	0.0018364137872944	0.0344327585117713	FCGR2B:BATF3:SPI1:BATF2:LTBR:FLT3:HMGB1:GAS6:PSEN1:BATF:LGALS9:CCR7:PRTN3:AXL:TGFB1:RELB:LILRB2:LILRB1:CEBPB:ZBTB46:AZI2:RBPJ:F2RL1:CAMK4:CSF2:IL4:IRF4:UBD:TMEM176B:TMEM176A:LYN	http://www.gsea-msigdb.org/gsea/msigdb/cards/GO_DENDRITIC_CELL_DIFFERENTIATION
GO_bp	GO_POSITIVE_REGULATION_OF_PROTEIN_DEPHOSPHORYLATION	42	33	0.0018809229471198	0.0350882834043924	CAMTA1:MTOR:PINK1:GBA:FCRL3:PTPRC:ADORA1:PPP1R15B:PPP2R5A:PPP1R12A:SPPL3:ANKLE2:PPP1R14D:CNEP1R1:PTBP1:TGFB1:SYMPK:CALM3:PPP1R15A:LILRB2:CALM2:SLC39A10:PPP1R7:PPP1R16B:PRKCD:ITGA1:PDGFRB:PPP2R5D:HSP90AB1:DLC1:CDCA2:JAK2:PPP2R4	http://www.gsea-msigdb.org/gsea/msigdb/cards/GO_POSITIVE_REGULATION_OF_PROTEIN_DEPHOSPHORYLATION
GO_bp	GO_SPINDLE_LOCALIZATION	42	33	0.0018809229471198	0.0350882834043924	ARHGEF2:FMN2:BCCIP:NUMA1:ZW10:ESPL1:DYNC1H1:NUSAP1:NDE1:SPIRE2:PAFAH1B1:NDEL1:LLGL1:KPNB1:LLGL2:SPIRE1:CCDC155:CENPA:ACTR2:DCTN1:ACTR3:NSFL1C:MYH9:MAP4:HTT:SPRY1:DYNLT1:WASL:MCPH1:MOS:UBXN2B:CDK5RAP2:SAPCD2	http://www.gsea-msigdb.org/gsea/msigdb/cards/GO_SPINDLE_LOCALIZATION
GO_bp	GO_RESPONSE_TO_HORMONE	956	578	0.0019153779504557	0.0356405770527839	GNB1:PRKCZ:PARK7:ERRFI1:SLC25A33:MTOR:AGTRAP:NPPA:CASP9:C1orf64:PADI2:PAQR7:TRIM63:CATSPER4:ARID1A:NR0B2:SLC9A1:PTAFR:SESN2:SRSF4:PTPRU:HEYL:FOXO6:SLC2A1:ATP6V0B:EIF2B3:NASP:PIK3R3:PCSK9:JUN:ANGPTL3:LEPR:LEPROT:PTGFR:TGFBR3:GCLM:STXBP3:SORT1:CTSS:RORC:RAB13:CHRNB2:SHC1:ZBTB7B:GBA:PKLR:BGLAP:INSRR:USF1:APOA2:NR1I3:CACYBP:NR5A2:ADIPOR1:BTG2:NUCKS1:IL10:ESRRG:SLC30A10:EPRS:EPHX1:PARP1:ACTA1:TOMM20:A…	http://www.gsea-msigdb.org/gsea/msigdb/cards/GO_RESPONSE_TO_HORMONE
GO_bp	GO_MITOTIC_DNA_INTEGRITY_CHECKPOINT	104	73	0.001920880549263	0.0356527071643524	SYF2:SFN:RPA2:PLK3:ORC1:GADD45A:MUC1:BTG2:MDM4:PIDD:STK33:E2F8:TNKS1BP1:MUS81:RAD9A:CCND1:ATM:CDKN1B:ZNF385A:CDK2:HMGA2:MDM2:CNOT2:RAD9B:TAOK3:TRIAP1:RGCC:TFDP1:RPS27L:TIPIN:PML:TICRR:EME2:TAOK2:RBL2:CNOT1:NAE1:E2F4:RFWD3:TP53:RPL26:TAOK1:CDC6:TOP2A:CDK5RAP3:ARID3A:CARM1:GLTSCR2:BAX:CNOT3:BRSK1:MSH6:ATF2:RQCD1:E2F1:DONSON:CHEK2:EP300:TOP2B:TOPBP1:TFDP2:PLK2:CCNB1:RAD17:CDC25C:CNOT8:C5orf45:CNOT6:…	http://www.gsea-msigdb.org/gsea/msigdb/cards/GO_MITOTIC_DNA_INTEGRITY_CHECKPOINT
GO_bp	GO_PEPTIDYL_LYSINE_MODIFICATION	376	238	0.0019543282416996	0.0361076245608322	PRDM16:PARK7:PLOD1:KDM1A:TAF12:MEAF6:RLF:ZMPSTE24:KDM4A:GTF2B:GFI1:MTF2:DR1:PRMT6:ARNT:SETDB1:CRTC2:PYGO2:MUC1:ASH1L:LMNA:TADA1:RBBP5:NUP133:TAF5L:ARID4B:GATA3:EPC1:EGR2:SIRT1:KAT6B:DYDC1:DYDC2:LDB1:TAF5:METTL10:SIRT3:NUP98:TAF10:SPI1:NUP160:METTL12:TAF6L:NAA40:RPS6KA4:MEN1:DPF2:RELA:KAT5:SUV420H1:LIPT2:RSF1:EED:KMT2A:SENP1:KANSL2:KMT2D:MCRS1:AAAS:METTL21B:NUP107:MDM2:YEATS4:NOS1:SIRT4:SETD1B:SET…	http://www.gsea-msigdb.org/gsea/msigdb/cards/GO_PEPTIDYL_LYSINE_MODIFICATION
GO_bp	GO_NEGATIVE_REGULATION_OF_CELL_CELL_ADHESION	162	109	0.0019552155884641	0.0361076245608322	TNFRSF14:RUNX3:YTHDF2:ZC3H12A:GLMN:PTPN22:TNFAIP8L2:ZBTB7B:FCGR2B:RC3H1:LAX1:IL10:HLX:MIA3:GTPBP4:IL2RA:CXCL12:C10orf54:DLG5:SFTPD:SWAP70:LRRC32:RDX:APOA1:UBASH3B:WNK1:CD9:PTPN6:WNT1:PAWR:TRPV4:HMGB1:RGCC:LGALS3:AKT1:MAP2K5:SOCS1:IL4R:SPN:CBFB:CDH1:ADAMTS18:ALOX12:MAPK7:LGALS9:ERBB2:DUSP3:TBX21:B4GALNT2:PRKAR1A:FOXJ1:SMAD7:MBP:CLEC4G:CCL25:PRDX2:JAK3:FXYD5:SPINT2:TGFB1:LILRB2:LILRB1:SOCS5:LOXL3:Z…	http://www.gsea-msigdb.org/gsea/msigdb/cards/GO_NEGATIVE_REGULATION_OF_CELL_CELL_ADHESION
GO_bp	GO_REGULATION_OF_HISTONE_H3_K4_METHYLATION	26	22	0.001962231200059	0.0361463642116136	KDM1A:GFI1:PRMT6:PYGO2:GATA3:KMT2A:SNW1:RTF1:WDR61:BRCA1:SMAD4:DNMT1:KMT2B:PIH1D1:GCG:DNMT3B:ZNF335:CTCFL:H2AFY:MYB:AUTS2:KMT2E	http://www.gsea-msigdb.org/gsea/msigdb/cards/GO_REGULATION_OF_HISTONE_H3_K4_METHYLATION
GO_bp	GO_NEGATIVE_REGULATION_OF_PROTEIN_MODIFICATION_PROCESS	564	349	0.0020162642256465	0.0370488551462548	PRKCZ:SKI:PARK7:ERRFI1:MTOR:PINK1:KDM1A:CEP85:SFN:PPP1R8:ZC3H12A:LEPRE1:CCDC23:KDM4A:CDKN2C:TMEM59:PPAP2B:JUN:GADD45A:GBP1:GLMN:RPL5:MTF2:PRMT6:FAM212B:PTPN22:ENSA:ADAR:EFNA1:GBA:ASH1L:KIRREL:TIPRL:FAM129A:IVNS1ABP:PTPRC:ATP2B4:LAX1:PPP1R15B:ATF3:AIDA:GTPBP4:MASTL:SIRT1:PTEN:HHEX:PDCD4:INPP5F:SIRT3:NLRP6:ILK:IPO7:SWAP70:PRR5L:CRY2:MAPK8IP1:SPI1:PTPRJ:UBXN1:OTUB1:PPP1R14B:MEN1:RELA:TBC1D10C:GSTP1:…	http://www.gsea-msigdb.org/gsea/msigdb/cards/GO_NEGATIVE_REGULATION_OF_PROTEIN_MODIFICATION_PROCESS
GO_bp	GO_REGULATION_OF_CELL_SUBSTRATE_ADHESION	203	134	0.0020222755875661	0.0370666473032689	PRKCZ:RCC2:CDC42:WNT4:SLC9A1:MACF1:GBP1:CSF1:S100A10:ADAM15:MYOC:NID1:RSU1:FAM21C:PLAU:MMRN2:PTEN:LDB1:SLK:ILK:PTPRJ:MEN1:ARL2:RHOD:APOA1:CD3E:WNT1:ACVRL1:ITGA5:LRP1:CORO1C:ATXN3:GREM1:FMN1:THBS1:ONECUT1:SMAD3:PEAK1:CIB1:IQGAP1:EMP2:CX3CL1:CRK:ALOX15:MINK1:C1QBP:VTN:NF1:CCR7:JUP:DUSP3:SKAP1:COL1A1:BCAS3:UNC13D:RAC3:TBCD:EMILIN2:ROCK1:BCL2:DAPK3:CCL25:DNM2:CALR:ACTN4:CEACAM6:ROCK2:EMILIN1:VIT:PRKC…	http://www.gsea-msigdb.org/gsea/msigdb/cards/GO_REGULATION_OF_CELL_SUBSTRATE_ADHESION
GO_bp	GO_CYTOKINESIS	167	112	0.0020282970188418	0.0370845350459894	KLHL21:CDC42:STMN1:PLK3:PKN2:CDC14A:RHOC:JTB:KIF14:FMN2:SVIL:ANXA11:KIF20B:LZTS2:ARL3:E2F8:DCDC1:INCENP:CFL1:DRD2:CXCR5:RACGAP1:ESPL1:CIT:RAB35:CKAP2:CHMP4A:ZFYVE26:ZFYVE19:NUSAP1:USP8:RAB11A:BBS4:SNX33:PRC1:RAB11FIP3:SSTR5:SEPT12:SEPT1:SEPT1:VPS4A:IST1:CDT1:CHMP1A:SPIRE2:CNTROB:AURKB:MYH10:TTC19:CENPV:FLCN:UNC119:GIT1:RAB11FIP4:MYO19:CDC6:BECN1:SEPT4:TEX14:SEPT9:SPIRE1:PLK5:FSD1:CALM3:AURKC:CHMP…	http://www.gsea-msigdb.org/gsea/msigdb/cards/GO_CYTOKINESIS
GO_bp	GO_REGULATION_OF_PROTEIN_LOCALIZATION	960	580	0.0020515394686316	0.0374164146264085	NADK:PRKCZ:RER1:TNFRSF14:PARK7:TNFRSF1B:PLEKHM2:CROCC:ATP13A2:PINK1:KDM1A:LDLRAP1:SFN:NR0B2:FGR:ATPIF1:SESN2:EPB41:ZC3H12A:BMP8A:LEPRE1:SLC2A1:PLK3:TMEM59:EFCAB7:LEPROT:GBP1:GLMN:RAP1A:PTPN22:SYCP1:GJA5:OTUD7B:ENSA:GOLPH3L:HAX1:TRIM46:SYT11:LMNA:CCT3:PYHIN1:AIM2:CD244:FCER1G:APOA2:FCGR2B:CD247:RABGAP1L:GLUL:RAB7L1:RASSF5:IL10:YOD1:PFKFB2:PPP2R5A:PTPN14:DISP1:TLR5:NVL:PARP1:TRIM67:NLRP3:GATA3:DNAJ…	http://www.gsea-msigdb.org/gsea/msigdb/cards/GO_REGULATION_OF_PROTEIN_LOCALIZATION
GO_bp	GO_NUCLEOSOME_POSITIONING	15	14	0.0020795631465442	0.0378336364532185	RSF1:H1FNT:CTCF:PAF1:H1F0:H1FX:H1FOO:SMARCA5:HIST1H1A:HIST1H1C:HIST1H1T:HIST1H1E:HIST1H1D:HIST1H1B	http://www.gsea-msigdb.org/gsea/msigdb/cards/GO_NUCLEOSOME_POSITIONING
GO_bp	GO_NEGATIVE_REGULATION_OF_CELL_ADHESION	256	166	0.0020979617121523	0.0380566527636594	TNFRSF14:RCC2:RUNX3:YTHDF2:ZC3H12A:GBP1:GLMN:PTPN22:TNFAIP8L2:ZBTB7B:ADAM15:MUC1:FCGR2B:MYOC:RC3H1:PTPRC:LAX1:IL10:HLX:MIA3:GTPBP4:IL2RA:CXCL12:C10orf54:DLG5:SFTPD:PTEN:SWAP70:LPXN:MEN1:SIPA1:LRRC32:RDX:APOA1:UBASH3B:WNK1:CD9:PTPN6:WNT1:ACVRL1:ERBB3:ATP5B:LRP1:PAWR:PLXNC1:CORO1C:TRPV4:PTPN11:HMGB1:RGCC:LGALS3:AKT1:THBS1:ADAM10:MAP2K5:ARHGDIG:SOCS1:IL4R:SPN:CX3CL1:CBFB:CDH1:ADAMTS18:ALOX12:MAPK7:L…	http://www.gsea-msigdb.org/gsea/msigdb/cards/GO_NEGATIVE_REGULATION_OF_CELL_ADHESION
GO_bp	GO_REGULATION_OF_CELLULAR_AMIDE_METABOLIC_PROCESS	373	236	0.0021021770098021	0.0380566527636594	MTOR:PINK1:EIF4G3:HNRNPR:LIN28A:RPS6KA1:PTAFR:SESN2:TRNAU1AP:YTHDF2:PUM1:AGO4:ZC3H12A:DPH2:NSUN4:MKNK1:RPL5:DPH5:MOV10:EFNA1:RC3H1:FAM129A:BTG2:PPP1R15B:EPRS:SRP9:LARP4B:VIM:DNAJC1:EIF5AL1:CPEB3:PGAM1:NOLC1:NEURL1:PSTK:DNAJC24:CAPRIN1:NAT10:CELF1:PRG3:POLR2G:RBM4:RBM4B:PPP1CA:RPS6KB2:RPS3:PICALM:DDX25:RPUSD4:TNFRSF1A:GAPDH:YBX3:CAPRIN2:LARP4:TARBP2:ZNF385A:PA2G4:SHMT2:CDK4:TSFM:CNOT2:ATXN2:MAPKAP…	http://www.gsea-msigdb.org/gsea/msigdb/cards/GO_REGULATION_OF_CELLULAR_AMIDE_METABOLIC_PROCESS
GO_bp	GO_ESTABLISHMENT_OF_ORGANELLE_LOCALIZATION	488	304	0.0021676131762537	0.0391448571141639	PRKCZ:TMEM201:PIK3CD:KIF1B:PEX14:NPPA:CROCC:PINK1:CDC42:ZNF593:FGR:TRAPPC3:RIMS3:KIF2C:DOCK7:FNBP1L:PSRC1:RAP1A:SV2A:S100A13:SNAPIN:CHRNB2:TRIM46:SYT11:ARHGEF2:CD84:FCER1G:F5:KIFAP3:DNM3:KIF14:SYT2:KLHL12:CNIH3:FMN2:TRIM58:ARHGAP21:AP3M1:SLIT1:BLOC1S2:GBF1:SEC23IP:CTBP2:BCCIP:ARFGAP2:SYT7:STX5:MAP4K2:C11orf85:CDCA5:RAB1B:CNIH2:SYT12:PPP6R3:NUMA1:GAB2:PICALM:CTSC:DRD2:ZW10:BACE1:TRAPPC4:CBL:VAMP1:…	http://www.gsea-msigdb.org/gsea/msigdb/cards/GO_ESTABLISHMENT_OF_ORGANELLE_LOCALIZATION
GO_bp	GO_NEGATIVE_REGULATION_OF_NUCLEOBASE_CONTAINING_COMPOUND_METABOLIC_PROCESS	151	102	0.0022076442214837	0.0397700613429057	NMNAT1:DFFA:EXOSC10:CDA:SRSF10:AUNIP:SRSF4:ZC3H12A:ZMPSTE24:PARP1:FBXO18:GATA3:FAM35A:TNKS2:OBFC1:RPS13:NAT10:OTUB1:RNF169:RPS3:ATM:KMT2A:H1FNT:CCNT1:TMBIM6:HNRNPA1:RPS26:ZC3H10:HMGA2:HELB:SRSF9:NCOR2:HNRNPC:TINF2:TP53BP1:PIF1:NEIL1:SLX4:PAM16:NUDT16L1:RMI2:SLX1B:RNF40:PAPD5:ACD:TERF2:SMG6:C1QBP:CTC1:NCOR1:FLCN:TEN1:THOC1:PTBP1:ZNF93:HNRNPL:SUPT5H:TGFB1:GSK3A:XRCC1:ERCC1:ZSCAN4:TRIM28:SRSF7:MSH6:…	http://www.gsea-msigdb.org/gsea/msigdb/cards/GO_NEGATIVE_REGULATION_OF_NUCLEOBASE_CONTAINING_COMPOUND_METABOLIC_PROCESS
GO_bp	GO_PEPTIDYL_TYROSINE_MODIFICATION	350	222	0.0023380819052031	0.0419888825791345	PRKCZ:TNFRSF14:ERRFI1:MTOR:FGR:EPHA10:TIE1:TESK2:TAL1:JAK1:IL12RB2:HAX1:IL6R:SHC1:EFNA1:CLK2:ARHGEF2:NTRK1:INSRR:ABL2:PTPRC:ADORA1:DSTYK:DYRK3:IL20:IL24:ABI1:FGF8:NEURL1:INPP5F:IGF2:CD81:WEE1:BDNF:CD44:LRP4:PTPRJ:CNTF:PPP2R5B:SCYL1:CLCF1:PDGFD:CD3E:CBL:TNFRSF1A:CD4:PTPN6:STYK1:ITGA5:ERBB3:IFNG:KITLG:CAMKK2:FLT3:FLT1:GAS6:SOCS4:PSEN1:GREM1:LTK:TYRO3:EHD4:FGF7:MAP2K1:MAP2K5:CLK3:CSK:CSPG4:PEAK1:IQG…	http://www.gsea-msigdb.org/gsea/msigdb/cards/GO_PEPTIDYL_TYROSINE_MODIFICATION
GO_bp	GO_RELEASE_OF_CYTOCHROME_C_FROM_MITOCHONDRIA	59	44	0.0023422369874075	0.0419888825791345	PINK1:SFN:IFI6:JUN:MLLT11:LMNA:PPIF:BNIP3:BAD:DNM1L:HRK:TRIAP1:APOPT1:AKT1:BMF:PAM16:PYCARD:NOL3:ARRB2:TP53:BCL2:PDCD5:TIMM50:PLAUR:BBC3:BAX:BCL2L11:MFF:BOK:BCL2L1:MMP9:BID:PLA2G6:BIK:HIGD1A:GPX1:FAM162A:TNFSF10:PRELID1:BAK1:GPER1:GGCT:FZD9:FIS1	http://www.gsea-msigdb.org/gsea/msigdb/cards/GO_RELEASE_OF_CYTOCHROME_C_FROM_MITOCHONDRIA
GO_bp	GO_REGULATION_OF_DEPHOSPHORYLATION	197	130	0.0023767258751176	0.0425034919272866	CAMTA1:MTOR:PINK1:PPP1R8:PHACTR4:SPOCD1:ENSA:GBA:SMG5:FCRL3:TIPRL:SMG7:PTPRC:ADORA1:PPP1R15B:PPP2R5A:MASTL:PPP2R2D:SWAP70:CRY2:B3GAT3:PPP1R14B:PPP2R5B:PPP6R3:DLG2:SYTL2:MTMR2:PPP2R1B:DRD2:WNK1:CSRNP2:NCKAP1L:PPP1R1A:IFNG:PPP1R12A:SPPL3:ANKLE2:FARP1:RIPK3:PPP2R3C:LGALS3:PPP2R5E:PPP1R36:ZFYVE1:PPP4R4:PPP2R5C:SPRED1:CASC5:PPP1R14D:CHP1:SMAD3:IQGAP1:KIAA0430:CHP2:CD2BP2:CNEP1R1:YWHAE:INPP5K:SMG6:MYO1…	http://www.gsea-msigdb.org/gsea/msigdb/cards/GO_REGULATION_OF_DEPHOSPHORYLATION
GO_bp	GO_B_CELL_ACTIVATION_INVOLVED_IN_IMMUNE_RESPONSE	73	53	0.002422380301565	0.0431101579092093	NOTCH2:FCGR2B:PTPRC:IL10:EXO1:FAM35A:NKX2-3:SWAP70:CLCF1:ITFG2:STAT6:UNG:GPR183:LIG4:BATF:TP53BP1:CD19:EXOSC6:PLCG2:TNFSF13:SUPT6H:ATAD5:TBX21:C17orf99:THOC1:IL27RA:TGFB1:BCL3:ERCC1:MSH6:APLF:RIF1:HSPD1:CD28:DOCK10:XBP1:LGALS1:PLCL2:MLH1:BCL6:TFRC:RNF168:IL2:GAPT:IL4:NDFIP1:RNF8:CCR6:DLL1:LFNG:PTK2B:IFNB1:ABL1	http://www.gsea-msigdb.org/gsea/msigdb/cards/GO_B_CELL_ACTIVATION_INVOLVED_IN_IMMUNE_RESPONSE
GO_bp	GO_REGULATION_OF_EPITHELIAL_CELL_APOPTOTIC_PROCESS	73	53	0.002422380301565	0.0431101579092093	MTOR:SORT1:FASLG:AKR1C3:GATA3:PDCD4:TCF7L2:BAD:CD248:PDX1:RGCC:GAS6:ZFP36L1:THBS1:PDPK1:ARRB2:MAPK7:CCL2:RAMP2:SERPINB13:PIAS4:ANGPTL4:ICAM1:FGF21:TIA1:NFE2L2:ITGA4:NEUROD1:CFLAR:CAPN10:BOK:PLCG1:SRSF6:GATA2:TNIP2:PPARGC1A:KDR:TERT:CAST:IL13:IL4:ECSCR:FOXO3:TNFAIP3:GPER1:IL6:KRIT1:SERPINE1:BRAF:ANGPT1:JAK2:GSN:ABL1	http://www.gsea-msigdb.org/gsea/msigdb/cards/GO_REGULATION_OF_EPITHELIAL_CELL_APOPTOTIC_PROCESS
GO_bp	GO_NCRNA_TRANSCRIPTION	103	72	0.002447092220009	0.0434447531813203	MTOR:GTF2B:RPAP2:RPRD2:INTS3:POU2F1:INTS7:H2AFY2:TAF5:POLR2L:ZNF143:INTS5:POLR2G:INTS4:ASUN:CCNT1:SP1:NABP2:MARS:GTF3A:GTF2A1:CCNK:BRF1:ELL3:GTF2A2:NARG2:VWA9:SNAPC5:GTF3C1:POLR2C:POLR2A:PTRF:INTS2:POLR2E:SNAPC2:SMARCA4:ELL:POU2F2:CD3EAP:GLTSCR2:PIH1D1:GTF3C2:ZC3H8:POLR1B:POLR2D:CCNT2:NABP1:GTF3C3:NCL:SMARCB1:POLR2F:POLR2H:POLR2B:CDK7:ELL2:H2AFY:TAF11:TAF8:GTF3C6:INTS1:TAF6:SRRT:POLR2J:INTS10:GTF…	http://www.gsea-msigdb.org/gsea/msigdb/cards/GO_NCRNA_TRANSCRIPTION
GO_bp	GO_REGULATION_OF_BINDING	362	229	0.0024539533047261	0.043461582625872	SKI:PARK7:CTNNBIP1:PEX14:KDM1A:ID3:STPG1:LDLRAP1:STMN1:ZNF593:EPB41:ZMPSTE24:PTPRF:PCSK9:JUN:USP33:GTF2B:TGFBR3:S100A10:SNAPIN:PYGO2:ADAM15:NES:SPTA1:PYHIN1:IFI16:CFHR1:CFHR2:NUCKS1:IL10:NEK2:AIDA:NVL:PARP1:DISC1:GTPBP4:FBXO18:GATA3:BAMBI:PCBD1:WAPAL:IFIT2:IFIT1:BTAF1:CRTAC1:TCF7L2:CTBP2:PHLDA2:TRIM6:TAF10:BDNF:MARK2:MEN1:CDCA5:PPP1CA:RSF1:UBASH3B:TIRAP:CAPRIN2:LRRK2:TMBIM6:ANKRD33:LRP1:HMGA2:IFN…	http://www.gsea-msigdb.org/gsea/msigdb/cards/GO_REGULATION_OF_BINDING
GO_bp	GO_PLASMA_LIPOPROTEIN_PARTICLE_CLEARANCE	53	40	0.0025195213801721	0.0445155820775615	LDLRAP1:PCSK9:APOA2:SOAT1:IL19:CUBN:LIPA:AP2A2:ABCC8:EHD1:APOC3:APOA1:SOAT2:CNPY2:SCARB1:AMN:LIPC:ANXA2:CSK:APOBR:CES3:AP2B1:CLTC:NPC1:LIPG:LDLR:APOE:APOC1:APOC4:APOC2:AP2S1:FGF21:APOB:HDLBP:AP2M1:LRPAP1:GPLD1:CD36:VLDLR:HNRNPK	http://www.gsea-msigdb.org/gsea/msigdb/cards/GO_PLASMA_LIPOPROTEIN_PARTICLE_CLEARANCE
GO_bp	GO_PLASMA_MEMBRANE_TUBULATION	22	19	0.002533942121755	0.044663008620862	PLEKHM2:FNBP1L:PACSIN3:BIN2:CHMP4A:SNX33:WHAMM:DNM2:FCHO1:EHD2:SDPR:MICALL1:PACSIN2:FCHO2:PACSIN1:SNX9:WASL:BIN3:ASAP1	http://www.gsea-msigdb.org/gsea/msigdb/cards/GO_PLASMA_MEMBRANE_TUBULATION
GO_bp	GO_REGULATION_OF_CELLULAR_PROTEIN_LOCALIZATION	511	317	0.0025422605850878	0.044702428948315	PRKCZ:RER1:PARK7:CROCC:ATP13A2:PINK1:KDM1A:LDLRAP1:SFN:ATPIF1:SESN2:EPB41:ZC3H12A:PLK3:TMEM59:EFCAB7:LEPROT:GBP1:RAP1A:OTUD7B:HAX1:TRIM46:SYT11:LMNA:CCT3:PYHIN1:FCER1G:CD247:RAB7L1:RASSF5:YOD1:PPP2R5A:PTPN14:NVL:PARP1:TRIM67:ITGB1:WAPAL:ATAD1:KIF20B:SORBS1:LZTS2:NOLC1:GBF1:SUFU:TRIM8:TCF7L2:BAG3:HRAS:DRD4:INS:RHOG:KCNJ11:BDNF:PRR5L:ATG13:F2:LRP4:B3GAT3:BAD:CDCA5:NUMA1:PICALM:RDX:ZNF259:VPS11:BICD…	http://www.gsea-msigdb.org/gsea/msigdb/cards/GO_REGULATION_OF_CELLULAR_PROTEIN_LOCALIZATION
GO_bp	GO_MYELOID_LEUKOCYTE_MIGRATION	194	128	0.0025769006504466	0.0452033884982879	PIK3CD:NBL1:CSF3R:AKIRIN1:PDE4B:VAV3:CSF1:S100A9:S100A12:S100A8:IL6R:FCER1G:CAMK1D:CXCL12:SFTPD:GBF1:SWAP70:SAA1:VEGFB:PDGFD:AMICA1:TIRAP:JAM3:C3AR1:NCKAP1L:CMKLR1:TRPV4:PLA2G1B:P2RX4:FLT1:HMGB1:EDNRB:LGALS3:PGF:GREM1:THBS1:CYP19A1:DAPK2:MAPK3:CX3CL1:CCL17:CKLF:C1QBP:CCL2:CCL7:CCL11:CCL8:CCL16:CCR7:STAT5B:EPX:NUP85:AZU1:PRTN3:PIP5K1C:VAV1:CCL25:CXCL17:C5AR1:C5AR2:FPR2:EMILIN1:DYSF:IL1R1:IL1B:IL37…	http://www.gsea-msigdb.org/gsea/msigdb/cards/GO_MYELOID_LEUKOCYTE_MIGRATION
GO_bp	GO_RESPONSE_TO_INTERLEUKIN_12	50	38	0.0025911015914321	0.045344277850062	CDC42:JAK1:IL12RB2:CAPZA1:IL10:GSTO1:PDCD4:TALDO1:CFL1:AIP:IFNG:LCP1:PSME2:ANXA2:SNRPA1:BOLA2:PITPNA:P4HB:CNN2:TYK2:IL12RB1:STAT4:SIRPA:PLCB1:MIF:CD47:IL12A:PAK2:LMNB1:HSPA9:IL12B:GSTA2:HNRNPA2B1:RALA:PPIA:CA1:JAK2:MTAP	http://www.gsea-msigdb.org/gsea/msigdb/cards/GO_RESPONSE_TO_INTERLEUKIN_12
GO_bp	GO_DNA_MODIFICATION	108	75	0.0026619084404982	0.0464727483079868	RLF:ZMPSTE24:MUTYH:TDRKH:MAEL:TDRD5:PARP1:GATA3:TET1:DNTT:TDRD1:WT1:SPI1:MTA2:KMT2A:ATF7IP:SMUG1:BAZ2A:ALKBH2:UNG:CDADC1:PRMT5:ALKBH1:TDRD9:NEIL1:MPG:USP7:FTO:CTCF:PRMT7:EXOSC6:PLD6:ALKBH5:BRCA1:PPM1D:MBD2:MBD3:DNMT1:GATAD2A:TDRD12:EXOSC5:TRIM28:DNMT3A:C2orf61:TET3:DNMT3B:CTCFL:GNAS:N6AMT1:DNMT3L:ASCC2:PICK1:APOBEC3A:APOBEC3B:APOBEC3C:APOBEC3D:APOBEC3F:APOBEC3G:APOBEC3H:MOV10L1:TREX1:HEMK1:H1FOO:…	http://www.gsea-msigdb.org/gsea/msigdb/cards/GO_DNA_MODIFICATION
GO_bp	GO_POSITIVE_REGULATION_OF_PROTEIN_KINASE_B_SIGNALING	163	109	0.0026767275914664	0.0465754939489111	PARK7:PIK3CD:MTOR:PINK1:LIN28A:HAX1:MYOC:AKR1C3:GATA3:ITGB1:STOX1:PIK3AP1:FGF8:TCF7L2:IGF2:INS:RHOG:ILK:PTPRJ:FGF19:FGF6:ERBB3:IL26:FRS2:KITLG:PTPN11:P2RX4:KL:IRS2:F10:GAS6:HSP90AA1:THBS1:FGF7:TNFAIP8L3:NRG4:IGF1R:CD19:MAZ:CX3CL1:MC1R:ARRB2:C1QBP:PIK3R5:ERBB2:CSF3:CCR7:GRB2:VAV1:INSR:PIK3R2:PIK3R2:GDF15:AXL:TGFB1:MEIS3:RTN4:CD28:ICOS:IRS1:CPNE1:ITSN1:OSM:RAC2:CX3CR1:GPX1:MST1R:TRAT1:HCLS1:CD86:P2…	http://www.gsea-msigdb.org/gsea/msigdb/cards/GO_POSITIVE_REGULATION_OF_PROTEIN_KINASE_B_SIGNALING
GO_bp	GO_APOPTOTIC_CELL_CLEARANCE	41	32	0.002680467202774	0.0465754939489111	FCN3:XKR8:PEAR1:NR1H3:LRP1:SCARB1:HMGB1:GAS6:THBS1:TYRO3:SPG11:ALOX15:CCL2:RARA:BECN1:ITGB3:ITGB3:CD300LF:JMJD6:RAC3:ABCA7:C3:AXL:MERTK:ITGAV:XKR7:TREX1:TXNDC5:CD36:XKR6:RHOBTB2:RAB14:FCN1	http://www.gsea-msigdb.org/gsea/msigdb/cards/GO_APOPTOTIC_CELL_CLEARANCE
GO_bp	GO_REGULATION_OF_PROTEIN_DEPHOSPHORYLATION	129	88	0.0027686780603985	0.0479947729809651	CAMTA1:MTOR:PINK1:PPP1R8:PHACTR4:ENSA:GBA:FCRL3:TIPRL:PTPRC:ADORA1:PPP1R15B:PPP2R5A:MASTL:PPP2R2D:SWAP70:CRY2:B3GAT3:PPP1R14B:PPP2R5B:PPP6R3:PPP2R1B:DRD2:NCKAP1L:PPP1R1A:PPP1R12A:SPPL3:ANKLE2:LGALS3:PPP2R5E:PPP1R36:PPP4R4:PPP2R5C:PPP1R14D:CNEP1R1:YWHAE:PPP1R1B:PPP1R27:PPP4R1:ROCK1:PTBP1:PPP1R14A:TGFB1:PPP1R37:DMPK:SYMPK:CALM3:PPP1R15A:LILRB2:PPP6R1:ROCK2:FKBP1B:EIF2AK2:CALM2:MGAT5:PPP1R1C:SLC39A1…	http://www.gsea-msigdb.org/gsea/msigdb/cards/GO_REGULATION_OF_PROTEIN_DEPHOSPHORYLATION
GO_bp	GO_GENERATION_OF_PRECURSOR_METABOLITES_AND_ENERGY	481	299	0.0027973888996876	0.0483783727357752	PRDM16:PARK7:ENO1:SLC25A33:MTOR:DHRS3:SDHB:AKR7A3:AKR7A2:PINK1:MTFR1L:SH3BGRL3:ATPIF1:STK40:NDUFS5:AKR1A1:UQCRH:PGM1:LEPR:PHGDH:ARNT:PKLR:NDUFS2:SDHC:NCF2:GLRX2:PFKFB2:DEGS1:NUP133:PFKP:AKR1C4:PFKFB3:DHTKD1:OGDHL:HKDC1:HK1:AIFM2:PPIF:IDE:SORBS1:PGAM1:COX15:BNIP3:SIRT3:SLC25A22:IGF2:INS:PHLDA2:NUP98:NDUFS3:NUP160:C11orf83:COX8A:PYGM:PPP1CA:NDUFV1:NDUFS8:PGM2L1:ME3:ACAT1:FDX1:ATP5L:GAPDH:TPI1:ENO2:…	http://www.gsea-msigdb.org/gsea/msigdb/cards/GO_GENERATION_OF_PRECURSOR_METABOLITES_AND_ENERGY
GO_bp	GO_POSITIVE_REGULATION_OF_IMMUNE_EFFECTOR_PROCESS	196	129	0.0028445011672846	0.0490776609848414	PRKCZ:TNFRSF14:NPPA:FGR:PTAFR:PUM1:RAP1A:CD1D:CD1A:CD1B:CD1E:CD84:CD244:FCER1G:SH2D1B:PTPRC:CD46:HLX:NLRP3:GATA3:DDX21:HK1:FAM35A:RBP4:TRIM6:PTPRJ:CLCF1:FADD:GAB2:KLRC4-KLRK1:KLRK1:STAT6:IFNG:APPL2:UNG:P2RX7:ZBTB1:TP53BP1:SEMA7A:FES:PDPK1:GPRC5B:IL4R:MAPK3:STX4:ITGAM:NOD2:EXOSC6:AP1G1:TNFSF13:ADORA2B:LGALS9:MYO18A:ATAD5:RARA:DHX58:STAT5B:CRHR1:TBX21:PHB:UNC13D:C17orf99:MALT1:CD226:C3:VAV1:IL12RB1…	http://www.gsea-msigdb.org/gsea/msigdb/cards/GO_POSITIVE_REGULATION_OF_IMMUNE_EFFECTOR_PROCESS
GO_bp	GO_G1_DNA_DAMAGE_CHECKPOINT	64	47	0.002870050774338	0.0493304796516467	SFN:RPA2:PLK3:GADD45A:MUC1:BTG2:MDM4:WAC:PIDD:E2F8:TNKS1BP1:CCND1:ATM:CDKN1B:ZNF385A:CDK2:MDM2:CNOT2:TRIAP1:RGCC:TFDP1:RPS27L:PML:RBL2:CNOT1:E2F4:RFWD3:TP53:RPL26:ARID3A:CARM1:BAX:CNOT3:RQCD1:E2F1:CHEK2:EP300:TFDP2:PLK2:CCNB1:CDC25C:CNOT8:CNOT6:CDKN1A:PLAGL1:CNOT4:PRKDC	http://www.gsea-msigdb.org/gsea/msigdb/cards/GO_G1_DNA_DAMAGE_CHECKPOINT
GO_bp	GO_PROTEIN_LOCALIZATION_TO_NUCLEUS	244	158	0.0028725775905992	0.0493304796516467	PARK7:SESN2:ZC3H12A:IPO13:EFCAB7:OTUD7B:LMNA:CCT3:PYHIN1:TOR1AIP2:IFRG15:TOR1AIP1:RASSF5:NVL:PARP1:NUP133:TAF3:HHEX:LZTS2:NOLC1:SUFU:TRIM8:BAG3:INS:NUP98:IPO7:F2:ARL2:C11orf73:ZBTB16:ZNF259:PHB2:ASUN:IPO8:PRICKLE1:MCRS1:IFNG:NUP107:MDM2:CCT2:APPL2:CABP1:KPNA3:PSEN1:AKT1:CHP1:PYGO1:SMAD3:BBS4:PML:SIN3A:SNUPN:TSC2:GLIS2:CHP2:CNEP1R1:HEATR3:NUTF2:CDH1:BANP:YWHAE:NUP88:RPAIN:CTDNEP1:WRAP53:FLCN:NF1:J…	http://www.gsea-msigdb.org/gsea/msigdb/cards/GO_PROTEIN_LOCALIZATION_TO_NUCLEUS
GO_cc	GO_CHROMOSOME	1046	710	2.6383794744061903e-16	2.6410178538805964e-13	C1orf86:DFFB:ZBTB48:PARK7:APITD1:DFFA:EXOSC10:PADI2:RCC2:PINK1:HP1BP3:KDM1A:RUNX3:AUNIP:HMGN2:ARID1A:TRNP1:RPA2:RCC1:PHC2:SFPQ:MEAF6:SCMH1:KDM4A:KIF2C:NASP:TAL1:ORC1:JUN:ITGB3BP:GTF2B:LRIF1:DCLRE1B:BCAS2:SYCP1:HIST2H2BF:HIST2H3D:HIST2H4A:HIST2H3C:HIST2H2AA3:HIST2H2AA4:HIST2H3A:HIST2H4B:HIST2H2BE:HIST2H2AC:HIST2H2AB:ANP32E:HORMAD1:SETDB1:POGZ:GATAD2B:MUC1:ASH1L:YY1AP1:PMF1:MEF2D:ETV3:USF1:MAEL:KIF…	http://www.gsea-msigdb.org/gsea/msigdb/cards/GO_CHROMOSOME
GO_cc	GO_CHROMATIN	547	391	2.0417441377446747e-14	1.0218929409412098e-11	DFFB:PARK7:DFFA:EXOSC10:PADI2:PINK1:HP1BP3:KDM1A:RUNX3:HMGN2:ARID1A:TRNP1:RPA2:RCC1:PHC2:SFPQ:KDM4A:NASP:TAL1:JUN:HIST2H2BF:HIST2H3D:HIST2H4A:HIST2H3C:HIST2H2AA3:HIST2H2AA4:HIST2H3A:HIST2H4B:HIST2H2BE:HIST2H2AC:HIST2H2AB:ANP32E:POGZ:GATAD2B:MUC1:YY1AP1:MEF2D:ETV3:USF1:MAEL:RNF2:UCHL5:NUCKS1:H3F3A:MIXL1:FBXO18:GATA3:JMJD1C:SIRT1:H2AFY2:KAT6B:WAPAL:HELLS:DNTT:ANKRD2:FAM178A:LDB1:TAF5:TCF7L2:MCMBP:F…	http://www.gsea-msigdb.org/gsea/msigdb/cards/GO_CHROMATIN
GO_cc	GO_NUCLEAR_CHROMATIN	367	267	1.3098791017113824e-11	4.370629936043645e-09	DFFB:DFFA:KDM1A:RUNX3:ARID1A:TRNP1:RCC1:NASP:TAL1:JUN:HIST2H4A:HIST2H2AA3:HIST2H2AA4:HIST2H4B:HIST2H2AC:HIST2H2AB:ANP32E:POGZ:GATAD2B:MUC1:YY1AP1:MEF2D:ETV3:USF1:RNF2:UCHL5:NUCKS1:H3F3A:MIXL1:GATA3:SIRT1:H2AFY2:KAT6B:DNTT:LDB1:TAF5:TCF7L2:MCMBP:CREB3L1:NR1H3:SPI1:TNKS1BP1:MTA2:MEN1:CDCA5:DPF2:RELA:KAT5:BRMS1:RSF1:EED:H2AFX:NFRKB:NCAPD3:CHD4:H1FNT:MCRS1:SMARCD1:SP1:CALCOCO1:CBX5:ZNF385A:SMARCC2:TI…	http://www.gsea-msigdb.org/gsea/msigdb/cards/GO_NUCLEAR_CHROMATIN
GO_cc	GO_NUCLEAR_CHROMOSOME	595	408	8.897966745395536e-11	2.2267161780352332e-08	DFFB:DFFA:KDM1A:RUNX3:ARID1A:TRNP1:RPA2:RCC1:NASP:TAL1:ORC1:JUN:LRIF1:DCLRE1B:BCAS2:SYCP1:HIST2H4A:HIST2H2AA3:HIST2H2AA4:HIST2H4B:HIST2H2AC:HIST2H2AB:ANP32E:HORMAD1:POGZ:GATAD2B:MUC1:YY1AP1:PMF1:MEF2D:ETV3:USF1:KIFAP3:RNF2:UCHL5:CDC73:NUCKS1:NEK2:H3F3A:MIXL1:PARP1:ZBTB18:GATA3:SIRT1:DNA2:H2AFY2:KAT6B:WAPAL:TNKS2:DNTT:LDB1:TAF5:OBFC1:ADD3:TCF7L2:MCMBP:NAT10:CREB3L1:NR1H3:SPI1:TNKS1BP1:PRPF19:FEN1:…	http://www.gsea-msigdb.org/gsea/msigdb/cards/GO_NUCLEAR_CHROMOSOME
GO_cc	GO_DNA_PACKAGING_COMPLEX	110	93	1.303559305721959e-10	2.6097257300553622e-08	HP1BP3:HIST2H2BF:HIST2H3D:HIST2H4A:HIST2H3C:HIST2H2AA3:HIST2H2AA4:HIST2H3A:HIST2H4B:HIST2H2BE:HIST2H2AC:HIST2H2AB:H3F3A:H2AFY2:KAT6B:H2AFX:NCAPD3:NCAPD2:SOS2:GLYR1:TNP2:PRM3:PRM2:PRM1:H3F3B:CENPA:NCAPH:H1F0:NCAPH2:H1FX:H1FOO:SMC4:NCAPG:H2AFZ:H2AFY:IRF4:HIST1H2AA:HIST1H2BA:HIST1H1A:HIST1H3A:HIST1H4A:HIST1H4B:HIST1H3B:HIST1H2AB:HIST1H2BB:HIST1H3C:HIST1H1C:HIST1H4C:HIST1H1T:HIST1H2BC:HIST1H2AC:HIST1…	http://www.gsea-msigdb.org/gsea/msigdb/cards/GO_DNA_PACKAGING_COMPLEX
GO_cc	GO_NUCLEOPLASM_PART	1074	694	1.3807784533536503e-09	2.3035987196783402e-07	C1orf86:SKI:PARK7:RERE:NMNAT1:APITD1:MTOR:HSPB7:HP1BP3:TCEB3:SRSF10:SRRM1:SYF2:SH3BGRL3:PPP1R8:RPA2:MED18:TAF12:SRSF4:PUM1:S100PBP:SFPQ:AGO4:THRAP3:LSM10:MEAF6:SF3A3:PPIE:PPIH:MED8:KDM4A:TOE1:TESK2:TAL1:GADD45A:ZZZ3:PKN2:GTF2B:RPAP2:GFI1:MTF2:DR1:CDC14A:RBM15:DDX20:DCLRE1B:HIPK1:BCAS2:TTF2:ANP32E:C1orf51:PRPF3:RPRD2:ARNT:FAM63A:SCNM1:VPS72:PIP5K1A:POGZ:RORC:GATAD2B:UBAP2L:CLK2:GON4L:LMNA:PRCC:ETV…	http://www.gsea-msigdb.org/gsea/msigdb/cards/GO_NUCLEOPLASM_PART
GO_cc	GO_CATALYTIC_COMPLEX	1323	837	1.0455008388117682e-08	1.4950661995008283e-06	GNB1:KLHL21:PARK7:RERE:ENO1:SPSB1:PIK3CD:UBE4B:EXOSC10:FBXO2:FBXO44:PLOD1:SDHB:PINK1:DDOST:HNRNPR:SRRM1:SYF2:DHDDS:ARID1A:PIGV:SLC9A1:SESN2:TAF12:PHC2:PSMB2:AGO4:MEAF6:DNALI1:SF3A3:NDUFS5:PPIE:CDC20:KDM4A:ZSWIM5:PIK3R3:UQCRH:TAL1:RNF11:ZYG11B:ZYG11A:WDR78:GNG12:ZZZ3:USP33:GTF2B:GLMN:RPAP2:MTF2:DR1:GCLM:PSMA5:GNAI3:GNAT2:RBM15:BCAS2:ANP32E:RPRD2:PSMD4:POGZ:GATAD2B:UBAP2L:CKS1B:DPM3:KRTCAP2:YY1AP1:…	http://www.gsea-msigdb.org/gsea/msigdb/cards/GO_CATALYTIC_COMPLEX
GO_cc	GO_NUCLEAR_BODY	734	478	1.343807628129995e-07	1.65687518591892e-05	C1orf86:SKI:PARK7:NMNAT1:MTOR:HSPB7:HP1BP3:SRSF10:SRRM1:SYF2:SH3BGRL3:PPP1R8:RPA2:SRSF4:PUM1:S100PBP:SFPQ:AGO4:THRAP3:LSM10:SF3A3:PPIE:PPIH:TOE1:TESK2:GADD45A:PKN2:GTF2B:GFI1:CDC14A:RBM15:DDX20:DCLRE1B:HIPK1:BCAS2:C1orf51:PRPF3:ARNT:FAM63A:SCNM1:VPS72:PIP5K1A:RORC:GATAD2B:CLK2:GON4L:LMNA:PRCC:PYHIN1:IFI16:ADAMTS4:KLHL20:RNF2:DENND1B:IKBKE:EIF2D:DYRK3:INTS7:NSL1:TAF5L:SPRTN:EXO1:PRPF18:YME1L1:WAC:…	http://www.gsea-msigdb.org/gsea/msigdb/cards/GO_NUCLEAR_BODY
GO_cc	GO_MICROTUBULE_CYTOSKELETON	1151	727	1.4896979693576705e-07	1.65687518591892e-05	PRKCZ:SKI:CEP104:NPHP4:KLHL21:TMEM201:KIF1B:MFN2:RSG1:CROCC:RCC2:KIF17:CDC42:CLIC4:AUNIP:STMN1:TRIM63:CEP85:NUDC:C1orf172:EYA3:YTHDF2:MAP7D1:DNALI1:MACF1:CDC20:KIF2C:PLK3:TCTEX1D4:MAST2:KNCN:STIL:AGBL4:HSPB11:PDE4B:WDR78:AK5:USP33:PKN2:CDC7:EVI5:CDC14A:PSRC1:GNAI3:LRIF1:DCLRE1B:HIPK1:BCAS2:SPAG17:MLLT11:JTB:PBXIP1:RUSC1:ARHGEF2:CCT3:C1orf192:HSPA6:ADCY10:NME7:CCDC181:KIFAP3:DNM3:TEX35:CEP350:NEK7…	http://www.gsea-msigdb.org/gsea/msigdb/cards/GO_MICROTUBULE_CYTOSKELETON
GO_cc	GO_CELL_SUBSTRATE_JUNCTION	403	273	6.025705554215936e-07	6.031731259770152e-05	HSPG2:CDC42:ASAP3:SLC9A1:FHL3:CAP1:RPS8:DOCK7:JAK1:USP33:NEXN:RPL5:MTF2:PRUNE:PIP5K1A:ARHGEF2:TADA1:ARPC5:PTPRC:NFASC:CD46:ENAH:GDI2:ITGA8:RSU1:VIM:APBB1IP:SVIL:ITGB1:PLAU:VCL:PDLIM1:SORBS1:COL17A1:NRAP:RPLP2:CD151:TSPAN4:CD81:RHOG:ILK:RRAS2:RPS13:CD44:LPXN:AHNAK:FLRT1:ARL2:CAPN1:CFL1:CORO1B:RPS3:RDX:LAYN:DIXDC1:HYOU1:CBL:MCAM:HSPA8:TSPAN9:CD9:SENP1:LIMA1:TENC1:PCBP2:ITGA5:LRP1:RAB21:PPP1R12A:COR…	http://www.gsea-msigdb.org/gsea/msigdb/cards/GO_CELL_SUBSTRATE_JUNCTION
GO_cc	GO_TRANSFERASE_COMPLEX	758	488	7.822603365820543e-07	7.118569062896693e-05	KLHL21:SPSB1:PIK3CD:UBE4B:FBXO2:FBXO44:PINK1:DDOST:DHDDS:PIGV:SESN2:TAF12:PHC2:MEAF6:CDC20:KDM4A:ZSWIM5:PIK3R3:RNF11:ZYG11B:ZYG11A:ZZZ3:USP33:GTF2B:GLMN:RPAP2:MTF2:DR1:RBM15:RPRD2:POGZ:UBAP2L:CKS1B:DPM3:KRTCAP2:VHLL:INSRR:USF1:TADA1:PIGC:KLHL20:CACYBP:RNF2:CDC73:KLHL12:SNRPE:PIK3C2B:RBBP5:DTL:WDR26:TAF5L:PFKP:FBXO18:TAF3:DHTKD1:PDSS1:EPC1:CUL2:CCNY:OGDHL:NRBF2:SIRT1:DNA2:KAT6B:DYDC1:DYDC2:IFIT5:P…	http://www.gsea-msigdb.org/gsea/msigdb/cards/GO_TRANSFERASE_COMPLEX
GO_cc	GO_PROTEIN_DNA_COMPLEX	196	141	2.451852970146538e-06	0.0002045254019263	ZBTB17:HP1BP3:RPA2:GTF2B:BCAS2:HIST2H2BF:HIST2H3D:HIST2H4A:HIST2H3C:HIST2H2AA3:HIST2H2AA4:HIST2H3A:HIST2H4B:HIST2H2BE:HIST2H2AC:HIST2H2AB:H3F3A:PARP1:H2AFY2:KAT6B:HHEX:OBFC1:TCF7L2:PRPF19:POLA2:POLD4:POLD3:H2AFX:KDM5A:RAD52:SP1:NFE2:PRIM1:HMGA2:HELB:GTF2H3:TINF2:SOS2:MAX:GLYR1:TNP2:PRM3:PRM2:PRM1:NUPR1:CCDC79:ACD:TERF2:GINS2:CTC1:MED1:JUP:H3F3B:TEN1:WDR18:CENPA:KCNIP3:NFE2L2:GINS1:TOP1:DONSON:H1F…	http://www.gsea-msigdb.org/gsea/msigdb/cards/GO_PROTEIN_DNA_COMPLEX
GO_cc	GO_CHROMOSOMAL_REGION	345	234	3.2509525352473e-06	0.000250323345214	ZBTB48:APITD1:RCC2:KDM1A:RPA2:MEAF6:SCMH1:KDM4A:KIF2C:ORC1:ITGB3BP:LRIF1:DCLRE1B:SYCP1:HIST2H4A:HIST2H4B:PMF1:CENPL:CDC73:NEK2:PPP2R5A:NSL1:FBXO28:H3F3A:PARP1:PSEN2:NUP133:DNA2:H2AFY2:WAPAL:TNKS2:HELLS:OBFC1:NUP98:NAT10:CKAP5:NUP160:FEN1:INCENP:MEN1:C11orf85:CDCA5:PPP1CA:SUV420H1:ATM:ZW10:H2AFX:NCAPD3:NCAPD2:CBX5:CDK2:NABP2:PTGES3:MBD6:DCTN2:NUP107:PPP1R12A:SYCP3:PPP1CC:DYNLL1:CLIP1:KNTC1:PDS5B:S…	http://www.gsea-msigdb.org/gsea/msigdb/cards/GO_CHROMOSOMAL_REGION
GO_cc	GO_FICOLIN_1_RICH_GRANULE	121	91	7.907850724006927e-06	0.0005654113267664	CDA:PPIE:PGM1:PSMA5:CTSS:ILF2:HSPA6:ARPC5:ALOX5:VCL:PGAM1:PSMD13:HBB:AMPD3:COMMD9:PSMC3:PRG2:FTH1:CAPN1:GSTP1:PAFAH1B2:HSPA8:BIN2:GNS:CAND1:LTA4H:APAF1:HMGB1:ACTR10:SERPINA1:HSP90AA1:SRP14:PLEKHO2:PKM:CTSH:MVP:ALDOA:COTL1:ALDOC:PSMD11:PSMD3:JUP:ACLY:KPNB1:NME1-NME2:PSMD12:TIMP2:CFD:EEF2:LRG1:GPI:QPCT:ACTR2:ACTR1B:TNFAIP6:PSMD14:CAB39:MMP9:CTSZ:CCT8:MAPK1:MIF:XRCC6:ATG7:GLB1:IMPDH2:APEH:PSMD6:GYG1…	http://www.gsea-msigdb.org/gsea/msigdb/cards/GO_FICOLIN_1_RICH_GRANULE
GO_cc	GO_MICROTUBULE_ORGANIZING_CENTER	708	451	1.047213598003481e-05	0.0006988405410676	PRKCZ:SKI:CEP104:NPHP4:RSG1:CROCC:KIF17:CDC42:CLIC4:AUNIP:CEP85:EYA3:YTHDF2:CDC20:KIF2C:PLK3:TCTEX1D4:KNCN:STIL:AGBL4:HSPB11:PDE4B:AK5:USP33:PKN2:EVI5:CDC14A:GNAI3:LRIF1:DCLRE1B:HIPK1:BCAS2:MLLT11:JTB:C1orf192:HSPA6:NME7:KIFAP3:CEP350:NEK7:CAMSAP2:KLHL12:DYRK3:MAPKAPK2:TRAF5:NEK2:DTL:PPP2R5A:TMEM63A:PSEN2:DISC1:CEP170:SDCCAG8:PRKCQ:ANKRD26:MASTL:C10orf107:ZNF365:STOX1:DLG5:KIF20B:PCGF5:TNKS2:SORB…	http://www.gsea-msigdb.org/gsea/msigdb/cards/GO_MICROTUBULE_ORGANIZING_CENTER
GO_cc	GO_CHROMOSOME_TELOMERIC_REGION	158	114	1.7527660610340854e-05	0.0010965742669344	ZBTB48:KDM1A:RPA2:ORC1:LRIF1:DCLRE1B:HIST2H4A:HIST2H4B:CDC73:H3F3A:PARP1:DNA2:H2AFY2:TNKS2:OBFC1:NAT10:FEN1:MEN1:C11orf85:PPP1CA:ATM:H2AFX:CBX5:CDK2:NABP2:PTGES3:PPP1CC:LIG4:TINF2:XRCC3:RAD51:TP53BP1:C15orf43:PIF1:PML:TELO2:SLX4:NSMCE1:CCDC79:ACD:TERF2:SMG6:WRAP53:CTC1:EZH1:CBX1:H3F3B:TEN1:THOC1:DOT1L:SIRT6:SIRT2:XRCC1:ERCC1:CCDC155:NLRP2:ZSCAN4:PPP1CB:MCM6:ORC4:RIF1:HAT1:NABP1:ORC2:SP100:SPO11:R…	http://www.gsea-msigdb.org/gsea/msigdb/cards/GO_CHROMOSOME_TELOMERIC_REGION
GO_cc	GO_ENDOSOME	858	538	2.0755323254737905e-05	0.0012221222692936	PRKCZ:VAMP3:CLSTN1:CLCN6:PLEKHM2:ATP13A2:RCC2:ECE1:LDLRAP1:SLC30A2:WASF2:STX12:PTP4A2:INPP5B:RRAGC:ATP6V0B:RNF11:EPS15:OSBPL9:RAB3B:ZFYVE9:TMEM59:PCSK9:ANGPTL3:JAK1:LEPROT:VCAM1:S1PR1:SORT1:GPR61:LAMTOR5:RAP1A:AP4B1:ADAM30:FCGR1A:VPS45:APH1A:CTSS:CTSK:PI4KB:SNX27:RAB13:SCAMP3:RUSC1:SYT11:LAMTOR2:RAB25:NTRK1:CD1D:CD1A:CD1B:CD1E:DARC:APOA2:GPR161:VAMP4:RABGAP1L:NMNAT2:ARPC5:RAB7L1:IKBKE:KCNH1:SLC30…	http://www.gsea-msigdb.org/gsea/msigdb/cards/GO_ENDOSOME
GO_cc	GO_RIBONUCLEOPROTEIN_GRANULE	215	149	3.529262498645603e-05	0.0018908696282539	CDC42:PNRC2:LIN28A:YTHDF2:PUM1:AGO4:ZC3H12A:PABPC4:YBX1:ZCCHC11:HENMT1:MOV10:TDRKH:HAX1:MEX3A:TSTD1:MAEL:RC3H1:TDRD5:DYRK3:TAF5L:LARP4B:UPF2:BLNK:INA:TDRD1:TIAL1:TRIM5:ARNTL:CAPRIN1:PSMC3:POLR2G:RBM4:PITPNM1:DDX6:DDX25:DCPS:TUBA1A:LARP4:CNOT2:ATXN2:RPL6:PAN3:LIG4:RBM23:AJUBA:PSMA6:SAMD4A:ZFP36L1:TDRD9:EXD1:GABPB1:USP3:EDC3:PSMA4:CTSH:MEX3B:CPEB1:BTBD1:IQGAP1:FAM195A:CARHSP1:SOCS1:TNRC6A:ATXN2L:CN…	http://www.gsea-msigdb.org/gsea/msigdb/cards/GO_RIBONUCLEOPROTEIN_GRANULE
GO_cc	GO_VACUOLE	736	464	3.5890632304520134e-05	0.0018908696282539	GNB1:PIK3CD:MTOR:CLCN6:NPPA:ATP13A2:PADI2:PQLC2:DDOST:ECE1:HSPG2:FUCA1:SLC30A2:LAPTM5:SDC3:RRAGC:CAP1:PPT1:SZT2:ATP6V0B:TSPAN1:TMEM59:PCSK9:SORT1:GNAI3:LAMTOR5:DRAM2:GDAP2:CTSS:CTSK:S100A13:SNAPIN:GBA:SYT11:UBQLN4:LAMTOR2:TMEM79:C1orf85:BCAN:CD1D:CD1B:CD1E:MPZ:VAMP4:FASLG:PRDX6:NCF2:CHIT1:FMOD:RAB7L1:PIGR:TMEM63A:GDI2:CUBN:PIP4K2A:MARCH8:NRBF2:SRGN:VPS26A:PRF1:SLC29A3:PSAP:AP3M1:SFTPD:ANXA11:LIPA…	http://www.gsea-msigdb.org/gsea/msigdb/cards/GO_VACUOLE
GO_cc	GO_RIBONUCLEOPROTEIN_COMPLEX	815	510	4.568724710834994e-05	0.0021535843207724	CDC42:HNRNPR:PNRC2:SRRM1:SYF2:ZNF593:LIN28A:PPP1R8:YTHDF2:PUM1:AGO4:LSM10:MRPS15:ZC3H12A:SF3A3:UTP11L:PABPC4:PPIE:PPIH:YBX1:EBNA1BP2:RPS8:NSUN4:PRPF38A:ZCCHC11:MRPL37:ZNHIT6:RBMXL1:RPL5:HENMT1:MOV10:BCAS2:TTF2:WDR3:SF3B4:MRPS21:PRPF3:MRPL9:TDRKH:ILF2:RPS27:HAX1:ADAR:DAP3:KIAA0907:MEX3A:SMG5:MRPL24:TSTD1:MAEL:RC3H1:MRPS14:TDRD5:SMG7:IVNS1ABP:TROVE2:SNRPE:EIF2D:DYRK3:DIEXF:EPRS:NVL:SRP9:TAF5L:HEATR…	http://www.gsea-msigdb.org/gsea/msigdb/cards/GO_RIBONUCLEOPROTEIN_COMPLEX
GO_cc	GO_CLEAVAGE_FURROW	55	45	4.65172679906402e-05	0.0021535843207724	PKN2:RHOC:HMCN1:MASTL:SVIL:ITGB1:PSD:MEN1:PITPNM1:RDX:PLEKHG6:RACGAP1:LIMA1:RAB21:SSH1:PPP1CC:CIT:ZFYVE19:RAB11A:PSTPIP1:WDR73:RAB11FIP3:SEPT12:NDE1:SPIRE2:MYH10:RAB11FIP4:PLCD3:SPIRE1:FSD1:PKN1:STAMBP:SEPT2:NF2:MYH9:PDXP:KLHDC8B:RHOA:MYLK:ECT2:PLK4:KIF20A:SEPT7:RALA:HMCN2	http://www.gsea-msigdb.org/gsea/msigdb/cards/GO_CLEAVAGE_FURROW
GO_cc	GO_VACUOLAR_PART	531	341	4.733152353346026e-05	0.0021535843207724	GNB1:MTOR:CLCN6:ATP13A2:PADI2:PQLC2:DDOST:ECE1:HSPG2:FUCA1:SLC30A2:LAPTM5:SDC3:RRAGC:CAP1:PPT1:SZT2:ATP6V0B:TSPAN1:TMEM59:PCSK9:SORT1:GNAI3:LAMTOR5:DRAM2:GDAP2:CTSS:CTSK:SNAPIN:GBA:LAMTOR2:TMEM79:C1orf85:BCAN:CD1D:CD1B:CD1E:FASLG:PRDX6:FMOD:PIGR:TMEM63A:GDI2:CUBN:MARCH8:SLC29A3:PSAP:AP3M1:LIPA:PI4K2A:PI4K2A:BLOC1S2:HPS6:C10orf32:IFITM3:CHID1:AP2A2:TPP1:TMEM9B:SBF2:ACP2:SLC15A3:SYT7:AHNAK:TMEM179B…	http://www.gsea-msigdb.org/gsea/msigdb/cards/GO_VACUOLAR_PART
GO_cc	GO_RUFFLE	169	119	7.054566284462525e-05	0.0030702699351073	ASAP3:WASF2:FGR:MACF1:EPS8L3:PLEKHO1:PIP5K1A:THEM4:S100A11:ARHGEF2:KIAA1462:ITGB1:IFIT5:PSD:PLEKHA1:EPS8L2:PTPRJ:RASGRP2:CFL1:RPS3:RDX:LAYN:TIRAP:FGD4:LIMA1:ITGA5:FGD6:APPL2:CORO1C:TRPV4:TESC:CLIP1:HIP1R:RP11-307N16.6:SPATA13:LCP1:ACTN1:PLA2G4F:TRPM7:ANXA2:TLN2:TPM1:CIB1:IQGAP1:TNFRSF12A:RLTPR:PARD6A:MTSS1L:BCAR1:MYO1C:INPP5K:KSR1:ITGB3:ITGB3:SKAP1:NME1:NME1-NME2:SLC9A3R1:ROCK1:ABCA7:HMHA1:PIP5K1…	http://www.gsea-msigdb.org/gsea/msigdb/cards/GO_RUFFLE
GO_cc	GO_SIDE_OF_MEMBRANE	470	303	8.041091762014111e-05	0.00335380535574	GNB1:TNFRSF14:TNFRSF9:ERRFI1:ECE1:CNR2:LDLRAP1:FGR:EPB41:CSF3R:ERMAP:PCSK9:LEPR:IL12RB2:GNG12:TGFBR3:VCAM1:S1PR1:GNAI3:GNAT2:PTPN22:ADAM30:IL6R:CHRNB2:CD1D:CD1A:CD1B:CD1E:SPTA1:CD244:FCER1G:FCGR3A:FCGR2B:SELP:SELL:FASLG:NPHS2:MR1:PTPRC:PTPN7:TRAF5:GNG4:IL2RA:CUBN:ITGB1:CXCL12:BMPR1A:PTEN:IDE:CHUK:FGF8:TH:F2:MS4A2:MS4A1:CD6:CD5:CD248:FOLR3:CD3E:CD3D:CD3G:CXCR5:C2CD2L:MCAM:HSPA8:CD9:CD27:CD4:CD69:C…	http://www.gsea-msigdb.org/gsea/msigdb/cards/GO_SIDE_OF_MEMBRANE
GO_cc	GO_TRANSFERASE_COMPLEX_TRANSFERRING_PHOSPHORUS_CONTAINING_GROUPS	245	166	8.968204088910143e-05	0.0035908689171996	PIK3CD:SESN2:TAF12:PIK3R3:GTF2B:RPAP2:RPRD2:CKS1B:INSRR:CDC73:PIK3C2B:TAF5L:PFKP:TAF3:CCNY:NRBF2:DNA2:IFIT5:SORBS1:CCNJ:MMS19:CHUK:TAF5:BCCIP:POLR2L:TAF10:PIK3C2A:GTF2H1:ATG13:POLR2G:TAF6L:POLA2:POLD4:CCND1:POLD3:SIK2:CCND2:PFKM:CCNT1:PRKAG1:ACVRL1:ACVR1B:CDK2:PRIM1:CDK4:SOCS2:POLR3B:PRKAB1:GTF2H3:ULK1:POLE:POLR1D:RB1:ATG14:TBPL2:SNW1:GTF2A1:CCNK:RTF1:GTF2A2:PKM:WDR61:POLG:IGF1R:POLR3K:CCNF:SOCS1…	http://www.gsea-msigdb.org/gsea/msigdb/cards/GO_TRANSFERASE_COMPLEX_TRANSFERRING_PHOSPHORUS_CONTAINING_GROUPS
GO_cc	GO_NUCLEAR_ENVELOPE	453	292	0.0001089142068179	0.0041931969624901	PRKCZ:TMEM201:TMEM57:RCC1:AKIRIN1:ZMPSTE24:YBX1:FAF1:PRPF38A:SORT1:RBM15:CEPT1:WDR3:CERS2:CREB3L4:NUP210L:HAX1:LMNA:ATF6:NOS1AP:C1orf111:CACYBP:TOR1AIP2:IFRG15:TOR1AIP1:GOLT1A:KCNH1:SLC30A1:DTL:LBR:PARP1:PSEN2:NUP133:GTPBP4:IL15RA:TAF3:SEPHS1:FAM188A:DNAJC1:EPC1:ALOX5:SIRT1:EIF5AL1:ANXA11:TNKS2:RRP12:CUEDC2:INA:GRK5:BNIP3:NLRP6:SLC22A18:NUP98:RRM1:IPO7:NUCB2:KCNJ11:NUP160:P2RX3:TMEM109:INTS5:NXF1…	http://www.gsea-msigdb.org/gsea/msigdb/cards/GO_NUCLEAR_ENVELOPE
GO_cc	GO_ACTIN_CYTOSKELETON	485	311	0.0001172074756706	0.0043453586350504	PRKCZ:HSPB7:CROCC:CAPZB:CLIC4:WASF2:FGR:FHL3:MACF1:CAP1:SLC2A1:IPP:LURAP1:KNCN:PGM1:GNG12:GBP1:VCAM1:CAPZA1:TMOD4:TPM3:HAX1:ARHGEF2:SPTA1:RCSD1:KLHL20:ABL2:ARPC5:IVNS1ABP:CDC42BPA:ACTA1:FMN2:NEBL:ARHGAP21:SVIL:VCL:ACTA2:IFIT5:SORBS1:ACTR1A:TAF5:SH3PXD2A:BAG3:TNNI2:LSP1:TNNT3:ILK:TTC17:MYBPC3:SMTNL1:LPXN:AHNAK:MARK2:FERMT3:CFL1:SPTBN2:CORO1B:RDX:CRYAB:ARHGAP32:GYS2:STK38L:RAPGEF3:KANSL2:LIMA1:POU6…	http://www.gsea-msigdb.org/gsea/msigdb/cards/GO_ACTIN_CYTOSKELETON
GO_cc	GO_NUCLEAR_MEMBRANE	297	197	0.0001416279851972	0.0050632004708011	TMEM201:TMEM57:RCC1:AKIRIN1:ZMPSTE24:YBX1:PRPF38A:SORT1:RBM15:CEPT1:WDR3:CERS2:CREB3L4:HAX1:LMNA:NOS1AP:C1orf111:TOR1AIP2:IFRG15:TOR1AIP1:KCNH1:SLC30A1:DTL:LBR:PSEN2:NUP133:GTPBP4:IL15RA:TAF3:SEPHS1:FAM188A:DNAJC1:EPC1:ALOX5:SIRT1:RRP12:CUEDC2:INA:GRK5:NLRP6:NUP98:NUCB2:P2RX3:TMEM109:INTS5:C11orf85:TM7SF2:SLC29A2:MRGPRF:EI24:CCND2:GAPDH:PRICKLE1:SENP1:CERS5:NR4A1:AAAS:TMEM194A:STAT6:CDK4:DPY19L2:…	http://www.gsea-msigdb.org/gsea/msigdb/cards/GO_NUCLEAR_MEMBRANE
GO_cc	GO_CYTOPLASMIC_VESICLE_PART	1446	874	0.0001556836244638	0.0053737692444251	VAMP3:SLC2A5:KIF1B:AGTRAP:CLCN6:TNFRSF1B:PLEKHM2:NECAP2:ATP13A2:PADI2:RCC2:CDA:DDOST:ECE1:WNT4:FUCA1:CLIC4:LDLRAP1:FGR:STX12:PTAFR:OPRD1:INPP5B:RRAGC:PPIE:CAP1:ATP6V0B:SLC6A9:EPS15:OSBPL9:RAB3B:ZFYVE9:TMEM59:PCSK9:PGM1:LEPROT:SORT1:PSMA5:GPR61:LAMTOR5:CD53:RAP1A:AP4B1:SYT6:NRAS:ADAM30:FCGR1A:SV2A:VPS45:APH1A:ECM1:CTSS:CTSK:SNX27:S100A11:S100A9:S100A12:S100A8:SNAPIN:ILF2:RAB13:SCAMP3:SYT11:LAMTOR2…	http://www.gsea-msigdb.org/gsea/msigdb/cards/GO_CYTOPLASMIC_VESICLE_PART
GO_cc	GO_P_BODY	82	62	0.000166400120361	0.0055522173493793	PNRC2:LIN28A:YTHDF2:PUM1:AGO4:ZC3H12A:MOV10:HAX1:MEX3A:RC3H1:TRIM5:CAPRIN1:PSMC3:POLR2G:DDX6:DCPS:CNOT2:PAN3:AJUBA:PSMA6:SAMD4A:ZFP36L1:EDC3:PSMA4:MEX3B:CPEB1:BTBD1:CARHSP1:TNRC6A:CNOT1:EDC4:TNRC6C:NANOS3:LSM4:LSM14A:WTIP:NANOS2:CNOT3:POLR2D:RQCD1:TOP1:EIF4ENIF1:APOBEC3C:APOBEC3D:APOBEC3F:APOBEC3G:APOBEC3H:TNRC6B:LSM3:LIMD1:DCP1A:XRN1:EIF4E:CNOT8:SQSTM1:ZC3H12D:SYNE1:PSMA2:PSMA2:RBPMS:LSM1:AGO2:R…	http://www.gsea-msigdb.org/gsea/msigdb/cards/GO_P_BODY
GO_cc	GO_ENDOCYTIC_VESICLE	275	183	0.000184896217938	0.0059703585211605	PLEKHG5:VAMP3:WNT4:STX12:INPP5B:ATP6V0B:EPS15:STXBP3:RAP1A:FCGR1A:RAB13:SYT11:GPR161:NCF2:PIK3C2B:CUBN:VIM:CAMK2G:SFTPA2:SFTPA1:SFTPD:ANXA11:ENTPD7:INPP5F:AP2A2:HBB:SAA1:AMBRA1:SYT7:CDC42EP2:UNC93B1:TCIRG1:PICALM:RAB39A:DRD2:APOA1:HYOU1:VPS11:TIRAP:VPS26B:CD9:WNT1:RAB5B:LRP1:MDM2:APPL2:HVCN1:RAB35:HIP1R:ATP6V0A2:SCARB1:UBC:ATG14:EVL:HSP90AA1:AMN:SNAP23:PDIA3:MYO1E:RAB8B:RAB11A:KIAA1199:HBA2:HBA1:…	http://www.gsea-msigdb.org/gsea/msigdb/cards/GO_ENDOCYTIC_VESICLE
GO_cc	GO_CELL_LEADING_EDGE	393	254	0.0002309523706569	0.0072244788446115	PRKCZ:PLEKHG5:ASAP3:C1orf172:SLC9A1:WASF2:FGR:PHACTR4:OPRD1:MACF1:ANGPTL3:LMO4:PKN2:EPS8L3:KCNC4:KCNA2:PLEKHO1:PIP5K1A:THEM4:S100A11:RAB13:HAX1:ARHGEF2:SCYL3:ARPC5:ADORA1:KCNH1:ENAH:CDC42BPA:ACTA1:EXOC8:ITGA8:CUBN:VIM:APBB1IP:ABI1:KIAA1462:ITGB1:ACTA2:IFIT5:LDB1:GBF1:PSD:SLK:PLEKHA1:EPS8L2:ILK:SWAP70:KCNJ11:CD44:DGKZ:PTPRJ:CTNND1:RASGRP2:CDC42BPG:FAM89B:CFL1:CORO1B:RPS3:RDX:LAYN:TIRAP:GABARAPL1:F…	http://www.gsea-msigdb.org/gsea/msigdb/cards/GO_CELL_LEADING_EDGE
GO_cc	GO_CENTROSOME	495	315	0.0002388255305702	0.0072443744272966	SKI:NPHP4:CROCC:CDC42:CLIC4:AUNIP:CEP85:EYA3:CDC20:KIF2C:PLK3:STIL:HSPB11:PDE4B:USP33:PKN2:CDC14A:GNAI3:DCLRE1B:HIPK1:BCAS2:JTB:NME7:KIFAP3:CEP350:CAMSAP2:DYRK3:MAPKAPK2:TRAF5:NEK2:DTL:PPP2R5A:PSEN2:DISC1:CEP170:SDCCAG8:ANKRD26:MASTL:C10orf107:STOX1:KIF20B:PCGF5:TNKS2:SORBS1:LZTS2:ACTR1A:ARL3:FAM175B:BCCIP:PSMA1:PSMA1:PLEKHA7:CKAP5:RAPSN:CCDC88B:ARL2:SAC3D1:DPF2:MAP3K11:CCDC85B:BBS1:NUMA1:C2CD3:C…	http://www.gsea-msigdb.org/gsea/msigdb/cards/GO_CENTROSOME
GO_cc	GO_NUCLEAR_CHROMOSOME_TELOMERIC_REGION	123	88	0.0002492382335556	0.0073378668173304	KDM1A:RPA2:ORC1:LRIF1:DCLRE1B:HIST2H4A:HIST2H4B:CDC73:H3F3A:PARP1:DNA2:H2AFY2:TNKS2:OBFC1:NAT10:FEN1:MEN1:C11orf85:PPP1CA:ATM:CBX5:NABP2:PPP1CC:LIG4:TINF2:XRCC3:RAD51:TP53BP1:C15orf43:PIF1:PML:TELO2:SLX4:CCDC79:ACD:TERF2:CTC1:CBX1:H3F3B:TEN1:THOC1:SIRT6:XRCC1:ERCC1:NLRP2:ZSCAN4:PPP1CB:MCM6:ORC4:HAT1:NABP1:ORC2:SP100:THOC5:SUN2:XRCC6:WDR82:THOC7:ATR:POLR2B:GAR1:TERT:RAD50:H2AFY:WRNIP1:HIST1H2AA:HI…	http://www.gsea-msigdb.org/gsea/msigdb/cards/GO_NUCLEAR_CHROMOSOME_TELOMERIC_REGION
GO_cc	GO_ENVELOPE	1147	698	0.0002597929529331	0.0074300784538874	PRKCZ:PARK7:SLC25A33:TMEM201:MTOR:UBIAD1:MFN2:SDHB:PINK1:TMEM57:FGR:IFI6:RCC1:MRPS15:AKIRIN1:NDUFS5:ZMPSTE24:YBX1:UQCRH:FAF1:PRPF38A:COA7:MRPL37:FAM73A:SLC25A24:SORT1:RBM15:CEPT1:WDR3:MRPS21:MCL1:CERS2:PI4KB:MRPL9:THEM4:SLC27A3:CREB3L4:NUP210L:HAX1:MTX1:MSTO1:DAP3:LMNA:SLC25A44:MRPL24:PPOX:NDUFS2:TOMM40L:SDHC:ATF6:NOS1AP:C1orf111:MYOC:CACYBP:MRPS14:TOR1AIP2:IFRG15:TOR1AIP1:GOLT1A:IKBKE:KCNH1:SLC3…	http://www.gsea-msigdb.org/gsea/msigdb/cards/GO_ENVELOPE
GO_cc	GO_HETEROCHROMATIN	77	58	0.0003196598858712	0.0088883207154765	PHC2:KDM4A:RNF2:SIRT1:HELLS:RRP8:TNKS1BP1:INCENP:EED:DDX6:NCAPD3:CBX5:BAZ2A:HMGA2:WDR76:PML:RNF40:SALL1:PCGF2:CBX1:CBX8:MBD2:MBD3:SIRT6:DNMT1:SIRT2:GLTSCR2:TRIM28:DNMT3A:CENPA:ORC2:SUMO1:CENPB:SNAI1:SALL4:MORC2:CBX6:SATB1:TOP2B:FAM208A:SMARCAD1:H2AFZ:UBE2B:H2AFY:FOXC1:HIST1H1E:HIST1H1B:RING1:HMGA1:BEND3:CBX3:IKZF1:BAZ1B:LRWD1:HSF1:UHRF2:KDM4C:CDKN2A	http://www.gsea-msigdb.org/gsea/msigdb/cards/GO_HETEROCHROMATIN
GO_cc	GO_RUFFLE_MEMBRANE	91	67	0.0003554750314859	0.0096170407166883	FGR:MACF1:EPS8L3:PLEKHO1:PIP5K1A:THEM4:ARHGEF2:KIAA1462:ITGB1:IFIT5:PSD:PLEKHA1:EPS8L2:PTPRJ:RASGRP2:CFL1:RPS3:TIRAP:ITGA5:APPL2:CORO1C:TRPV4:TESC:HIP1R:RP11-307N16.6:SPATA13:LCP1:PLA2G4F:TPM1:CIB1:MTSS1L:MYO1C:INPP5K:KSR1:ITGB3:ITGB3:NME1:ABCA7:HMHA1:PIP5K1C:PDE4A:DNM2:AKT2:EPS8L1:SH3YL1:PLEK:PSD4:EPB41L5:FAP:ITGAV:PDE9A:NF2:PDXP:PACSIN2:FGD5:RHOA:ARF4:DIAPH1:SPRY4:PACSIN1:FGD2:EEF1A1:RAC1:DLC1:…	http://www.gsea-msigdb.org/gsea/msigdb/cards/GO_RUFFLE_MEMBRANE
GO_cc	GO_WHOLE_MEMBRANE	1610	964	0.0004144664812967	0.0109179196783692	GNB1:PRKCZ:VAMP3:PARK7:SLC2A5:CLSTN1:PEX14:MTOR:CLCN6:MFN2:TNFRSF1B:EFHD2:PLEKHM2:NECAP2:ATP13A2:RCC2:PQLC2:PINK1:DDOST:ECE1:WNT4:LDLRAP1:SLC30A2:SLC9A1:STX12:PTAFR:OPRD1:LAPTM5:INPP5B:RRAGC:PPT1:SLC2A1:SZT2:ATP6V0B:SLC6A9:TSPAN1:EPS15:OSBPL9:RAB3B:ZFYVE9:TMEM59:PCSK9:LEPROT:FAM73A:ABCD3:S1PR1:SORT1:GPR61:GNAI3:LAMTOR5:KCNA3:CD53:DRAM2:RAP1A:SYT6:NRAS:GDAP2:ADAM30:FCGR1A:SV2A:VPS45:APH1A:MCL1:PI4…	http://www.gsea-msigdb.org/gsea/msigdb/cards/GO_WHOLE_MEMBRANE
GO_cc	GO_CHYLOMICRON	13	13	0.000518509824086	0.0133084188182098	APOA2:APOA5:APOA4:APOC3:APOA1:APOBR:APOH:LSR:APOE:APOC1:APOC2:APOB:LPL	http://www.gsea-msigdb.org/gsea/msigdb/cards/GO_CHYLOMICRON
GO_cc	GO_ENDOSOMAL_PART	489	309	0.0005457824035012	0.0134276184140571	VAMP3:CLCN6:PLEKHM2:ATP13A2:RCC2:ECE1:STX12:INPP5B:RRAGC:ATP6V0B:EPS15:OSBPL9:ZFYVE9:TMEM59:PCSK9:LEPROT:SORT1:GPR61:LAMTOR5:AP4B1:ADAM30:FCGR1A:VPS45:APH1A:CTSS:CTSK:SNX27:RAB13:SCAMP3:LAMTOR2:NTRK1:CD1D:CD1A:CD1B:IKBKE:KCNH1:CUBN:MRC1L1:MRC1:MARCH8:FAM21C:FAM21B:FAM21A:VPS26A:TSPAN15:PRF1:SLC29A3:PI4K2A:PI4K2A:HPS6:PSD:VTI1A:INPP5F:IFITM3:IRF7:AP2A2:INS:TMEM9B:ARHGAP1:VPS37C:EHD1:VPS51:RHOD:TCI…	http://www.gsea-msigdb.org/gsea/msigdb/cards/GO_ENDOSOMAL_PART
GO_cc	GO_PERINUCLEAR_REGION_OF_CYTOPLASM	687	426	0.0005499823726037	0.0134276184140571	PRKCZ:PLEKHG5:VAMP3:PARK7:NPPA:TNFRSF1B:PINK1:ECE1:CLIC4:SLC9A1:CDC20:HECTD3:TSPAN1:FAF1:RAB3B:PCSK9:SERBP1:USP33:PKN2:GBP3:SLC30A7:SORT1:CSF1:RAP1A:PTPN22:SYT6:PI4KB:S100A13:SNAPIN:THBS3:SYT11:UBQLN4:KIRREL:TSTD1:NOS1AP:MAEL:ADCY10:SELE:DNM3:FASLG:PRDX6:KLHL20:RAB7L1:KCNH1:PSEN2:GALNT2:EXOC8:FMN2:GTPBP4:UPF2:KIAA1462:ITGB1:CCAR1:LDB3:KIF20B:TNKS2:EXOC6:HIF1AN:NEURL1:SLK:VTI1A:HRAS:TRIM68:TAF10:S…	http://www.gsea-msigdb.org/gsea/msigdb/cards/GO_PERINUCLEAR_REGION_OF_CYTOPLASM
GO_cc	GO_ENDOPEPTIDASE_COMPLEX	63	48	0.00066356246825	0.0158149054932927	PSMB2:PSMA5:PSMD4:UBQLN4:UCHL5:IDE:PSMD13:PSMA1:PSMA1:PSMC3:PAAF1:PSMD9:PSMB5:PSMB11:PSME1:PSME2:PSMA6:PSMA3:UBR1:PSMA4:PSMB10:PSMB6:PSMD11:PSMD3:PSME3:PSMC5:PSMD12:USP14:RAD23A:PSMD8:PSME4:HTRA2:PSMD14:ZFAND2B:DNAJB2:PSMD1:PSMA7:ADRM1:PSMD6:PSMD2:ZFAND2A:PSMA2:PSMA2:HSPB1:UBE3C:VCP:UBQLN1:KIAA0368:PSMD5:PSMB7	http://www.gsea-msigdb.org/gsea/msigdb/cards/GO_ENDOPEPTIDASE_COMPLEX
GO_cc	GO_VACUOLAR_LUMEN	167	114	0.0006939839666276	0.0161553011766122	ATP13A2:PADI2:HSPG2:FUCA1:SDC3:CAP1:PPT1:CTSS:CTSK:GBA:BCAN:CD1E:FASLG:PRDX6:FMOD:GDI2:CUBN:PSAP:LIPA:CHID1:TPP1:ACP2:CTSF:CTSC:HSPA8:PA2G4:GNS:LYZ:CCT2:DCN:PLBD2:GPC5:ACTR10:GALC:DYNC1H1:HSP90AA1:ANXA2:DAPK2:HEXA:CSPG4:PYCARD:IST1:GALNS:TRAPPC1:ACLY:NAGLU:VAT1:GRN:MPO:UNC13D:GAA:SGSH:SERPINB13:PRSS57:AZU1:PRTN3:ELANE:HMHA1:C3:MAN2B1:IFI30:NCAN:FTL:SDC1:APOB:ACTR2:GCA:PSMD1:GPC1:NEU4:PYGB:DSN1:BP…	http://www.gsea-msigdb.org/gsea/msigdb/cards/GO_VACUOLAR_LUMEN
GO_cc	GO_CELL_CORTEX_PART	174	118	0.0008332266992594	0.0189559074081519	PRKCZ:ENO1:EPB41:CAP1:RIMS3:SLC2A1:KNCN:CAPZA1:SPTA1:SELE:ARV1:EXOC8:EXOC6:ACTR1A:CTBP2:STIM1:CTNND1:CFL1:SPTBN2:NUMA1:RDX:PHLDB1:C2CD2L:GYS2:RAPGEF3:MYO1A:TRPV4:TCHP:HIP1R:STXBP6:SPTB:EXOC3L4:TNFAIP2:SPTBN5:EPB42:CIB2:AKAP13:SEPT12:CORO1A:SEPT1:SEPT1:EXOC3L1:CDH1:MTSS1L:CALB2:DLG4:LLGL1:NOS2:FLOT2:LASP1:WIPF2:SLC4A1:SEPT4:LLGL2:EXOC7:SEPT9:HAMP:ACTN4:SPTBN4:EXOC3L2:PPFIA3:RAB10:PLEKHH2:SPTBN1:AC…	http://www.gsea-msigdb.org/gsea/msigdb/cards/GO_CELL_CORTEX_PART
GO_cc	GO_CELL_DIVISION_SITE	68	51	0.0008637308382343	0.0192132126460571	PKN2:RHOC:HMCN1:MASTL:SVIL:ITGB1:PSD:MEN1:RHOD:PITPNM1:RDX:PLEKHG6:RACGAP1:LIMA1:RAB21:SSH1:PPP1CC:CIT:RHOF:ZFYVE19:TUBGCP4:RAB11A:PSTPIP1:WDR73:RAB11FIP3:SEPT12:NDE1:SPIRE2:MYH10:RAB11FIP4:PLCD3:SPIRE1:FSD1:PKN1:STAMBP:RTKN:SEPT2:NF2:MYH9:PDXP:TUBGCP6:KLHDC8B:RHOA:MYLK:ECT2:PLK4:KIF20A:SEPT7:ANLN:RALA:HMCN2	http://www.gsea-msigdb.org/gsea/msigdb/cards/GO_CELL_DIVISION_SITE
GO_cc	GO_HEMOGLOBIN_COMPLEX	12	12	0.0009280588449198	0.0193848056112543	HBB:HBD:HBG1:HBG2:HBE1:HBZ:HBM:HBA2:HBA1:HBQ1:AHSP:CYB5R3	http://www.gsea-msigdb.org/gsea/msigdb/cards/GO_HEMOGLOBIN_COMPLEX
GO_cc	GO_TRANSCRIPTIONAL_REPRESSOR_COMPLEX	82	60	0.0009295411282119	0.0193848056112543	SKI:PRDM16:SPEN:JUN:MIER1:GFI1:DR1:DDX20:GATAD2B:HDGF:ETV3:RCOR3:LIN9:SIRT1:CTBP2:RRP8:MTA2:RCOR2:CCND1:ZBTB16:CHD4:SP1:CBX5:BAZ2A:NCOR2:CDX2:HMGB1:N4BP2L2:ARID4A:LIN52:RCOR1:MTA1:BAHD1:SIN3A:TFAP4:ZFPM1:GPS2:CHD3:NCOR1:PHF12:RBBP8:ELANE:MBD3:ZBTB7A:GATAD2A:LIN37:SIRT2:RELB:ZNF350:HDAC4:YWHAB:H1F0:TBL1XR1:RBPJ:REST:SMARCA5:HDAC3:AKIRIN2:JAZF1:CORO2A	http://www.gsea-msigdb.org/gsea/msigdb/cards/GO_TRANSCRIPTIONAL_REPRESSOR_COMPLEX
GO_cc	GO_CORTICAL_ACTIN_CYTOSKELETON	82	60	0.0009295411282119	0.0193848056112543	CAP1:SLC2A1:KNCN:CAPZA1:SPTA1:CFL1:SPTBN2:RDX:GYS2:RAPGEF3:MYO1A:TRPV4:HIP1R:SPTB:SPTBN5:CIB2:AKAP13:CORO1A:CDH1:MTSS1L:CALB2:LLGL1:FLOT2:LASP1:WIPF2:LLGL2:SPTBN4:PLEKHH2:SPTBN1:ACTR2:RTKN:WIPF1:DSTN:CLDN5:NF2:MYH9:PVALB:PLS1:WDR1:MED28:SHROOM3:SHROOM1:FCHSD1:CAP2:DCDC2:HFE:EEF1A1:EPB41L2:SNX9:ANLN:HIP1:PPP1R9A:CAPZA2:WASL:CALD1:DLC1:BIN3:TIGD5:GSN:SPTAN1	http://www.gsea-msigdb.org/gsea/msigdb/cards/GO_CORTICAL_ACTIN_CYTOSKELETON
GO_cc	GO_MITOCHONDRION	1525	910	0.0010487061494019	0.0214235684806398	PARK7:SLC25A33:KIF1B:MTOR:UBIAD1:MFN2:CASP9:AGMAT:SDHB:PINK1:USP48:HMGCL:STPG1:CLIC4:MTFR1L:CEP85:SFN:SLC9A1:FGR:IFI6:ATPIF1:SESN2:MECR:MRPS15:YRDC:MYCBP:NDUFS5:TRIT1:MUTYH:UQCRH:NSUN4:NRD1:COA7:ECHDC2:SCP2:MRPL37:AK4:FAM73A:CCBL2:ABCD3:SLC25A24:BOLA1:APH1A:MRPS21:TARS2:MCL1:PI4KB:MRPL9:TDRKH:THEM4:SLC27A3:CREB3L4:JTB:HAX1:SHC1:FLAD1:MTX1:MSTO1:DAP3:SLC25A44:MRPL24:AIM2:PFDN2:NIT1:PPOX:NDUFS2:TOM…	http://www.gsea-msigdb.org/gsea/msigdb/cards/GO_MITOCHONDRION
GO_cc	GO_ANCHORING_JUNCTION	545	340	0.0010762959381242	0.0215474446812468	PARK7:HSPG2:CDC42:ASAP3:SLC9A1:FHL3:CAP1:RPS8:PPAP2B:DOCK7:JAK1:USP33:NEXN:RPL5:MTF2:PRUNE:PIP5K1A:S100A11:ADAM15:ARHGEF2:PVRL4:TADA1:ARPC5:HMCN1:CRB1:PTPRC:NFASC:CD46:ENAH:GDI2:FRMD4A:ITGA8:RSU1:VIM:APBB1IP:SVIL:KIAA1462:ITGB1:PLAU:VCL:DLG5:PDLIM1:SORBS1:NRAP:PKP3:RPLP2:CD151:TSPAN4:CD81:RHOG:ILK:RRAS2:PLEKHA7:RPS13:CD44:TNKS1BP1:CTNND1:LPXN:AHNAK:FLRT1:ARL2:CAPN1:CFL1:PPP1CA:CORO1B:RPS3:RDX:LAY…	http://www.gsea-msigdb.org/gsea/msigdb/cards/GO_ANCHORING_JUNCTION
GO_cc	GO_CYTOPLASMIC_SIDE_OF_MEMBRANE	172	116	0.0012547146358426	0.0242943220329751	GNB1:ERRFI1:CNR2:LDLRAP1:FGR:EPB41:GNG12:GNAI3:GNAT2:PTPN22:SPTA1:NPHS2:PTPRC:PTPN7:TRAF5:GNG4:PTEN:CHUK:TH:C2CD2L:STYK1:LOH12CR1:LRRK2:RACGAP1:RPS26:ESYT1:STAC3:RAB21:ATP2B1:ATP2A2:SPPL3:DIABLO:FARP1:RASA3:RNF31:CHMP4A:FERMT2:AKAP5:SPTB:TRAF3:SPPL2A:GRAMD2:IQGAP1:FES:GNG13:CDIP1:LITAF:CYLD:RLTPR:CDH1:ALOX15:DLG4:STAC2:MIEN1:JUP:RPL27:GFAP:SPPL2C:GNGT2:CYTH1:ASPSCR1:YES1:GNG7:GNA11:GNA15:MAP2K2:R…	http://www.gsea-msigdb.org/gsea/msigdb/cards/GO_CYTOPLASMIC_SIDE_OF_MEMBRANE
GO_cc	GO_NUCLEAR_SPECK	379	241	0.0012863127549926	0.0242943220329751	HP1BP3:SRSF10:SRRM1:SYF2:PPP1R8:SRSF4:PUM1:S100PBP:SFPQ:THRAP3:SF3A3:PPIE:PPIH:TOE1:GADD45A:RBM15:HIPK1:BCAS2:PRPF3:SCNM1:VPS72:PIP5K1A:GATAD2B:CLK2:LMNA:PRCC:PYHIN1:IFI16:ADAMTS4:DENND1B:DYRK3:NSL1:TAF5L:SPRTN:PRPF18:WAC:ZMIZ1:NOC3L:SMNDC1:GRK5:LHPP:TRIM22:BDNF:WT1:CRY2:DGKZ:FNBP4:LPXN:PRPF19:TUT1:TMEM179B:NXF1:FIBP:SART1:SF3B2:DPP3:RBM14:RBM4:RBM4B:RNF169:FAM76B:MAML2:ZBTB16:H2AFX:C12orf57:PRPF…	http://www.gsea-msigdb.org/gsea/msigdb/cards/GO_NUCLEAR_SPECK
GO_cc	GO_VACUOLAR_MEMBRANE	379	241	0.0012863127549926	0.0242943220329751	GNB1:MTOR:CLCN6:ATP13A2:PQLC2:DDOST:ECE1:SLC30A2:LAPTM5:RRAGC:SZT2:ATP6V0B:TSPAN1:TMEM59:PCSK9:SORT1:GNAI3:LAMTOR5:DRAM2:GDAP2:SNAPIN:GBA:LAMTOR2:TMEM79:C1orf85:CD1D:CD1B:PIGR:TMEM63A:CUBN:MARCH8:SLC29A3:PSAP:AP3M1:PI4K2A:PI4K2A:BLOC1S2:HPS6:C10orf32:IFITM3:AP2A2:TMEM9B:SBF2:ACP2:SLC15A3:SYT7:AHNAK:TMEM179B:AP5B1:TCIRG1:TPCN2:LAMTOR1:ATG16L2:MTMR2:SIDT2:VPS11:HSPA8:ITFG2:C3AR1:M6PR:GABARAPL1:LOH1…	http://www.gsea-msigdb.org/gsea/msigdb/cards/GO_VACUOLAR_MEMBRANE
GO_cc	GO_MICROTUBULE	406	257	0.0013230770582592	0.0244830630547401	KLHL21:KIF1B:RCC2:KIF17:STMN1:TRIM63:NUDC:MACF1:KIF2C:PSRC1:SPAG17:PBXIP1:RUSC1:ARHGEF2:CCT3:CCDC181:KIFAP3:DNM3:NEK7:KIF14:CAMSAP2:KIF21B:RASSF5:NEK2:DNAH14:DISC1:TBCE:CEP170:SPAG6:SVIL:REEP3:KIF20B:KIF11:LZTS2:ARL3:FAM175B:STIM1:SAA1:DCDC1:CKAP5:INCENP:EML3:MAP3K11:KLC2:CDK2AP2:NUMA1:CEP57:ZW10:CLMP:FEZ1:FKBP4:GABARAPL1:BICD1:DNM1L:TUBA1B:TUBA1A:TUBA1C:NCKAP5L:RACGAP1:DCTN2:KIF5A:RASSF3:MDM1:CC…	http://www.gsea-msigdb.org/gsea/msigdb/cards/GO_MICROTUBULE
GO_cc	GO_RNA_POLYMERASE_II_TRANSCRIPTION_FACTOR_COMPLEX	156	106	0.0013452232447659	0.0244830630547401	E2F2:RUNX3:MED18:TAF12:SFPQ:MED8:JUN:GTF2B:ARNT:PYGO2:NR1I3:PBX1:POU2F1:NR5A2:TAF5L:TAF3:MMS19:LDB1:TAF5:MXI1:TCF7L2:ASCL2:TAF10:ASCL3:TEAD1:GTF2H1:E2F8:NR1H3:TAF6L:MED17:YAP1:POU2AF1:BCL9L:VDR:ATF1:GTF2H3:RB1:TFDP1:TBPL2:MAX:GTF2A1:TCF12:GTF2A2:SMAD3:TLE3:CBFB:E2F4:WWOX:TP53:THRA:NR1D1:RARA:KAT2A:STAT3:HOXB9:TAF4B:SMAD4:TCF4:TCF3:CARM1:JUNB:MED26:JUND:CEBPA:ERCC2:ERCC1:TEAD2:TRIM28:NEUROD1:CREB1…	http://www.gsea-msigdb.org/gsea/msigdb/cards/GO_RNA_POLYMERASE_II_TRANSCRIPTION_FACTOR_COMPLEX
GO_cc	GO_LAMELLIPODIUM	184	123	0.0015164477861831	0.0271065041780233	PLEKHG5:SLC9A1:WASF2:PHACTR4:ANGPTL3:PKN2:KCNA2:PIP5K1A:RAB13:HAX1:SCYL3:ARPC5:ENAH:CDC42BPA:ACTA1:APBB1IP:ABI1:ITGB1:ACTA2:ILK:SWAP70:CD44:DGKZ:CTNND1:FAM89B:CFL1:CORO1B:RDX:FGD4:RAPGEF3:KITLG:FGD6:CORO1C:SSH1:TRPV4:ARPC3:TESC:PXN:RP11-307N16.6:SPATA13:WASF3:AJUBA:FERMT2:SYNE2:EVL:CDC42BPB:SNX1:CSPG4:PSTPIP1:CIB1:CORO1A:STX4:RLTPR:CDH1:MTSS1L:BCAR1:PIEZO1:MYH10:FLOT2:ITGB3:ITGB3:ABI3:NME1-NME2:R…	http://www.gsea-msigdb.org/gsea/msigdb/cards/GO_LAMELLIPODIUM
GO_cc	GO_SPINDLE	333	213	0.0015532691284443	0.0272775859223298	CEP104:KLHL21:TMEM201:RCC2:CDC42:AUNIP:CEP85:C1orf172:MAP7D1:CDC20:PLK3:CDC7:EVI5:CDC14A:PSRC1:JTB:ARHGEF2:KIFAP3:CEP350:NEK7:KIF14:NEK2:FMN2:CEP170:ANXA11:KIF20B:KIF11:MMS19:ARL3:FAM175B:BCCIP:DCDC1:CKAP5:PRPF19:INCENP:SAC3D1:NUMA1:RPS3:ZW10:PLEKHG6:RACGAP1:ESPL1:POC1B:DYNLL1:KNTC1:FRY:RB1:CKAP2:MZT1:CDC16:CHAMP1:HAUS4:PPP2R3C:NIN:DLGAP5:HSPA2:CEP128:EML1:AKT1:KATNBL1:BUB1B:KNSTRN:RMDN3:INO80:NU…	http://www.gsea-msigdb.org/gsea/msigdb/cards/GO_SPINDLE
GO_cc	GO_CULLIN_RING_UBIQUITIN_LIGASE_COMPLEX	155	105	0.0016572349877557	0.0281811151594551	KLHL21:SPSB1:FBXO2:FBXO44:CDC20:ZSWIM5:ZYG11B:ZYG11A:GLMN:CKS1B:KLHL20:CACYBP:KLHL12:DTL:FBXO18:CUL2:BTRC:FBXW4:FBXL15:USP47:DDB2:ANAPC15:CUL5:SPSB2:CDKN1B:CAND1:KCTD10:ANAPC7:FBXW8:ANAPC5:CUL4A:CDC16:DCAF11:FBXO33:DCAF5:DCAF4:BUB1B:ARIH1:KLHL25:FBXL16:SPSB3:CCNF:KCTD5:TCEB2:KCTD13:FBXL19:FBXL8:LRRC29:TNFAIP1:FBXL20:CDC27:SPOP:DCAF7:KCTD2:ANAPC11:FZR1:FBXL12:KEAP1:ZSWIM4:DDA1:ATP5SL:COMMD1:FBXO48…	http://www.gsea-msigdb.org/gsea/msigdb/cards/GO_CULLIN_RING_UBIQUITIN_LIGASE_COMPLEX
GO_cc	GO_HAPTOGLOBIN_HEMOGLOBIN_COMPLEX	11	11	0.0016610247696382	0.0281811151594551	HBB:HBD:HBG1:HBG2:HBE1:HBZ:HBM:HBA2:HBA1:HBQ1:HP	http://www.gsea-msigdb.org/gsea/msigdb/cards/GO_HAPTOGLOBIN_HEMOGLOBIN_COMPLEX
GO_cc	GO_UBIQUITIN_LIGASE_COMPLEX	277	179	0.0018169985672177	0.030313592763082	KLHL21:SPSB1:UBE4B:FBXO2:FBXO44:PINK1:PHC2:CDC20:ZSWIM5:RNF11:ZYG11B:ZYG11A:USP33:GLMN:CKS1B:VHLL:KLHL20:CACYBP:RNF2:KLHL12:DTL:WDR26:FBXO18:CUL2:PCGF5:BTRC:FBXW4:FBXL15:PCGF6:USP47:DDB2:UBE2L6:SYVN1:ANAPC15:CUL5:UBE4A:HSPA8:SPSB2:PHC1:CDKN1B:MED21:OS9:CAND1:UBE2N:KCTD10:ANAPC7:BRAP:FBXW8:FBXO21:ANAPC5:SUGT1:LMO7:CUL4A:DCUN1D2:CDC16:DCAF11:RNF31:FBXO33:DCAF5:DCAF4:ASB2:BUB1B:UBR1:ARIH1:KLHL25:STU…	http://www.gsea-msigdb.org/gsea/msigdb/cards/GO_UBIQUITIN_LIGASE_COMPLEX
GO_cc	GO_EARLY_ENDOSOME	334	213	0.0019309000578365	0.031238810517879	RCC2:LDLRAP1:WASF2:STX12:PTP4A2:INPP5B:RNF11:EPS15:ZFYVE9:PCSK9:ANGPTL3:VCAM1:SORT1:RAP1A:FCGR1A:APH1A:SNX27:RUSC1:NTRK1:CD1E:DARC:APOA2:RABGAP1L:RAB7L1:KCNH1:SLC30A10:PSEN2:MARCH8:FAM21C:FAM21B:FAM21A:VPS26A:PI4K2A:PI4K2A:HPS6:ADRB1:PRDX3:INPP5F:KCNQ1:TMEM9B:EHD1:RHOD:PICALM:MTMR2:APOA4:APOC3:APOA1:BACE1:VPS11:VPS26B:CD4:SLC11A2:RAB5B:HSD17B6:LRP1:RAB21:KIAA1033:APPL2:VPS29:FAM109A:VPS33A:WDFY2:…	http://www.gsea-msigdb.org/gsea/msigdb/cards/GO_EARLY_ENDOSOME
GO_cc	GO_TRIGLYCERIDE_RICH_PLASMA_LIPOPROTEIN_PARTICLE	19	17	0.0019348713807277	0.031238810517879	APOA2:APOA5:APOA4:APOC3:APOA1:APOBR:APOH:LSR:APOE:APOC1:APOC4:APOC2:APOB:PCYOX1:APOL1:LPL:VLDLR	http://www.gsea-msigdb.org/gsea/msigdb/cards/GO_TRIGLYCERIDE_RICH_PLASMA_LIPOPROTEIN_PARTICLE
GO_cc	GO_PML_BODY	98	69	0.0022250474362045	0.0353535314863613	SKI:PARK7:MTOR:RPA2:HIPK1:C1orf51:KLHL20:IKBKE:SIRT1:PTEN:ANKRD2:TRIM8:TCF7L2:ARNTL:ZBTB16:CBX5:NFE2:NR2C1:CHFR:RB1:MAX:RAD51:PIAS1:PML:UBE2I:UBN1:USP7:CIITA:SPN:N4BP1:RFWD3:RPAIN:TP53:TOP3A:MAPK7:SUMO2:DAPK3:PIAS4:AKAP8L:SPTBN4:SUMO1:SP140:SP100:TP53INP2:MORC3:SUMO3:CHEK2:EIF4ENIF1:SATB1:TOPBP1:ATR:SENP2:RNF4:PPARGC1A:TERT:RGS14:SQSTM1:TDP2:TRIM27:DAXX:LRCH4:KAT6A:THAP1:TP53INP1:EIF3E:NSMCE2:HSF…	http://www.gsea-msigdb.org/gsea/msigdb/cards/GO_PML_BODY
GO_cc	GO_PROTEIN_KINASE_COMPLEX	103	72	0.002447092220009	0.0382740517535792	SESN2:CKS1B:INSRR:CCNY:IFIT5:SORBS1:CCNJ:MMS19:CHUK:BCCIP:GTF2H1:ATG13:CCND1:SIK2:CCND2:CCNT1:PRKAG1:ACVRL1:ACVR1B:CDK2:CDK4:PRKAB1:GTF2H3:ULK1:RB1:SNW1:CCNK:IGF1R:CCNF:PHKG2:PYCARD:PYDC1:PHKB:SMCR8:CDK5R1:CDK12:ERN1:PRKAR1A:ZBTB7A:INSR:CDKN2D:CCNE1:CNTD2:ERCC2:CCNT2:ACVR2A:ACVR1C:PRKAG3:IRS1:CAB39:TBC1D5:NEK10:PRKAR2A:CCNA2:NIM1K:CKS1B:CCNB1:CDK7:GTF2H2C:WDR41:CCNJL:CDKN1A:CCND3:MAP3K5:CDK13:PHK…	http://www.gsea-msigdb.org/gsea/msigdb/cards/GO_PROTEIN_KINASE_COMPLEX
GO_cc	GO_PROTEIN_COMPLEX_INVOLVED_IN_CELL_ADHESION	35	28	0.002567587492126	0.0395408473787417	ITGA8:ITGB1:TSPAN32:ITGA5:ITGA7:ITGA11:ITGAL:ITGAM:ITGAX:ITGAD:ITGA2B:ITGB3:ITGB3:ITGB4:EMILIN1:ITGB6:ITGA6:ITGA4:ITGAV:CD28:CTLA4:ITGB2:ITGA9:ITGB5:BST1:ITGA1:ITGA2:ITGB8:LYN	http://www.gsea-msigdb.org/gsea/msigdb/cards/GO_PROTEIN_COMPLEX_INVOLVED_IN_CELL_ADHESION
GO_cc	GO_NUCLEAR_NUCLEOSOME	38	30	0.00264672998468	0.0401420714343134	HIST2H4A:HIST2H4B:H3F3A:TNP2:H3F3B:CENPA:IRF4:HIST1H2BA:HIST1H3A:HIST1H4A:HIST1H4B:HIST1H3B:HIST1H3C:HIST1H4C:HIST1H1E:HIST1H4D:HIST1H3D:HIST1H4E:HIST1H3E:HIST1H4F:HIST1H3F:HIST1H3G:HIST1H4H:HIST1H4I:HIST1H3H:HIST1H4J:HIST1H4K:HIST1H3I:HIST1H4L:HIST1H3J	http://www.gsea-msigdb.org/gsea/msigdb/cards/GO_NUCLEAR_NUCLEOSOME
GO_cc	GO_CYTOSOLIC_PART	239	155	0.0028585419783198	0.0427074704522108	ENO1:MTOR:CASP9:STX12:RPS8:RPL5:SNAPIN:RPS27:UBQLN4:CCT3:AIM2:UCHL5:EIF2D:NLRP3:PFKP:PTEN:IFIT5:IDE:MMS19:PI4K2A:PI4K2A:CHUK:BLOC1S2:HPS6:C10orf32:CTBP2:NLRP6:RPLP2:RRM1:HBB:HBD:HBG1:HBG2:HBE1:RPL27A:RPS13:HPS5:PLCB3:FADD:RPS3:RPS25:HSPA8:ENO2:LOH12CR1:LRRK2:PFKM:LARP4:RPS26:RPL41:CCT2:APAF1:KIAA1033:RPL6:RPL21:NUFIP1:EIF2AK4:RPS27L:FAM96A:RPL4:RPS17:RPS17L:HBZ:HBM:HBA2:HBA1:HBQ1:NARFL:TSC2:RPS15…	http://www.gsea-msigdb.org/gsea/msigdb/cards/GO_CYTOSOLIC_PART
GO_cc	GO_CLATHRIN_ADAPTOR_COMPLEX	28	23	0.0033500454895403	0.0493146402210285	EPS15:AP4B1:AP3M1:AP2A2:PICALM:HIP1R:AP1G2:AP1G1:AP2B1:SYNRG:AP1M2:AP1M1:FCHO1:AP2S1:AP1B1:TBC1D5:AP2M1:FCHO2:AP3B1:HIP1:AP4M1:AP1S1:AP3M2	http://www.gsea-msigdb.org/gsea/msigdb/cards/GO_CLATHRIN_ADAPTOR_COMPLEX
GO_mf	GO_RIBONUCLEOTIDE_BINDING	1841	1180	3.558570718028981e-14	5.853848831157674e-11	CDK11B:NADK:PRKCZ:NOL9:PIK3CD:NMNAT1:UBE4B:KIF1B:MTOR:CLCN6:MFN2:RSG1:ATP13A2:PINK1:KIF17:CDC42:HMGCL:RUNX3:PDIK1L:RPS6KA1:GPN2:MAP3K6:FGR:RAB42:THRAP3:STK40:GNL2:EPHA10:RRAGC:TRIT1:CTPS1:SLFNL1:RIMKLA:TIE1:KIF2C:PLK3:TESK2:MAST2:RAD54L:MKNK1:CMPK1:RAB3B:ORC1:SCP2:JAK1:AK4:PDE4B:AK5:PKN2:GBP3:GBP1:GBP6:HFM1:CDC7:ABCA4:ABCD3:GNAI3:GNAT2:RAP1A:DDX20:MOV10:RHOC:MAGI3:HIPK1:NRAS:TTF2:TARS2:PIP5K1A:PI…	http://www.gsea-msigdb.org/gsea/msigdb/cards/GO_RIBONUCLEOTIDE_BINDING
GO_mf	GO_ADENYL_NUCLEOTIDE_BINDING	1502	970	6.509506994546219e-13	5.354069503014265e-10	CDK11B:NADK:PRKCZ:NOL9:PIK3CD:NMNAT1:UBE4B:KIF1B:MTOR:CLCN6:ATP13A2:PINK1:KIF17:HMGCL:RUNX3:PDIK1L:RPS6KA1:MAP3K6:FGR:THRAP3:STK40:EPHA10:TRIT1:CTPS1:SLFNL1:RIMKLA:TIE1:KIF2C:PLK3:TESK2:MAST2:RAD54L:MKNK1:CMPK1:ORC1:SCP2:JAK1:AK4:PDE4B:AK5:PKN2:HFM1:CDC7:ABCA4:ABCD3:DDX20:MOV10:MAGI3:HIPK1:TTF2:TARS2:PIP5K1A:PI4KB:ILF2:SLC27A3:ATP8B2:UBE2Q1:PMVK:FLAD1:CLK2:HCN3:PKLR:CCT3:NTRK1:INSRR:HSPA6:ADCY10:…	http://www.gsea-msigdb.org/gsea/msigdb/cards/GO_ADENYL_NUCLEOTIDE_BINDING
GO_mf	GO_KINASE_BINDING	714	487	4.836144026441999e-12	2.651818974499029e-09	PRKCZ:SKI:PER3:PARK7:ERRFI1:KIF1B:MTOR:CASP9:RCC2:PINK1:CDC42:SFN:FGR:PTAFR:SLC2A1:FAF1:CDKN2C:IL12RB2:GADD45A:STRIP1:FAM212B:RHOC:PTPN22:SV2A:PIP5K1A:JTB:SHC1:CKS1B:NTRK1:FCRL3:USF1:DUSP12:CD247:ATP1B1:MYOC:PTPRC:KIF14:PPP1R12B:ADIPOR1:ATP2B4:LAX1:MAPKAPK2:PFKFB2:KCNH1:PPP2R5A:PTPN14:PARP1:IL15RA:CCNY:SIRT1:NRG3:LDB3:PTEN:ACTA2:FAS:KIF11:CCNJ:BLNK:PGAM1:ANKRD2:SUFU:TCF7L2:PRDX3:GRK5:CTBP2:AP2A2:…	http://www.gsea-msigdb.org/gsea/msigdb/cards/GO_KINASE_BINDING
GO_mf	GO_DRUG_BINDING	1680	1064	5.7540347419702256e-11	2.366346787635255e-08	CDK11B:NADK:PRKCZ:CEP104:NOL9:PIK3CD:NMNAT1:UBE4B:KIF1B:MTOR:CLCN6:ATP13A2:PINK1:KIF17:RUNX3:PDIK1L:RPS6KA1:MAP3K6:FGR:THRAP3:STK40:EPHA10:PPIE:TRIT1:CTPS1:SLFNL1:RIMKLA:PPIH:TIE1:KIF2C:PLK3:TESK2:MMACHC:MAST2:RAD54L:MKNK1:CYP4B1:CMPK1:ORC1:JAK1:AK4:AK5:PKN2:CCBL2:HFM1:CDC7:ABCA4:ABCD3:CHI3L2:DDX20:MOV10:MAGI3:HIPK1:TTF2:TARS2:PIP5K1A:PI4KB:ILF2:SLC27A3:ATP8B2:UBE2Q1:CHRNB2:PMVK:FLAD1:CLK2:PKLR:C…	http://www.gsea-msigdb.org/gsea/msigdb/cards/GO_DRUG_BINDING
GO_mf	GO_PROTEIN_CONTAINING_COMPLEX_BINDING	1066	692	4.477571721657506e-10	1.4731210964253197e-07	GNB1:TMEM201:MTOR:MTHFR:CAPZB:HP1BP3:LDLRAP1:ZNF593:LIN28A:HMGN2:ARID1A:NR0B2:FGR:ATPIF1:RCC1:ZC3H12A:MACF1:PPIH:LEPRE1:CDC20:PTPRF:MUTYH:PCSK9:ANGPTL3:NEXN:ZNHIT6:TGFBR3:MTF2:VCAM1:GNAI3:GNAT2:RAP1A:CAPZA1:DCLRE1B:NRAS:FCGR1A:HIST2H3D:HIST2H3C:HIST2H3A:CTSS:CTSK:TMOD4:GATAD2B:TPM3:SHC1:ADAM15:NES:SPTA1:FCER1A:FCER1G:APOA2:FCGR2A:FCGR3A:FCGR2B:FCGR3B:RCSD1:ATP1B1:KIFAP3:TNN:ABL2:ARPC5:UCHL5:ADORA…	http://www.gsea-msigdb.org/gsea/msigdb/cards/GO_PROTEIN_CONTAINING_COMPLEX_BINDING
GO_mf	GO_RNA_BINDING	1594	1005	8.759505684371611e-10	2.401564475131884e-07	CDK11B:LRRC47:NOL9:PARK7:ENO1:EXOSC10:SPEN:RCC2:MRTO4:EIF4G3:KDM1A:HNRNPR:SRSF10:SRRM1:SYF2:LIN28A:HMGN2:PPP1R8:TRNAU1AP:YTHDF2:SRSF4:PUM1:SFPQ:AGO4:THRAP3:LSM10:MRPS15:ZC3H12A:SNIP1:GNL2:YRDC:SF3A3:UTP11L:MACF1:PABPC4:PPIE:YBX1:EBNA1BP2:RPS8:EIF2B3:TOE1:PRDX1:NSUN4:PRPF38A:ZCCHC11:MRPL37:PCSK9:JUN:RAVER2:SERBP1:FUBP1:PKN2:CCBL2:RBMXL1:ZNF326:RPL5:DNTTIP2:HENMT1:RBM15:MOV10:CSDE1:FAM46C:WDR3:HIST…	http://www.gsea-msigdb.org/gsea/msigdb/cards/GO_RNA_BINDING
GO_mf	GO_TRANSFERASE_ACTIVITY_TRANSFERRING_PHOSPHORUS_CONTAINING_GROUPS	893	583	3.142375852315849e-09	7.384583252942245e-07	CDK11B:NADK:PRKCZ:NOL9:PIK3CD:NMNAT1:MTOR:PINK1:PDIK1L:RPS6KA1:FAM46B:MAP3K6:FGR:STK40:EPHA10:YRDC:TIE1:PLK3:EIF2B3:TESK2:MAST2:PIK3R3:MKNK1:CMPK1:ZCCHC11:FGGY:JAK1:AK4:AK5:PKN2:CDC7:TGFBR3:CEPT1:MAGI3:HIPK1:FAM46C:PIP5K1A:PI4KB:PMVK:FLAD1:EFNA4:EFNA3:EFNA3:CLK2:PKLR:NTRK1:INSRR:UAP1:NME7:ABL2:NMNAT2:NEK7:PIK3C2B:DSTYK:NUAK2:CDK18:IKBKE:DYRK3:MAPKAPK2:PFKFB2:NEK2:ITPKB:ADCK3:CDC42BPA:AKT3:PFKP:PF…	http://www.gsea-msigdb.org/gsea/msigdb/cards/GO_TRANSFERASE_ACTIVITY_TRANSFERRING_PHOSPHORUS_CONTAINING_GROUPS
GO_mf	GO_TRANSCRIPTION_FACTOR_BINDING	636	424	1.1439576540307031e-08	2.352262926100633e-06	SKI:PRDM16:PER3:PARK7:RERE:MTOR:SPEN:ZBTB17:C1orf64:PADI2:KDM1A:E2F2:ID3:ARID1A:NR0B2:TAF12:THRAP3:HEYL:FOXO6:TAL1:FAF1:JUN:NFIA:MIER1:ZNHIT6:LMO4:GTF2B:DR1:LRIF1:DDX20:ARNT:RORC:CRTC2:ARHGEF2:MEF2D:HDGF:IFI16:USF1:NR1I3:NUCKS1:RCOR3:PROX1:MIXL1:PARP1:NLRP3:GATA3:ZEB1:CREM:EGR2:JMJD1C:SIRT1:KAT6B:HHEX:MMS19:ANKRD2:HIF1AN:LDB1:PPRC1:NOLC1:PITX3:SUFU:PDCD11:TCF7L2:CTBP2:ASCL2:TRIM68:TRIM6:TAF10:ASC…	http://www.gsea-msigdb.org/gsea/msigdb/cards/GO_TRANSCRIPTION_FACTOR_BINDING
GO_mf	GO_KINASE_ACTIVITY	746	487	6.473978120838773e-08	1.1832993343088645e-05	CDK11B:NADK:PRKCZ:NOL9:PIK3CD:MTOR:PINK1:PDIK1L:RPS6KA1:MAP3K6:FGR:STK40:EPHA10:TIE1:PLK3:TESK2:MAST2:PIK3R3:MKNK1:CMPK1:FGGY:JAK1:AK4:AK5:PKN2:CDC7:TGFBR3:MAGI3:HIPK1:PIP5K1A:PI4KB:PMVK:EFNA4:EFNA3:EFNA3:CLK2:PKLR:NTRK1:INSRR:NME7:ABL2:NEK7:PIK3C2B:DSTYK:NUAK2:CDK18:IKBKE:DYRK3:MAPKAPK2:PFKFB2:NEK2:ITPKB:ADCK3:CDC42BPA:AKT3:PFKP:PFKFB3:PRKCQ:CAMK1D:SEPHS1:PIP4K2A:MASTL:MAP3K8:SGMS1:HKDC1:HK1:CAM…	http://www.gsea-msigdb.org/gsea/msigdb/cards/GO_KINASE_ACTIVITY
GO_mf	GO_REGULATORY_REGION_NUCLEIC_ACID_BINDING	922	590	1.8893287405212554e-07	3.107945778157465e-05	ZBTB48:PER3:ENO1:MTOR:ZBTB17:KDM1A:E2F2:RUNX3:GMEB1:SFPQ:TFAP2E:THRAP3:MTF1:HEYL:YBX1:MED8:DMBX1:TAL1:CC2D1B:SSBP3:JUN:NFIA:GADD45A:LMO4:GTF2B:GFI1:MTF2:DR1:C1orf51:ARNT:GABPB2:RFX5:POGZ:RORC:GATAD2B:CREB3L4:ZBTB7B:MUC1:C1orf85:MEF2D:ETV3:IFI16:NR1I3:ATF6:PBX1:POU2F1:TBX19:NR5A2:ZNF281:ELF3:RBBP5:ELK4:IRF6:RCOR3:ATF3:BATF3:PROX1:ESRRG:H3F3A:MIXL1:PARP1:IRF2BP2:ARID4B:ZNF692:KLF6:GATA3:ZEB1:CREM:A…	http://www.gsea-msigdb.org/gsea/msigdb/cards/GO_REGULATORY_REGION_NUCLEIC_ACID_BINDING
GO_mf	GO_ENZYME_ACTIVATOR_ACTIVITY	505	337	3.116062465069035e-07	4.659929777307783e-05	PARK7:ERRFI1:CASP9:ARHGEF19:PINK1:RAP1GAP:ASAP3:PHACTR4:SMAP2:GUCA2B:GUCA2A:JUN:DNAJB4:EVI5:ARHGAP29:VAV3:CKS1B:ARHGEF11:ARHGAP30:APOA2:ATP1B1:RABGAP1L:RASAL2:TOR1AIP2:IFRG15:TOR1AIP1:NCF2:PPP1R12B:PPP2R5A:RAB3GAP2:GDI2:DNAJC1:ARHGAP21:ABI1:AGAP4:AGAP8:AGAP6:C10orf54:PSAP:NRG3:TBC1D12:ARHGAP19:SH3PXD2A:RGS10:RIC8A:IGF2:DNAJC24:ARHGAP1:F2:ARFGAP2:MADD:MYBPC3:B3GAT3:MARK2:BAD:PPP2R5B:CDC42EP2:SIPA1…	http://www.gsea-msigdb.org/gsea/msigdb/cards/GO_ENZYME_ACTIVATOR_ACTIVITY
GO_mf	GO_DNA_BINDING_TRANSCRIPTION_FACTOR_BINDING	336	232	4.338827307598544e-07	5.947809100833004e-05	SKI:PRDM16:PARK7:C1orf64:PADI2:KDM1A:ARID1A:NR0B2:THRAP3:FAF1:JUN:MIER1:GTF2B:LRIF1:DDX20:ARNT:CRTC2:MEF2D:USF1:PROX1:MIXL1:PARP1:CREM:EGR2:JMJD1C:SIRT1:HHEX:MMS19:ANKRD2:HIF1AN:LDB1:TCF7L2:CTBP2:TRIM68:TAF10:ARNTL:LMO2:SPI1:MTA2:RELA:KAT5:BRMS1:BBS1:AIP:MED17:YAP1:FKBP4:CHD4:PHB2:GABARAPL1:RERG:BHLHE41:HDAC7:VDR:NR4A1:SP1:HOXC4:HOXC4:CBX5:IKZF4:BAZ2A:GRIP1:OASL:PSMD9:CCDC62:NCOR2:FLT3:HMGB1:RB1:…	http://www.gsea-msigdb.org/gsea/msigdb/cards/GO_DNA_BINDING_TRANSCRIPTION_FACTOR_BINDING
GO_mf	GO_RNA_POLYMERASE_II_SPECIFIC_DNA_BINDING_TRANSCRIPTION_FACTOR_BINDING	263	185	9.053233826984896e-07	0.0001145582280414	PARK7:C1orf64:PADI2:KDM1A:ARID1A:NR0B2:THRAP3:FAF1:JUN:MIER1:GTF2B:LRIF1:ARNT:PROX1:MIXL1:PARP1:EGR2:JMJD1C:SIRT1:MMS19:ANKRD2:HIF1AN:LDB1:TCF7L2:CTBP2:TRIM68:TAF10:ARNTL:LMO2:SPI1:MTA2:RELA:KAT5:BRMS1:BBS1:AIP:MED17:FKBP4:CHD4:PHB2:GABARAPL1:RERG:BHLHE41:VDR:NR4A1:SP1:BAZ2A:GRIP1:OASL:CCDC62:NCOR2:FLT3:RB1:COMMD6:PSMA6:NFKBIA:SNW1:GTF2A1:SETD3:MTA1:TP53BP1:GTF2A2:TRIP4:SMAD3:PIAS1:BBS4:SIN3A:CRE…	http://www.gsea-msigdb.org/gsea/msigdb/cards/GO_RNA_POLYMERASE_II_SPECIFIC_DNA_BINDING_TRANSCRIPTION_FACTOR_BINDING
GO_mf	GO_NUCLEOSOME_BINDING	80	65	1.5594246750953826e-06	0.0001832323993237	HP1BP3:HMGN2:ARID1A:RCC1:MTF2:HIST2H3D:HIST2H3C:HIST2H3A:GATAD2B:H3F3A:MLLT10:NAP1L4:MTA2:RNF169:EED:CHD4:H1FNT:SMARCC2:HMGA2:HNRNPC:SUPT6H:MLLT6:SMARCE1:EZH1:SMARCD2:H3F3B:MBD2:MUM1:MBD3:SMARCA4:CENPA:DNTTIP1:HMGN1:SMARCB1:CABIN1:H1F0:SMARCC1:H1FX:H1FOO:RNF168:RNF4:H2AFZ:SMARCA5:H2AFY:HIST1H1A:HIST1H3A:HIST1H3B:HIST1H3C:HIST1H1C:HIST1H1T:HIST1H1E:HIST1H3D:HIST1H3E:HIST1H1D:HIST1H3F:HIST1H3G:HMGN…	http://www.gsea-msigdb.org/gsea/msigdb/cards/GO_NUCLEOSOME_BINDING
GO_mf	GO_HORMONE_RECEPTOR_BINDING	182	132	2.4974247230412624e-06	0.0002738842446268	PARK7:NPPA:NPPB:C1orf64:PADI2:KDM1A:ARID1A:NR0B2:THRAP3:JAK1:GTF2B:LRIF1:PROX1:PARP1:JMJD1C:SIRT1:MMS19:TCF7L2:CTBP2:TRIM68:TAF10:GPHA2:KAT5:MED17:FKBP4:PHB2:RERG:VDR:NR4A1:BAZ2A:GRIP1:SOCS2:PTPN11:OASL:CCDC62:NCOR2:FLT3:RB1:SNW1:TRIP4:SMAD3:PIAS1:PRKCB:PAGR1:PAGR1:FUS:TGFB1I1:CNOT1:NCOR1:ZNHIT3:MED1:MED24:SMARCE1:JUP:STAT5B:STAT3:BRCA1:BCAS3:MED13:PSMC5:CSH2:GH2:CSH1:CSHL1:GH1:DDX5:WIPI1:WBP2:AD…	http://www.gsea-msigdb.org/gsea/msigdb/cards/GO_HORMONE_RECEPTOR_BINDING
GO_mf	GO_GTPASE_BINDING	526	345	2.798153330768732e-06	0.0002876851393196	GNB1:PLEKHG5:ERRFI1:ENO1:ARHGEF19:RCC2:RAP1GAP:SYTL1:RCC1:TRAPPC3:RRAGC:RIMS3:YBX1:IPO13:EIF2B3:DOCK7:USP33:PKN2:EVI5:FNBP1L:BCAR3:VAV3:EPS8L3:STRIP1:LAMTOR5:DENND2D:RAP1A:DENND2C:CDC42SE1:DENND4B:ARHGEF2:LAMTOR2:IQGAP3:ARHGEF11:RABGAP1L:NCF2:RGL1:DENND1B:RABIF:RAB7L1:RASSF5:EPRS:RAB3GAP2:EXOC8:GDI2:AP3M1:MARCH5:PLCE1:TBC1D12:DNMBP:HPS6:GBF1:PSD:ADRB1:BNIP3:RIC8A:EPS8L2:ST5:IPO7:SBF2:SERGEF:AMBRA…	http://www.gsea-msigdb.org/gsea/msigdb/cards/GO_GTPASE_BINDING
GO_mf	GO_PHOSPHATASE_BINDING	180	130	4.273462474966237e-06	0.0004017148771777	SLC9A1:RPA2:PHACTR4:TCTEX1D4:MAST2:JAK1:ENSA:SMG5:FCRL3:KIFAP3:SMG7:ATP2B4:IKBKE:NEK2:MASTL:KCNQ1:SBF2:CRY2:SMTNL1:BAD:PPP1CA:PPP6R3:SYTL2:CTSC:WNK1:CLEC12B:CDKN1B:CSRNP2:STAT6:TBK1:ANAPC7:PPP1CC:PXN:ANAPC5:ANKLE2:FOXO1:AKAP11:IRS2:STRN3:LGALS3:AKAP5:PPP1R36:TRAF3:AKT1:SPRED1:SMAD3:CSK:IQGAP1:TSC2:CARHSP1:MVP:MAPK3:DLG4:TP53:ERBB2:JUP:KAT2A:STAT3:MAPT:CDC27:SKAP1:MTMR4:RPS6KB1:SLC9A3R1:GRB2:SPHK1…	http://www.gsea-msigdb.org/gsea/msigdb/cards/GO_PHOSPHATASE_BINDING
GO_mf	GO_NUCLEOSOMAL_DNA_BINDING	54	46	4.395664309544063e-06	0.0004017148771777	HMGN2:RCC1:HIST2H3D:HIST2H3C:HIST2H3A:GATAD2B:H3F3A:MTA2:CHD4:H1FNT:SMARCC2:HMGA2:HNRNPC:SMARCE1:SMARCD2:H3F3B:MBD2:MBD3:SMARCA4:CENPA:HMGN1:SMARCB1:H1F0:SMARCC1:H1FX:H1FOO:H2AFZ:H2AFY:HIST1H1A:HIST1H3A:HIST1H3B:HIST1H3C:HIST1H1C:HIST1H1T:HIST1H1E:HIST1H3D:HIST1H3E:HIST1H1D:HIST1H3F:HIST1H3G:HMGN4:HIST1H3H:HIST1H1B:HIST1H3I:HIST1H3J:ACTB	http://www.gsea-msigdb.org/gsea/msigdb/cards/GO_NUCLEOSOMAL_DNA_BINDING
GO_mf	GO_GROWTH_FACTOR_RECEPTOR_BINDING	134	100	5.179775172593968e-06	0.0004484594820482	GLMN:VAV3:ECM1:IL6R:SHC1:IL10:TLR5:GATA3:PTEN:FGF8:PTPRJ:CNTF:MS4A1:FLRT1:VEGFB:FGF19:PDGFD:CBL:FGF6:ITGA5:RNF41:FRS2:ATXN2:KL:PGF:FLRT2:GREM1:FGF7:SNX1:LINGO1:PYCARD:CDH5:CSF3:ITGB3:ITGB3:ERN1:CD300LF:SLC9A3R1:GRB2:YES1:IL12RB1:TIMM50:CADM4:CBLC:FGF21:SOCS5:EFEMP1:PDCL3:IL1R1:IL1A:IL1B:IL37:IL36G:IL36A:IL36B:IL36RN:IL1F10:IL1RN:RQCD1:TLR9:TLR9:ARF4:PLSCR1:IL12A:TNK2:KLB:PDGFRA:EPGN:EREG:AREG:ARE…	http://www.gsea-msigdb.org/gsea/msigdb/cards/GO_GROWTH_FACTOR_RECEPTOR_BINDING
GO_mf	GO_NUCLEAR_HORMONE_RECEPTOR_BINDING	150	110	7.243200285823546e-06	0.0005957532235089	PARK7:C1orf64:PADI2:KDM1A:ARID1A:NR0B2:THRAP3:GTF2B:LRIF1:PROX1:PARP1:JMJD1C:SIRT1:MMS19:TCF7L2:CTBP2:TRIM68:TAF10:KAT5:MED17:FKBP4:PHB2:RERG:VDR:NR4A1:BAZ2A:GRIP1:OASL:CCDC62:NCOR2:FLT3:RB1:SNW1:TRIP4:SMAD3:PIAS1:PRKCB:PAGR1:PAGR1:FUS:TGFB1I1:CNOT1:NCOR1:ZNHIT3:MED1:MED24:SMARCE1:JUP:STAT5B:STAT3:BRCA1:BCAS3:MED13:DDX5:WIPI1:WBP2:MED16:ZBTB7A:SMARCA4:CALR:PKN1:CCNE1:ACTN4:CRX:NCOA1:STRN:KDM3A:AR…	http://www.gsea-msigdb.org/gsea/msigdb/cards/GO_NUCLEAR_HORMONE_RECEPTOR_BINDING
GO_mf	GO_CHROMATIN_BINDING	524	341	9.078685128033091e-06	0.0006862267127133	RERE:APITD1:HP1BP3:KDM1A:ZNF683:HMGN2:ARID1A:RCC1:SFPQ:ZC3H12A:TAL1:ORC1:JUN:NFIA:GTF2B:MTF2:PRMT6:HIST2H3D:HIST2H3C:HIST2H3A:SETDB1:GATAD2B:CRTC2:PYGO2:ASH1L:RNF2:NR5A2:ELK4:NUCKS1:H3F3A:EXO1:MLLT10:WAC:ZEB1:EGR2:JMJD1C:NEUROG3:H2AFY2:NOC3L:ANKRD2:LDB1:TCF7L2:MCMBP:CTBP2:NAP1L4:NUP98:TRIM66:GTF2H1:PRDM11:PHF21A:CREB3L1:SSRP1:MTA2:MEN1:CDCA5:RELA:RNF169:EED:YAP1:HINFP:FLI1:NCAPD3:KDM5A:NCAPD2:CHD…	http://www.gsea-msigdb.org/gsea/msigdb/cards/GO_CHROMATIN_BINDING
GO_mf	GO_UBIQUITIN_LIKE_PROTEIN_LIGASE_BINDING	298	203	9.177500109236244e-06	0.0006862267127133	SKI:TNFRSF14:PER3:MFN2:TNFRSF1B:PINK1:RPA2:KDM4A:FAF1:JUN:JAK1:GLMN:RPL5:PTPN22:SCAMP3:SYT11:SMG5:PYHIN1:NDUFS2:ATF6:PRDX6:CACYBP:IKBKE:YOD1:TRAF5:CUL2:EGR2:VCL:ERLIN1:FAM178A:SLC22A18:PRR5L:AMBRA1:UBE2L6:UBXN1:OTUB1:RELA:CUL5:USP2:UBASH3B:HSPA8:LTBR:TPI1:GABARAPL1:DNM1L:TUBA1B:TMBIM6:ACVR1B:PCBP2:ERBB3:PA2G4:STAT2:MDM2:CCT2:UBE2N:PXN:RNF34:UBC:FOXO1:RB1:CUL4A:RNF31:NEDD8:NFKBIA:PSMA3:ATXN3:HSP90…	http://www.gsea-msigdb.org/gsea/msigdb/cards/GO_UBIQUITIN_LIKE_PROTEIN_LIGASE_BINDING
GO_mf	GO_PROTEIN_DOMAIN_SPECIFIC_BINDING	686	437	1.4238019320919156e-05	0.0010183279036048	SKI:DFFB:ERRFI1:CTNNBIP1:DFFA:MTOR:CASP9:RCC2:PINK1:CDC42:ID3:SRSF10:SFN:NR0B2:WASF2:HEYL:HPCAL4:FAF1:EPS15:ZFYVE9:JUN:DNAJC6:GNG12:TGFBR3:ARHGAP29:GNAI3:DDX20:PTPN22:GJA5:HIST2H4A:HIST2H4B:MCL1:ADAM15:FAM189B:PMF1:SH2D2A:F11R:CACYBP:RNF2:KIF14:ATP2B4:LAX1:NFASC:PROX1:ESRRG:AIDA:LBR:ENAH:GATA3:VIM:ENKUR:ABI1:CCDC6:EGR2:SIRT1:PTEN:KIF20B:HIF1AN:LDB1:NOLC1:TCF7L2:ADRB1:PLEKHA1:IKZF5:ADAM12:INPP5A:P…	http://www.gsea-msigdb.org/gsea/msigdb/cards/GO_PROTEIN_DOMAIN_SPECIFIC_BINDING
GO_mf	GO_TRANSCRIPTION_COREGULATOR_ACTIVITY	553	357	1.6319042676643497e-05	0.0010793418298955	SKI:PRDM16:PARK7:RERE:PEX14:SPEN:WNT4:KDM1A:ID3:ARID1A:NR0B2:MED18:TAF12:GMEB1:THRAP3:MTF1:MYCBP:HEYL:CITED4:MED8:JUN:MIER1:BRDT:DR1:ARNT:PBXIP1:MUC1:GON4L:PMF1:HDGF:USP21:NR1I3:ATF6:TADA1:ZNF281:ELF3:ELK4:RCOR3:ATF3:BATF3:PTPN14:TAF5L:ZBTB18:GATA3:ZEB1:ARID5B:SIRT1:CCAR1:NEUROG3:PCBD1:PDLIM1:MMS19:LDB1:PPRC1:NFKB2:SUFU:MXI1:CTBP2:NUP98:TRIM22:E2F8:NR1H3:MED19:LPXN:MTA2:TAF6L:RCOR2:SF1:DPF2:KAT5:…	http://www.gsea-msigdb.org/gsea/msigdb/cards/GO_TRANSCRIPTION_COREGULATOR_ACTIVITY
GO_mf	GO_PROTEIN_KINASE_ACTIVITY	583	375	1.6403371275008928e-05	0.0010793418298955	CDK11B:PRKCZ:MTOR:PINK1:PDIK1L:RPS6KA1:MAP3K6:FGR:STK40:EPHA10:TIE1:PLK3:TESK2:MAST2:MKNK1:JAK1:PKN2:CDC7:TGFBR3:HIPK1:EFNA4:EFNA3:EFNA3:CLK2:NTRK1:INSRR:ABL2:NEK7:DSTYK:NUAK2:CDK18:IKBKE:DYRK3:MAPKAPK2:NEK2:CDC42BPA:AKT3:PRKCQ:CAMK1D:MASTL:MAP3K8:CAMK2G:BMPR1A:CCNJ:CHUK:SLK:GRK5:ILK:STK33:WEE1:GTF2H1:MARK2:RPS6KA4:MAP4K2:CDC42BPG:SCYL1:MAP3K11:ADRBK1:RPS6KB2:CCND1:ATM:SIK2:ANKK1:SIK3:WNK1:CCND2:…	http://www.gsea-msigdb.org/gsea/msigdb/cards/GO_PROTEIN_KINASE_ACTIVITY
GO_mf	GO_ENZYME_REGULATOR_ACTIVITY	993	617	2.50551311785253e-05	0.0015852188764874	SKI:PARK7:ERRFI1:DFFA:CASP9:ARHGEF19:PINK1:RAP1GAP:ASAP3:RPS6KA1:SFN:PPP1R8:ATPIF1:SESN2:PHACTR4:SMAP2:GUCA2B:GUCA2A:CDC20:PIK3R3:FAF1:CDKN2C:JUN:ANGPTL3:DNAJB4:GLMN:EVI5:RPL5:GCLM:ARHGAP29:VAV3:FAM212B:ANP32E:ENSA:CDC42SE1:OAZ3:PYGO2:CKS1B:ARHGEF11:ARHGAP30:APOA2:ATP1B1:SERPINC1:RABGAP1L:RASAL2:TOR1AIP2:IFRG15:TOR1AIP1:NCF2:UCHL5:PPP1R12B:ATP2B4:PPP1R15B:IKBKE:PPP2R5A:RAB3GAP2:GDI2:DNAJC1:ARHGAP…	http://www.gsea-msigdb.org/gsea/msigdb/cards/GO_ENZYME_REGULATOR_ACTIVITY
GO_mf	GO_TRANSCRIPTION_COACTIVATOR_ACTIVITY	315	211	3.34941715866847e-05	0.0019951727133912	PRDM16:PARK7:RERE:KDM1A:ARID1A:TAF12:GMEB1:THRAP3:MTF1:MYCBP:CITED4:JUN:BRDT:DR1:ARNT:PMF1:USP21:NR1I3:ATF6:TADA1:ELF3:TAF5L:ZBTB18:GATA3:ZEB1:ARID5B:CCAR1:NEUROG3:PCBD1:PDLIM1:MMS19:PPRC1:NFKB2:CTBP2:NUP98:NR1H3:MTA2:TAF6L:KAT5:RBM14:AIP:MED17:MAML2:YAP1:NPAT:POU2AF1:CD3D:BCL9L:HINFP:KDM5A:MED21:YAF2:VDR:KMT2D:SMARCD1:CALCOCO1:NFE2:SMARCC2:GRIP1:PSMD9:CCDC62:HMGB1:RB1:TFDP1:NRL:RIPK3:ESR2:MAX:AC…	http://www.gsea-msigdb.org/gsea/msigdb/cards/GO_TRANSCRIPTION_COACTIVATOR_ACTIVITY
GO_mf	GO_PROTEIN_PHOSPHATASE_BINDING	136	99	3.396038661091477e-05	0.0019951727133912	SLC9A1:RPA2:PHACTR4:TCTEX1D4:JAK1:ENSA:SMG5:FCRL3:KIFAP3:SMG7:ATP2B4:IKBKE:NEK2:MASTL:KCNQ1:SMTNL1:BAD:PPP1CA:PPP6R3:CLEC12B:CDKN1B:STAT6:TBK1:ANAPC7:PPP1CC:PXN:ANAPC5:ANKLE2:FOXO1:AKAP11:IRS2:STRN3:LGALS3:AKAP5:TRAF3:AKT1:CSK:IQGAP1:MVP:DLG4:TP53:ERBB2:JUP:KAT2A:STAT3:MAPT:CDC27:SKAP1:MTMR4:RPS6KB1:GRB2:SPHK1:BCL2:JAK3:PIK3R2:PIK3R2:CD22:CADM4:KCNN4:PPP1R15A:CD33:LILRB2:LILRB1:PPP6R1:STRN:EIF2AK…	http://www.gsea-msigdb.org/gsea/msigdb/cards/GO_PROTEIN_PHOSPHATASE_BINDING
GO_mf	GO_DOUBLE_STRANDED_DNA_BINDING	939	584	3.5434699503845994e-05	0.0020100027822009	ZBTB48:PER3:ENO1:APITD1:MTOR:ZBTB17:E2F2:RUNX3:RPA2:GMEB1:SFPQ:TFAP2E:THRAP3:MTF1:HEYL:ZMPSTE24:YBX1:MED8:KIF2C:MUTYH:DMBX1:TAL1:CC2D1B:ORC1:SSBP3:JUN:NFIA:GADD45A:LMO4:GTF2B:MTF2:SYCP1:C1orf51:ARNT:RFX5:POGZ:RORC:GATAD2B:CREB3L4:ZBTB7B:MUC1:MEF2D:ETV3:IFI16:AIM2:USF1:NR1I3:ATF6:PBX1:POU2F1:TBX19:NR5A2:ZNF281:ELF3:ELK4:NUCKS1:ATF3:BATF3:PROX1:ESRRG:H3F3A:MIXL1:PARP1:IRF2BP2:ZNF692:KLF6:FBXO18:GAT…	http://www.gsea-msigdb.org/gsea/msigdb/cards/GO_DOUBLE_STRANDED_DNA_BINDING
GO_mf	GO_STEROID_HORMONE_RECEPTOR_BINDING	89	68	4.554490642117973e-05	0.002497379035428	PARK7:C1orf64:PADI2:KDM1A:PARP1:MMS19:TRIM68:TAF10:KAT5:FKBP4:PHB2:RERG:NR4A1:GRIP1:CCDC62:FLT3:RB1:SNW1:TRIP4:SMAD3:PIAS1:PRKCB:PAGR1:PAGR1:FUS:TGFB1I1:CNOT1:MED1:STAT5B:STAT3:BRCA1:DDX5:WIPI1:WBP2:ZBTB7A:SMARCA4:CALR:PKN1:CCNE1:NCOA1:STRN:KDM3A:ARID5A:SUMO1:NCOA6:NCOA3:CEBPB:PRPF6:NRIP1:ETS2:PRMT2:YWHAH:EP300:PPARG:VPRBP:FOXP1:RNF4:PPARGC1A:CDK7:ZNF366:RNF14:NSD1:DAXX:TCF21:LATS1:NKX3-1:FOXH1:K…	http://www.gsea-msigdb.org/gsea/msigdb/cards/GO_STEROID_HORMONE_RECEPTOR_BINDING
GO_mf	GO_IDENTICAL_PROTEIN_BINDING	1679	1014	5.394158576265248e-05	0.0028623841477278	SMIM1:DFFB:ZBTB48:PARK7:ENO1:NMNAT1:SRM:MTOR:PLOD1:DDI2:CLCNKA:PADI2:PADI4:AKR7A3:NBL1:CDA:ECE1:RAP1GAP:CDC42:GALE:HMGCL:SFN:NR0B2:ATPIF1:SDC3:PHC2:SFPQ:TFAP2E:HEYL:EXO5:CTPS1:C1orf50:SLC2A1:MMACHC:PRDX1:LRRC41:DMBX1:STIL:DMRTA2:EPS15:JUN:LEPR:GADD45A:FAM73A:GIPC2:ZNHIT6:CCBL2:GBP3:GBP1:ABCD3:GSTM4:GSTM2:GSTM1:GSTM5:GSTM3:CSF1:DCLRE1B:SYT6:PRPF3:TARS2:MCL1:ARNT:ANXA9:BNIPL:GABPB2:PSMD4:S100A10:S1…	http://www.gsea-msigdb.org/gsea/msigdb/cards/GO_IDENTICAL_PROTEIN_BINDING
GO_mf	GO_PROTEIN_HETERODIMERIZATION_ACTIVITY	496	319	6.924557819095364e-05	0.0035596555038787	TAS1R1:APITD1:RCC1:TAF12:TFAP2E:RRAGC:HEYL:DMBX1:TAL1:DMRTA2:JUN:GADD45A:FAM73A:DR1:GCLM:HIST2H2BF:HIST2H3D:HIST2H4A:HIST2H3C:HIST2H2AA3:HIST2H2AA4:HIST2H3A:HIST2H4B:HIST2H2BE:HIST2H2AC:HIST2H2AB:MCL1:ARNT:GABPB2:CHRNB2:MEF2D:SPTA1:USF1:APOA2:ATF6:PBX1:CFHR1:CFHR2:ADIPOR1:ADORA1:KCNH1:ATF3:RAB3GAP2:H3F3A:TAF3:PDSS1:ITGB1:H2AFY2:RBP4:CHUK:PDZD7:NOLC1:ADRB1:BNIP3:TEAD1:ARNTL:SOX6:ABTB2:SCGB1D1:SCGB…	http://www.gsea-msigdb.org/gsea/msigdb/cards/GO_PROTEIN_HETERODIMERIZATION_ACTIVITY
GO_mf	GO_SEQUENCE_SPECIFIC_DOUBLE_STRANDED_DNA_BINDING	850	529	7.443102255092777e-05	0.0037102736998871	PER3:ENO1:MTOR:ZBTB17:E2F2:RUNX3:GMEB1:SFPQ:TFAP2E:THRAP3:MTF1:HEYL:YBX1:MED8:KIF2C:DMBX1:TAL1:CC2D1B:ORC1:SSBP3:JUN:NFIA:GADD45A:LMO4:GTF2B:MTF2:C1orf51:ARNT:RFX5:POGZ:RORC:GATAD2B:CREB3L4:ZBTB7B:MUC1:MEF2D:ETV3:IFI16:NR1I3:ATF6:PBX1:POU2F1:TBX19:NR5A2:ZNF281:ELF3:ELK4:ATF3:BATF3:PROX1:ESRRG:H3F3A:MIXL1:PARP1:IRF2BP2:ZNF692:KLF6:GATA3:ZEB1:CREM:ARID5B:EGR2:JMJD1C:SIRT1:CCAR1:STOX1:NEUROG3:H2AFY2…	http://www.gsea-msigdb.org/gsea/msigdb/cards/GO_SEQUENCE_SPECIFIC_DOUBLE_STRANDED_DNA_BINDING
GO_mf	GO_PROTEIN_DIMERIZATION_ACTIVITY	1303	794	7.799058941977612e-05	0.0037733682233979	SMIM1:TAS1R1:PARK7:ENO1:APITD1:SRM:PLOD1:PADI2:PADI4:NBL1:CDA:ECE1:RAP1GAP:E2F2:ID3:GALE:HMGCL:NR0B2:ATPIF1:RCC1:TAF12:SFPQ:TFAP2E:RRAGC:HEYL:MYCL:EXO5:MMACHC:LRRC41:DMBX1:TAL1:DMRTA2:JUN:GADD45A:FAM73A:ELTD1:CCBL2:GBP3:GBP1:DR1:GCLM:ABCD3:GSTM4:GSTM2:GSTM1:GSTM3:CSF1:DCLRE1B:SYT6:HIST2H2BF:HIST2H3D:HIST2H4A:HIST2H3C:HIST2H2AA3:HIST2H2AA4:HIST2H3A:HIST2H4B:HIST2H2BE:HIST2H2AC:HIST2H2AB:TARS2:MCL1…	http://www.gsea-msigdb.org/gsea/msigdb/cards/GO_PROTEIN_DIMERIZATION_ACTIVITY
GO_mf	GO_GUANYL_NUCLEOTIDE_EXCHANGE_FACTOR_ACTIVITY	211	145	8.586578141058619e-05	0.0040356917262975	PLEKHG5:ARHGEF19:RCC2:RCC1:TRAPPC3:EIF2B3:DOCK7:BCAR3:VAV3:EPS8L3:LAMTOR5:DENND2D:RAP1A:DENND2C:DENND4B:ARHGEF2:LAMTOR2:ARHGEF11:RGL1:DENND1B:RABIF:RAB3GAP2:PLCE1:DNMBP:GBF1:PSD:ADRB1:RIC8A:EPS8L2:ST5:SBF2:SERGEF:MADD:RAB3IL1:RASGRP2:LAMTOR1:ARHGEF17:TRAPPC4:ARHGEF12:IQSEC3:PLEKHG6:FGD4:RAPGEF3:ARHGEF25:FGD6:RIC8B:EIF2B1:RP11-307N16.6:SPATA13:RCBTB2:FARP1:DOCK9:MCF2L:ARHGEF40:SOS2:PLEKHG3:EIF2B2:…	http://www.gsea-msigdb.org/gsea/msigdb/cards/GO_GUANYL_NUCLEOTIDE_EXCHANGE_FACTOR_ACTIVITY
GO_mf	GO_NUCLEAR_RECEPTOR_BINDING	107	79	9.2898140318764e-05	0.0042449289117879	PARK7:C1orf64:PADI2:KDM1A:ARID1A:NR0B2:PROX1:PARP1:MMS19:TRIM68:TAF10:KAT5:FKBP4:PHB2:RERG:VDR:NR4A1:BAZ2A:GRIP1:CCDC62:FLT3:RB1:SNW1:TRIP4:SMAD3:PIAS1:PRKCB:PAGR1:PAGR1:FUS:TGFB1I1:CNOT1:MED1:SMARCE1:STAT5B:STAT3:BRCA1:DDX5:WIPI1:WBP2:ZBTB7A:SMARCA4:CALR:PKN1:CCNE1:NCOA1:STRN:KDM3A:ARID5A:SUMO1:NCOA6:NCOA3:CEBPB:PRPF6:NRIP1:ETS2:PRMT2:YWHAH:EP300:PPARG:RARB:VPRBP:FOXP1:RNF4:PPARGC1A:CDK7:ZNF366:…	http://www.gsea-msigdb.org/gsea/msigdb/cards/GO_NUCLEAR_RECEPTOR_BINDING
GO_mf	GO_ANDROGEN_RECEPTOR_BINDING	43	36	0.0001076419949614	0.0047857049111221	PARK7:KDM1A:TRIM68:KAT5:GRIP1:RB1:SNW1:PIAS1:PRKCB:TGFB1I1:BRCA1:DDX5:WIPI1:ZBTB7A:SMARCA4:CALR:PKN1:CCNE1:NCOA1:KDM3A:ARID5A:NCOA3:PRPF6:NRIP1:PRMT2:EP300:FOXP1:RNF4:PPARGC1A:CDK7:RNF14:NSD1:DAXX:TCF21:FOXH1:KDM4C	http://www.gsea-msigdb.org/gsea/msigdb/cards/GO_ANDROGEN_RECEPTOR_BINDING
GO_mf	GO_PROXIMAL_PROMOTER_SEQUENCE_SPECIFIC_DNA_BINDING	532	339	0.0001216304042651	0.0052653161846365	ZBTB17:E2F2:GMEB1:SFPQ:TFAP2E:MTF1:HEYL:YBX1:MED8:TAL1:CC2D1B:SSBP3:JUN:NFIA:C1orf51:RFX5:RORC:GATAD2B:CREB3L4:ZBTB7B:MUC1:MEF2D:IFI16:ATF6:PBX1:POU2F1:TBX19:NR5A2:ZNF281:ELF3:ELK4:ATF3:BATF3:PROX1:MIXL1:ZNF692:KLF6:GATA3:ZEB1:EGR2:NEUROG3:HHEX:NKX2-3:TLX1:PITX3:NFKB2:TCF7L2:IRF7:ASCL2:ZNF143:TEAD1:ARNTL:SOX6:E2F8:LMO2:CREB3L1:NR1H3:SPI1:BATF2:DPF2:RELA:OVOL1:FOSL1:NPAS4:EED:YAP1:POU2AF1:HINFP:PO…	http://www.gsea-msigdb.org/gsea/msigdb/cards/GO_PROXIMAL_PROMOTER_SEQUENCE_SPECIFIC_DNA_BINDING
GO_mf	GO_TRANSLATION_REGULATOR_ACTIVITY_NUCLEIC_ACID_BINDING	102	75	0.0001732694915957	0.00730841829936	EIF4G3:EIF2B3:EIF2D:EIF5AL1:CPEB3:EIF3F:EIF3M:CELF1:EEF1G:EIF1AD:EIF2S3L:TSFM:GCN1L1:DENR:C12orf65:EIF2B1:MTIF3:EIF2B2:EIF5:EIF3J:RPS27L:EFTUD1:CPEB1:GSPT1:EIF3CL:EIF3C:TUFM:C1QBP:EIF5A:EIF4A1:SHMT1:RARA:ICT1:MIF4GD:TYMS:CTIF:EEF2:EIF3G:ZNF540:EIF3K:EIF2B4:MTIF2:PAIP2B:BOLL:EEF1B2:EIF4E2:EIF2S2:EIF6:EEF1A2:EIF3L:GTPBP1:DAZL:EIF1B:EIF4E3:EEFSEC:EIF2B5:EIF4G1:CPEB2:EIF4E:PET112:PAIP1:ETF1:PAIP2:LAR…	http://www.gsea-msigdb.org/gsea/msigdb/cards/GO_TRANSLATION_REGULATOR_ACTIVITY_NUCLEIC_ACID_BINDING
GO_mf	GO_PROTEIN_SERINE_THREONINE_KINASE_ACTIVITY	431	277	0.0002159125175182	0.0088794022829398	CDK11B:PRKCZ:MTOR:PINK1:PDIK1L:RPS6KA1:MAP3K6:STK40:PLK3:TESK2:MAST2:MKNK1:PKN2:CDC7:TGFBR3:HIPK1:CLK2:NEK7:DSTYK:NUAK2:CDK18:IKBKE:DYRK3:MAPKAPK2:NEK2:CDC42BPA:AKT3:PRKCQ:CAMK1D:MASTL:MAP3K8:CAMK2G:BMPR1A:CHUK:SLK:GRK5:ILK:STK33:GTF2H1:MARK2:RPS6KA4:MAP4K2:CDC42BPG:MAP3K11:ADRBK1:RPS6KB2:ATM:SIK2:ANKK1:SIK3:WNK1:STK38L:LRRK2:PRKAG1:ACVRL1:ACVR1B:AMHR2:MAP3K12:CDK2:CDK4:XRCC6BP1:TBK1:IRAK3:MAPKAP…	http://www.gsea-msigdb.org/gsea/msigdb/cards/GO_PROTEIN_SERINE_THREONINE_KINASE_ACTIVITY
GO_mf	GO_PEPTIDASE_ACTIVATOR_ACTIVITY	37	31	0.0003224689528883	0.0129380835975952	PINK1:C10orf54:BAD:CTSC:APAF1:PSME1:PSME2:RPS27L:CLPX:CTSH:ST20:PYCARD:NLRP1:PSME3:CARD8:NLRP12:PSME4:MAL:TANK:PSMD14:CFLAR:FN1:ADRM1:BCL2L13:FBLN1:PCOLCE2:NOD1:PCOLCE:CAV1:NKX3-1:VCP	http://www.gsea-msigdb.org/gsea/msigdb/cards/GO_PEPTIDASE_ACTIVATOR_ACTIVITY
GO_mf	GO_LIPID_BINDING	717	445	0.0003765960739	0.0147500128944194	RBP7:ATP13A2:ID3:LDLRAP1:PAQR7:PAFAH2:SLC9A1:PTAFR:EPB41:OSBPL9:ZFYVE9:SCP2:FNBP1L:S1PR1:SYT6:GOLPH3L:ANXA9:SNX27:RORC:S100A9:S100A8:S100A13:SHC1:SYT11:PAQR6:CRABP2:CD1D:CD1A:CD1B:CD1E:APOA2:SELP:SELL:SOAT1:DENND1B:NR5A2:SYT2:PIK3C2B:CD55:HSD11B1:KCNH1:ESRRG:AIDA:ACBD5:FAM21C:FAM21B:FAM21A:PSAP:SFTPA2:SFTPA1:SFTPD:ANXA11:PTEN:CYP26C1:CYP26A1:RBP4:ERLIN1:GBF1:PSD:SH3PXD2A:GRK5:PLEKHA1:AP2A2:CD81:K…	http://www.gsea-msigdb.org/gsea/msigdb/cards/GO_LIPID_BINDING
GO_mf	GO_MITOGEN_ACTIVATED_PROTEIN_KINASE_BINDING	26	23	0.0004031038587233	0.0148178014968708	PTAFR:MAPKAPK2:SIRT1:PTPRJ:ATF7:MAPKAPK5:PEBP1:GCH1:IQGAP1:ARRB2:MAPK7:NBR1:CDK5RAP3:PPM1D:ACE:ACE:NFATC1:DUSP2:TAB1:MAPKAPK3:TNIP1:DUSP1:MAPK14:ABL1	http://www.gsea-msigdb.org/gsea/msigdb/cards/GO_MITOGEN_ACTIVATED_PROTEIN_KINASE_BINDING
GO_mf	GO_G_PROTEIN_COUPLED_CHEMOATTRACTANT_RECEPTOR_ACTIVITY	26	23	0.0004031038587233	0.0148178014968708	CXCR5:CMKLR1:CCR7:CCR10:GPR75:GPR17:CXCR4:CXCR2:CXCR1:GPR35:CX3CR1:CCR8:ACKR2:CCR9:CXCR6:XCR1:CCR3:CCR1:CCR2:CCR5:CCRL2:ACKR4:CCR6	http://www.gsea-msigdb.org/gsea/msigdb/cards/GO_G_PROTEIN_COUPLED_CHEMOATTRACTANT_RECEPTOR_ACTIVITY
GO_mf	GO_ENHANCER_BINDING	132	93	0.0004053501929235	0.0148178014968708	SFPQ:THRAP3:TAL1:JUN:LMO4:C1orf51:ARNT:GATAD2B:ZBTB7B:TBX19:NR5A2:ZNF281:H3F3A:MIXL1:GATA3:SIRT1:CCAR1:LDB1:IRF7:ARNTL:SPI1:RELA:ZBTB16:KMT2A:FLI1:CHD4:BHLHE41:CALCOCO1:HOXC6:HOXC4:HOXC5:HOXC4:SMARCC2:CDX2:HNRNPC:YY1:MTA1:ELL3:TCF12:SMAD3:ARID3B:MESP1:TBX6:TP53:RAI1:SMARCE1:NFE2L1:HOXB5:HOXB6:HOXB7:SMARCD2:H3F3B:MBD2:NFATC1:MBD3:TCF3:SMARCA4:NR2F6:RELB:REL:NPAS2:ATF2:NFE2L2:CREB1:GATA5:BACH1:SMAR…	http://www.gsea-msigdb.org/gsea/msigdb/cards/GO_ENHANCER_BINDING
GO_mf	GO_GTP_RHO_BINDING	18	17	0.0004294640212795	0.0151419383748742	PKN2:CDC42EP2:STXBP6:C15orf62:WHAMM:KCTD13:TNFAIP1:CDC42EP4:ROCK1:PKN1:CDC42EP5:CDC42EP3:RTKN:CDC42EP1:TRIOBP:ANLN:PKN3	http://www.gsea-msigdb.org/gsea/msigdb/cards/GO_GTP_RHO_BINDING
GO_mf	GO_CYTOSKELETAL_PROTEIN_BINDING	938	574	0.0004326268107106	0.0151419383748742	GNB1:TMEM201:CLSTN1:KIF1B:PEX14:PLEKHM2:HSPB7:CROCC:RCC2:CAPZB:KIF17:STMN1:TRIM63:WASF2:PHACTR4:EPB41:FHL3:MACF1:CAP1:KIF2C:IPP:MAST2:AGBL4:RAB3B:PDE4B:NEXN:GBP1:PSRC1:EPS8L3:KCNA2:CAPZA1:AMPD1:PRUNE:TMOD4:S100A9:S100A8:TPM3:RUSC1:SYT11:ARHGEF2:RAB25:RHBG:IQGAP3:KIRREL:SPTA1:RCSD1:CCDC181:KIFAP3:MYOC:DNM3:KLHL20:CACYBP:ABL2:TOR1AIP1:CEP350:ARPC5:PTPRC:KIF14:CAMSAP2:KIF21B:RAB7L1:ENAH:ACTA1:FMN2:N…	http://www.gsea-msigdb.org/gsea/msigdb/cards/GO_CYTOSKELETAL_PROTEIN_BINDING
GO_mf	GO_CYCLIC_NUCLEOTIDE_PHOSPHODIESTERASE_ACTIVITY	29	25	0.0005285886086564	0.0181151721091633	PDE4B:PDE2A:PDE3A:PDE1B:PDE8A:CNP:PRKAR1A:PDE6G:PDE4A:PDE4C:PDE11A:PDE1A:PDE6D:PDE9A:PRKAR2A:PDE5A:PDE4D:PDE8B:PDE6A:PDE7B:PDE10A:PRKAR1B:PDE1C:PRKAR2B:PDE7A	http://www.gsea-msigdb.org/gsea/msigdb/cards/GO_CYCLIC_NUCLEOTIDE_PHOSPHODIESTERASE_ACTIVITY
GO_mf	GO_DNA_BINDING_TRANSCRIPTION_FACTOR_ACTIVITY	1675	1000	0.000545967567957	0.0183289112099856	SKI:PRDM16:ZBTB48:CAMTA1:RERE:ENO1:CASZ1:ZBTB17:ZNF436:E2F2:ID3:RUNX3:ZNF593:ZNF683:ARID1A:NR0B2:TAF12:GMEB1:ZNF362:SFPQ:ZMYM4:TFAP2E:MTF1:HEYL:MYCL:RLF:FOXO6:HIVEP3:YBX1:TOE1:GPBP1L1:DMBX1:TAL1:FOXE3:DMRTA2:CC2D1B:JUN:NFIA:MIER1:ZZZ3:FUBP1:LMO4:ZNF644:GFI1:MTF2:DR1:PHTF1:BOLA1:ARNT:ZNF687:RFX5:POGZ:RORC:GATAD2B:CREB3L4:ZBTB7B:ASH1L:GON4L:C1orf85:MEF2D:ETV3L:ETV3:IFI16:USF1:NR1I3:ATF6:PBX1:MAEL:P…	http://www.gsea-msigdb.org/gsea/msigdb/cards/GO_DNA_BINDING_TRANSCRIPTION_FACTOR_ACTIVITY
GO_mf	GO_SIGNALING_RECEPTOR_BINDING	1521	911	0.0005665414221248	0.0186392127879078	RER1:UTS2:PARK7:CORT:PEX14:NPPA:NPPB:C1orf64:PADI2:NBL1:HSPG2:CDC42:WNT4:KDM1A:HMGCL:LDLRAP1:ARID1A:NR0B2:SYTL1:FGR:OPRD1:THRAP3:RSPO1:BMP8A:BMP8B:GUCA2A:ERMAP:ARTN:PTCH2:SCP2:PCSK9:ANGPTL3:JAK1:LEPROT:USP33:GTF2B:TGFBR3:GLMN:VCAM1:S1PR1:VAV3:GNAI3:GNAT2:GSTM2:CSF1:PROK1:LRIF1:WNT2B:ECM1:ENSA:ARNT:SEMA6C:S100A9:S100A12:S100A8:S100A13:SLC39A1:IL6R:SHC1:ADAM15:EFNA4:EFNA3:EFNA3:EFNA1:GBA:SEMA4A:HDG…	http://www.gsea-msigdb.org/gsea/msigdb/cards/GO_SIGNALING_RECEPTOR_BINDING
GO_mf	GO_PROTEIN_SERINE_THREONINE_KINASE_INHIBITOR_ACTIVITY	32	27	0.0006405050227259	0.0206594267134159	SFN:CDKN2C:FAM212B:WNK1:CDKN1B:SPRED1:CIB1:INCA1:HEXIM1:HEXIM2:PRKAR1A:CDKN2D:SPRED2:KAT2B:PRKAR2A:FAM212A:H2AFY:CDKN1A:PKIB:PRKAR1B:HSPB1:YWHAG:PRKAR2B:PRKAG2:PKIA:CDKN2A:CDKN2B	http://www.gsea-msigdb.org/gsea/msigdb/cards/GO_PROTEIN_SERINE_THREONINE_KINASE_INHIBITOR_ACTIVITY
GO_mf	GO_HYDROLASE_ACTIVITY_ACTING_ON_ACID_ANHYDRIDES	890	544	0.0006996836685035	0.0221342237440056	GNB1:KIF1B:MFN2:RSG1:ATP13A2:KIF17:RAP1GAP:CDC42:GPN2:RAB42:DNALI1:GNL2:RRAGC:MACF1:ATP6V0B:KIF2C:RAD54L:RAB3B:WDR78:GNG12:GBP3:GBP1:GBP6:HFM1:ABCA4:ABCD3:GPR88:GNAI3:GNAT2:RAP1A:DDX20:MOV10:RHOC:NRAS:TTF2:PRUNE:BNIPL:RAB13:ATP8B2:RIT1:RAB25:HSPA6:ATP1B1:DNM3:TOR3A:KIF14:DDX59:KIF21B:ATP2B4:RAB7L1:NVL:DNAH14:ABCB10:GNG4:GTPBP4:FBXO18:YME1L1:DNA2:DDX50:DDX21:SUPV3L1:PPA1:ATAD1:KIF20B:BTAF1:IDE:KIF…	http://www.gsea-msigdb.org/gsea/msigdb/cards/GO_HYDROLASE_ACTIVITY_ACTING_ON_ACID_ANHYDRIDES
GO_mf	GO_SMALL_GTPASE_BINDING	430	273	0.0007377058245486	0.022896718516653	PLEKHG5:ERRFI1:ARHGEF19:RCC2:RAP1GAP:SYTL1:RCC1:TRAPPC3:RIMS3:IPO13:DOCK7:USP33:PKN2:EVI5:VAV3:EPS8L3:STRIP1:DENND2D:RAP1A:DENND2C:CDC42SE1:DENND4B:ARHGEF2:IQGAP3:ARHGEF11:RABGAP1L:NCF2:RGL1:DENND1B:RAB7L1:RASSF5:RAB3GAP2:EXOC8:GDI2:AP3M1:PLCE1:TBC1D12:DNMBP:HPS6:ADRB1:EPS8L2:ST5:IPO7:SBF2:SERGEF:ARHGAP1:MADD:RAB3IL1:EHD1:CDC42EP2:MAP3K11:RIN1:TBC1D10C:ARHGEF17:SYTL2:PICALM:EXPH5:TRAPPC4:ARHGEF12…	http://www.gsea-msigdb.org/gsea/msigdb/cards/GO_SMALL_GTPASE_BINDING
GO_mf	GO_PHOSPHOTYROSINE_RESIDUE_BINDING	40	32	0.0012670100976083	0.0381755475533607	LDLRAP1:FGR:PIK3R3:SHE:SHC1:ABL2:CBL:PTPN6:PTPN11:MAPK3:PLCG2:CRK:GRB2:SOCS3:YES1:SHD:VAV1:PIK3R2:PIK3R2:CBLC:ZAP70:NCK2:IRS1:HCK:CRKL:MAPK1:CBLB:PIK3R1:RASA1:SHC3:SYK:ABL1:VAV2	http://www.gsea-msigdb.org/gsea/msigdb/cards/GO_PHOSPHOTYROSINE_RESIDUE_BINDING
GO_mf	GO_MOLECULAR_FUNCTION_REGULATOR	1746	1036	0.0012763860884102	0.0381755475533607	PRKCZ:SKI:PLEKHG5:UTS2:PARK7:ERRFI1:CORT:DFFA:NPPA:NPPB:CASP9:RSC1A1:ARHGEF19:RCC2:NBL1:PINK1:RAP1GAP:WNT4:ASAP3:RPS6KA1:SFN:PPP1R8:ATPIF1:SESN2:PHACTR4:RCC1:TRAPPC3:BMP8A:HPCAL4:BMP8B:SMAP2:GUCA2B:GUCA2A:CDC20:ARTN:EIF2B3:PIK3R3:FAF1:CDKN2C:PCSK9:JUN:DOCK7:ANGPTL3:DNAJB4:GLMN:EVI5:RPL5:BCAR3:GCLM:ARHGAP29:VAV3:AMIGO1:EPS8L3:CSF1:LAMTOR5:PROK1:DENND2D:RAP1A:FAM212B:DENND2C:ANP32E:ENSA:CDC42SE1:SE…	http://www.gsea-msigdb.org/gsea/msigdb/cards/GO_MOLECULAR_FUNCTION_REGULATOR
GO_mf	GO_NON_MEMBRANE_SPANNING_PROTEIN_TYROSINE_KINASE_ACTIVITY	46	36	0.001337584965655	0.0392915583661159	FGR:JAK1:ABL2:WEE1:STYK1:CSK:PEAK1:FES:TNK1:YES1:TYK2:JAK3:EIF2AK2:PKDCC:ZAP70:CLK1:STK16:HCK:PTK6:DYRK1A:PRKCD:TNK2:TXK:TEC:ITK:FYN:FRK:BAZ1B:BLK:PTK2B:LYN:SLA:PTK2:JAK2:SYK:ABL1	http://www.gsea-msigdb.org/gsea/msigdb/cards/GO_NON_MEMBRANE_SPANNING_PROTEIN_TYROSINE_KINASE_ACTIVITY
GO_mf	GO_TRANSLATION_REGULATOR_ACTIVITY	132	91	0.0014299388573909	0.0412675336913717	MTOR:EIF4G3:EIF2B3:EIF2D:EIF5AL1:CPEB3:NEURL1:EIF3F:EIF3M:CELF1:EEF1G:EIF1AD:EIF2S3L:TSFM:GCN1L1:DENR:C12orf65:EIF2B1:MTIF3:SAMD4A:EIF2B2:EIF5:EIF2AK4:EIF3J:RPS27L:IREB2:EFTUD1:CPEB1:GSPT1:EIF3CL:EIF3C:TUFM:AARS:C1QBP:EIF5A:EIF4A1:FXR2:SHMT1:RARA:ICT1:MIF4GD:EIF4A3:TYMS:CTIF:CIRBP:EEF2:EIF3G:ZNF540:EIF3K:EIF2B4:EIF2AK2:MTIF2:PAIP2B:EIF2AK3:BOLL:EEF1B2:EIF4E2:EIF2S2:EIF6:EEF1A2:AIRE:EIF3L:GTPBP1:D…	http://www.gsea-msigdb.org/gsea/msigdb/cards/GO_TRANSLATION_REGULATOR_ACTIVITY
GO_mf	GO_RNA_POLYMERASE_II_DISTAL_ENHANCER_SEQUENCE_SPECIFIC_DNA_BINDING	99	70	0.001734093871827	0.0491824899854385	SFPQ:THRAP3:TAL1:JUN:C1orf51:GATAD2B:NR5A2:ZNF281:H3F3A:MIXL1:SIRT1:CCAR1:ARNTL:SPI1:RELA:ZBTB16:KMT2A:FLI1:CHD4:BHLHE41:CALCOCO1:HOXC6:HOXC4:HOXC5:HOXC4:SMARCC2:CDX2:HNRNPC:YY1:MTA1:ARID3B:TBX6:TP53:SMARCE1:NFE2L1:HOXB5:HOXB6:HOXB7:SMARCD2:H3F3B:MBD2:NFATC1:MBD3:SMARCA4:NR2F6:RELB:REL:NPAS2:ATF2:NFE2L2:CREB1:BACH1:SMARCB1:SOX10:SMARCC1:GATA2:CLOCK:H2AFZ:NFKB1:MEF2C:CDX1:HIVEP1:NFYA:BACH2:ACTB:HO…	http://www.gsea-msigdb.org/gsea/msigdb/cards/GO_RNA_POLYMERASE_II_DISTAL_ENHANCER_SEQUENCE_SPECIFIC_DNA_BINDING
GO_mf	GO_SEQUENCE_SPECIFIC_DNA_BINDING	1102	663	0.0017727791295939	0.0494274859013893	PRDM16:ZBTB48:CAMTA1:PER3:RERE:ENO1:MTOR:ZBTB17:KDM1A:E2F2:RUNX3:RPA2:GMEB1:SFPQ:TFAP2E:THRAP3:MTF1:HEYL:FOXO6:YBX1:MED8:KIF2C:DMBX1:TAL1:FOXE3:DMRTA2:CC2D1B:ORC1:SSBP3:JUN:NFIA:GADD45A:LMO4:GTF2B:MTF2:C1orf51:ARNT:RFX5:POGZ:RORC:GATAD2B:CREB3L4:ZBTB7B:MUC1:SMG5:MEF2D:ETV3L:ETV3:IFI16:USF1:NR1I3:ATF6:PBX1:MAEL:POU2F1:TBX19:SMG7:NR5A2:ZNF281:ELF3:ELK4:IRF6:ATF3:BATF3:PROX1:ESRRG:HLX:H3F3A:MIXL1:PA…	http://www.gsea-msigdb.org/gsea/msigdb/cards/GO_SEQUENCE_SPECIFIC_DNA_BINDING
